# Supplementary material for: The chromatin remodeler LET-418/Mi-2 regulates the intracellular pathogen response in the C. elegans intestine
Source: BMC Genomics. 2025 Oct 21;26:938. doi: 10.1186/s12864-025-12153-0 (PMC12538751; doi:10.1186/s12864-025-12153-0)
Supplement: Supplementary file 1 — Supplementary Material 1. [file 12864_2025_12153_MOESM1_ESM.zip]

Archive with 2 entries (2 files):
- Sup Figures.docx
- __MACOSX/._Sup Figures.docx
