# Supplementary material for: The chromatin remodeler LET-418/Mi-2 regulates the intracellular pathogen response in the C. elegans intestine
Source: BMC Genomics. 2025 Oct 21;26:938. doi: 10.1186/s12864-025-12153-0 (PMC12538751; doi:10.1186/s12864-025-12153-0)
Supplement: Supplementary file 2 — Supplementary Material 2. [file 12864_2025_12153_MOESM2_ESM.xlsx]

## Sheet: Supplementary tables
Overview
Table 1	Binding targets of LET-418 and MEP-1 in the intestine in DamID studies
Table 2	List of strains used in the study
Table 3	List of plasmids used for the study
Table 4	List of primers designe for the study
Table 5	List of pals genes bound by LET-418 and MEP-1 in the intestine in DamID studies
Table 6	List of deregulated genes in let-418s(1617) vs N2
Table 7	Data source for ChIP seq studies
Table 8	IPR genes upregulated

## Sheet: Table 1 Genelists_DamID
LET-418 (Replicate 1 with FDR<0.05)	LET-418 (Replicate 2 with FDR<0.05)	LET-418 (Both replicates with FDR<0.05)	LET-418 (Average with FDR<0.05)	MEP-1 (Replicate 1 with FDR<0.05)	MEP-1 (Replicate 2 with FDR<0.05)	MEP-1(Both replicates with FDR<0.05)	MEP-1 (Average with FDR<0.05)
21ur-10052	Y74C9A.6	21ur-10052	Y74C9A.6	21ur-10052	21ur-10165	21ur-10052	21ur-10311
21ur-10882	21ur-10093	21ur-10093	21ur-10165	21ur-10311	21ur-10977	21ur-10165	21ur-11056
21ur-11275	21ur-10121	21ur-10121	21ur-10666	21ur-11056	21ur-11567	21ur-10311	21ur-11429
21ur-11536	21ur-10165	21ur-10165	21ur-10882	21ur-11241	21ur-11860	21ur-10977	21ur-11536
21ur-11561	21ur-10977	21ur-10882	21ur-10977	21ur-11561	21ur-11893	21ur-11056	21ur-11567
21ur-11668	21ur-11152	21ur-10977	21ur-11056	21ur-11587	21ur-11902	21ur-11241	21ur-11635
21ur-11746	21ur-11474	21ur-11152	21ur-11152	21ur-11723	21ur-11948	21ur-11561	21ur-11723
21ur-11827	21ur-11650	21ur-11275	21ur-11208	21ur-11746	21ur-12039	21ur-11567	21ur-11746
21ur-11902	21ur-11706	21ur-11474	21ur-11668	21ur-11827	21ur-12286	21ur-11587	21ur-11827
21ur-11975	21ur-11860	21ur-11536	21ur-11706	21ur-11902	21ur-12996	21ur-11723	21ur-11860
21ur-12141	21ur-11893	21ur-11561	21ur-11746	21ur-12159	21ur-13080	21ur-11746	21ur-11893
21ur-12159	21ur-12039	21ur-11650	21ur-11827	21ur-12286	21ur-13288	21ur-11827	21ur-11902
21ur-12174	21ur-12205	21ur-11668	21ur-11860	21ur-12323	21ur-13292	21ur-11860	21ur-12286
21ur-12211	21ur-12286	21ur-11706	21ur-11893	21ur-12348	21ur-13313	21ur-11893	21ur-12461
21ur-12236	21ur-12385	21ur-11746	21ur-11902	21ur-12461	21ur-13851	21ur-11902	21ur-12647
21ur-12333	21ur-12647	21ur-11827	21ur-12205	21ur-12647	21ur-13958	21ur-11948	21ur-12996
21ur-12465	21ur-12821	21ur-11860	21ur-12236	21ur-12980	21ur-13979	21ur-12039	21ur-13186
21ur-12647	21ur-13080	21ur-11893	21ur-12286	21ur-13186	21ur-14585	21ur-12159	21ur-13288
21ur-12680	21ur-13188	21ur-11902	21ur-12333	21ur-13277	21ur-14663	21ur-12286	21ur-13313
21ur-12980	21ur-13232	21ur-11975	21ur-12461	21ur-13288	21ur-14736	21ur-12323	21ur-13467
21ur-13160	21ur-13240	21ur-12039	21ur-12499	21ur-13313	21ur-14753	21ur-12348	21ur-13630
21ur-13217	21ur-13288	21ur-12141	21ur-12647	21ur-13377	21ur-14779	21ur-12461	21ur-13703
21ur-13277	21ur-13313	21ur-12159	21ur-12680	21ur-13703	21ur-14792	21ur-12647	21ur-13851
21ur-13313	21ur-13425	21ur-12174	21ur-12980	21ur-13782	21ur-14823	21ur-12980	21ur-13979
21ur-13393	21ur-13583	21ur-12205	21ur-13027	21ur-13850	21ur-14877	21ur-12996	21ur-14005
21ur-13651	21ur-13745	21ur-12211	21ur-13160	21ur-13876	21ur-14888	21ur-13080	21ur-14201
21ur-13703	21ur-13757	21ur-12236	21ur-13217	21ur-13979	21ur-14903	21ur-13186	21ur-14343
21ur-13804	21ur-13851	21ur-12286	21ur-13232	21ur-13985	21ur-14989	21ur-13277	21ur-14575
21ur-13979	21ur-13985	21ur-12333	21ur-13313	21ur-14005	21ur-14999	21ur-13288	21ur-14585
21ur-13985	21ur-14385	21ur-12385	21ur-13377	21ur-14095	21ur-15149	21ur-13292	21ur-14663
21ur-14139	21ur-14446	21ur-12465	21ur-13630	21ur-14532	21ur-15150	21ur-13313	21ur-14678
21ur-14446	21ur-14459	21ur-12647	21ur-13745	21ur-14575	21ur-15248	21ur-13377	21ur-14736
21ur-14509	21ur-14509	21ur-12680	21ur-13757	21ur-14576	21ur-15257	21ur-13703	21ur-14753
21ur-14575	21ur-14520	21ur-12821	21ur-13851	21ur-14580	21ur-15398	21ur-13782	21ur-14779
21ur-14576	21ur-14637	21ur-12980	21ur-13985	21ur-14663	21ur-15562	21ur-13850	21ur-14877
21ur-14585	21ur-14770	21ur-13080	21ur-14385	21ur-14678	21ur-15583	21ur-13851	21ur-14878
21ur-14637	21ur-14823	21ur-13160	21ur-14509	21ur-14736	21ur-1815	21ur-13876	21ur-14888
21ur-14649	21ur-14989	21ur-13188	21ur-14575	21ur-14779	21ur-2814	21ur-13958	21ur-14956
21ur-14663	21ur-14999	21ur-13217	21ur-14637	21ur-14833	21ur-3089	21ur-13979	21ur-14989
21ur-14736	21ur-15001	21ur-13232	21ur-14663	21ur-14843	21ur-3194	21ur-13985	21ur-14999
21ur-14779	21ur-15116	21ur-13240	21ur-14700	21ur-14870	21ur-5749	21ur-14005	21ur-15026
21ur-14823	21ur-15161	21ur-13277	21ur-14736	21ur-14877	21ur-5938	21ur-14095	21ur-15033
21ur-14843	21ur-15257	21ur-13288	21ur-14792	21ur-14878	21ur-5970	21ur-14532	21ur-15150
21ur-14920	21ur-15282	21ur-13313	21ur-14823	21ur-14956	21ur-6217	21ur-14575	21ur-15151
21ur-14989	21ur-15343	21ur-13393	21ur-14920	21ur-14961	21ur-6476	21ur-14576	21ur-15248
21ur-15151	21ur-15384	21ur-13425	21ur-14956	21ur-14989	21ur-6856	21ur-14580	21ur-15257
21ur-15324	21ur-15401	21ur-13583	21ur-14989	21ur-15026	21ur-6874	21ur-14585	21ur-15343
21ur-15343	21ur-15424	21ur-13651	21ur-15161	21ur-15033	21ur-7269	21ur-14663	21ur-15373
21ur-15383	21ur-15562	21ur-13703	21ur-15294	21ur-15150	21ur-7600	21ur-14678	21ur-15383
21ur-15384	21ur-15567	21ur-13745	21ur-15324	21ur-15151	21ur-7915	21ur-14736	21ur-15398
21ur-15387	21ur-15608	21ur-13757	21ur-15343	21ur-15248	21ur-8140	21ur-14753	21ur-15560
21ur-15398	21ur-15618	21ur-13804	21ur-15373	21ur-15290	21ur-8164	21ur-14779	21ur-15562
21ur-15424	21ur-15638	21ur-13851	21ur-15384	21ur-15343	21ur-8450	21ur-14792	21ur-15567
21ur-15497	21ur-1815	21ur-13979	21ur-15398	21ur-15373	21ur-8602	21ur-14823	21ur-15583
21ur-15562	21ur-2814	21ur-13985	21ur-15401	21ur-15387	21ur-9334	21ur-14833	21ur-3210
21ur-15567	21ur-3130	21ur-14139	21ur-15418	21ur-15398	21ur-9572	21ur-14843	21ur-3359
21ur-15583	21ur-3210	21ur-14385	21ur-15424	21ur-15401	21ur-9599	21ur-14870	21ur-3510
21ur-15589	21ur-4154	21ur-14446	21ur-15497	21ur-15491	21ur-9896	21ur-14877	21ur-3729
21ur-3210	21ur-4381	21ur-14459	21ur-15562	21ur-15560	aagr-2	21ur-14878	21ur-4010
21ur-3510	21ur-4922	21ur-14509	21ur-15567	21ur-15562	aakb-1	21ur-14888	21ur-5
21ur-3677	21ur-5146	21ur-14520	21ur-15618	21ur-15583	aakg-1	21ur-14903	21ur-5146
21ur-4240	21ur-5399	21ur-14575	21ur-15638	21ur-220	aakg-4	21ur-14956	21ur-5749
21ur-4916	21ur-6241	21ur-14576	21ur-1623	21ur-2814	aass-1	21ur-14961	21ur-6217
21ur-4922	21ur-6417	21ur-14585	21ur-1815	21ur-3359	acbp-3	21ur-14989	21ur-6599
21ur-5399	21ur-6476	21ur-14637	21ur-3130	21ur-3510	acd-1	21ur-14999	21ur-6613
21ur-6217	21ur-6613	21ur-14649	21ur-3210	21ur-3677	acd-2	21ur-15026	21ur-6748
21ur-6354	21ur-6957	21ur-14663	21ur-4154	21ur-4010	acdh-7	21ur-15033	21ur-8026
21ur-6402	21ur-745	21ur-14736	21ur-4240	21ur-5251	acds-10	21ur-15149	21ur-8073
21ur-6417	21ur-8461	21ur-14770	21ur-4922	21ur-5749	acly-2	21ur-15150	21ur-8140
21ur-6476	21ur-9599	21ur-14779	21ur-5399	21ur-6217	aco-1	21ur-15151	21ur-8450
21ur-6599	21ur-9889	21ur-14823	21ur-6217	21ur-6599	acox-1.2	21ur-15248	21ur-8571
21ur-6806	aagr-1	21ur-14843	21ur-6417	21ur-6613	acox-1.3	21ur-15257	21ur-8602
21ur-7234	aak-1	21ur-14920	21ur-6476	21ur-6898	acox-1.4	21ur-15290	21ur-9572
21ur-7342	aakg-1	21ur-14989	21ur-6599	21ur-8026	acr-11	21ur-15343	21ur-9896
21ur-8015	aat-9	21ur-14999	21ur-6897	21ur-8039	acr-20	21ur-15373	aagr-2
21ur-8026	abi-1	21ur-15001	21ur-6957	21ur-8073	acs-14	21ur-15387	aak-1
21ur-8714	AC3.11	21ur-15116	21ur-7234	21ur-8140	actl-1	21ur-15398	aakb-1
21ur-9334	acd-1	21ur-15151	21ur-8026	21ur-8982	afmd-1	21ur-15401	aakg-1
aagr-1	acds-10	21ur-15161	21ur-8140	21ur-9896	age-1	21ur-15491	aakg-4
aak-1	acl-1	21ur-15257	21ur-8450	21ur-9930	agl-1	21ur-15560	abu-14
aakb-1	acl-5	21ur-15282	21ur-8552	2L52.2	agt-2	21ur-15562	acd-1
aakg-1	acl-6	21ur-15324	21ur-9177	aagr-1	AH10.2	21ur-15583	acd-2
aat-8	acly-2	21ur-15343	21ur-9180	aak-1	ahcy-1	21ur-1815	acdh-7
aat-9	acox-1.2	21ur-15383	21ur-9599	aakb-1	aldo-2	21ur-220	acds-10
abf-1	acox-1.3	21ur-15384	21ur-9896	aakg-1	algn-12	21ur-2814	acl-1
abt-4	acox-1.4	21ur-15387	aagr-1	aakg-2	alh-7	21ur-3089	aco-1
acbp-1	acr-11	21ur-15398	aak-1	aakg-5	aly-1	21ur-3194	acox-1.2
acd-5	acr-21	21ur-15401	aakb-1	abt-4	ama-1	21ur-3359	acox-1.3
acdh-10	agt-2	21ur-15424	aakg-1	abu-14	aman-3	21ur-3510	acox-1.4
acds-10	AH10.2	21ur-15497	aat-8	acbp-5	amt-4	21ur-3677	acr-20
acl-1	algn-12	21ur-15562	aat-9	acbp-6	amx-1	21ur-4010	acs-1
acl-2	alh-13	21ur-15567	abf-1	acd-2	amx-3	21ur-5251	acs-13
acl-5	aly-1	21ur-15583	acd-1	acdh-10	ani-1	21ur-5749	acs-22
acox-1.2	aman-2	21ur-15589	acds-10	acdh-7	anr-11	21ur-5938	actl-1
acox-1.3	aman-3	21ur-15608	acl-1	acds-10	anr-13	21ur-5970	adah-1
acox-1.4	ampd-1	21ur-15618	acl-2	acl-1	anr-17	21ur-6217	adh-5
acs-21	amt-4	21ur-15638	acl-5	acl-12	anr-19	21ur-6476	adsl-1
adah-1	amx-1	21ur-1815	acl-6	acl-7	anr-32	21ur-6599	age-1
adal-1	anr-12	21ur-2814	acox-1.2	acl-9	anr-44	21ur-6613	agl-1
aex-4	anr-13	21ur-3130	acox-1.3	acly-2	anr-51	21ur-6856	AH10.2
affl-2	anr-17	21ur-3210	acox-1.4	aco-1	ant-1.2	21ur-6874	AH9.1
AH9.1	anr-33	21ur-3510	acr-11	acox-1.2	apx-1	21ur-6898	aha-1
algn-7	anr-48	21ur-3677	acr-21	acox-1.3	aqp-1	21ur-7269	ahcy-1
alh-11	anr-51	21ur-4154	acs-13	acox-1.4	aqp-11	21ur-7600	aldo-2
aly-1	aqp-1	21ur-4240	acs-14	acs-13	aqp-5	21ur-7915	algn-1
ampd-1	aqp-5	21ur-4381	acs-21	acs-22	arc-1	21ur-8026	alh-11
amph-1	aqp-8	21ur-4916	adah-1	acs-5	ard-1	21ur-8039	aly-1
amt-4	ard-1	21ur-4922	adal-1	acy-2	argn-1	21ur-8073	ampd-1
ani-1	argn-1	21ur-5146	aex-4	adah-1	arrd-28	21ur-8140	amt-4
anr-13	arv-1	21ur-5399	agl-1	adh-5	arrd-7	21ur-8164	amx-1
anr-17	asah-1	21ur-6217	agxt-1	ads-1	asah-1	21ur-8450	amx-3
anr-19	asm-2	21ur-6241	AH10.2	adsl-1	asp-1	21ur-8602	ani-1
anr-51	asp-11	21ur-6354	aha-1	age-1	asp-11	21ur-8982	anr-13
anr-54	asp-12	21ur-6402	algn-1	AH10.2	asp-15	21ur-9334	anr-17
ant-1.2	asp-14	21ur-6417	alh-12	AH9.1	asp-5	21ur-9572	anr-19
aqp-1	asp-16	21ur-6476	aly-1	aha-1	atg-10	21ur-9599	anr-44
aqp-5	asp-17	21ur-6599	aman-3	aldo-2	atg-4.1	21ur-9896	anr-51
ard-1	atf-6	21ur-6613	ampd-1	alh-11	atgl-1	21ur-9930	anr-54
arid-1	atg-4.1	21ur-6806	amph-1	alh-4	atl-1	2L52.2	ant-1.2
arx-1	attf-6	21ur-6957	amt-4	alh-5	attf-6	aagr-1	aprt-1
arx-4	B0041.1	21ur-7234	ani-1	aly-1	B0041.10	aagr-2	aqp-11
asah-1	B0041.10	21ur-7342	anr-13	ampd-1	B0207.6	aak-1	aqp-5
asp-1	B0205.14	21ur-745	anr-17	amph-1	B0218.5	aakb-1	arc-1
asp-11	B0213.24	21ur-8015	anr-33	amt-4	B0222.10	aakg-1	ard-1
asp-12	B0218.5	21ur-8026	anr-48	amx-3	B0244.5	aakg-2	argn-1
asp-14	B0244.10	21ur-8461	anr-51	ani-1	B0250.4	aakg-4	arv-1
asp-16	B0244.5	21ur-8714	ant-1.2	anr-13	B0252.3	aakg-5	arx-1
asp-17	B0244.6	21ur-9334	aqp-1	anr-16	B0261.6	aass-1	asah-1
asp-3	B0252.5	21ur-9599	aqp-5	anr-17	B0272.3	abt-4	asp-1
B0001.10	B0272.3	21ur-9889	ard-1	anr-19	B0284.5	abu-14	asp-15
B0025.5	B0284.5	aagr-1	argn-1	anr-51	B0285.11	acbp-3	asp-2
B0025.6	B0302.5	aak-1	arid-1	anr-54	B0302.5	acbp-5	asp-3
B0035.22	B0310.3	aakb-1	arx-1	ant-1.2	B0334.13	acbp-6	atg-10
B0238.11	B0334.17	aakg-1	arx-4	apb-3	B0334.18	acd-1	atgl-1
B0244.6	B0353.1	aat-8	asah-1	aqp-1	B0348.9	acd-2	B0035.13
B0244.9	B0393.13	aat-9	asp-11	aqp-11	B0353.1	acdh-10	B0041.10
B0252.5	B0457.3	abf-1	asp-12	ard-1	B0361.14	acdh-7	B0218.5
B0261.5	B0491.6	abi-1	asp-14	arf-1	B0365.2	acds-10	B0244.17
B0280.9	B0507.2	abt-4	asp-16	argn-1	B0393.10	acl-1	B0252.1
B0281.3	B0507.3	AC3.11	asp-17	arx-1	B0393.6	acl-12	B0261.6
B0284.5	basl-1	acbp-1	asp-3	asp-1	B0393.9	acl-7	B0280.6
B0302.5	bath-34	acd-1	atf-6	asp-2	B0457.13	acl-9	B0280.9
B0334.19	bbln-1	acd-5	atgl-1	asp-3	B0457.8	acly-2	B0284.5
B0361.11	bcmo-1	acdh-10	B0025.6	atg-10	B0464.9	aco-1	B0286.8
B0416.5	BE0003N10.6	acds-10	B0041.10	atgl-1	B0507.3	acox-1.2	B0302.5
B0457.8	BE0003N10.t1	acl-1	B0218.5	B0001.10	B0511.18	acox-1.3	B0334.13
B0507.2	BE0003N10.t3	acl-2	B0244.17	B0025.6	bas-1	acox-1.4	B0334.19
B0507.3	BE0003N10.t6	acl-5	B0244.6	B0035.19	basl-1	acr-11	B0334.20
B0507.8	blmp-1	acl-6	B0252.11	B0035.22	bath-34	acr-20	B0348.9
B0524.10	bro-1	acly-2	B0252.5	B0041.10	bbln-1	acs-13	B0361.13
bam-2	btb-17	acox-1.2	B0261.5	B0244.17	bcmo-1	acs-14	B0393.10
bath-26	btb-9	acox-1.3	B0272.3	B0252.1	bgnt-1.5	acs-22	B0457.13
bath-34	C01B7.9	acox-1.4	B0280.9	B0272.4	blmp-1	acs-5	B0457.8
bca-1	C01B9.3	acr-11	B0281.7	B0280.6	blos-2	actl-1	B0507.3
BE0003N10.t2	C01F6.2	acr-21	B0284.5	B0280.9	blos-4	acy-2	B0511.15
best-8	C01G12.16	acs-21	B0302.5	B0281.3	bpnt-1	adah-1	B0524.10
bgnt-1.1	C01G5.9	adah-1	B0334.17	B0284.5	bre-3	adh-5	bam-2
blmp-1	C01G6.9	adal-1	B0353.1	B0286.8	bus-18	ads-1	basl-1
btb-17	C01G8.1	aex-4	B0361.11	B0302.5	C01H6.3	adsl-1	bath-34
btb-21	C02D5.2	affl-2	B0457.8	B0334.19	C02C6.4	afmd-1	bca-1
btb-9	C02F5.3	agt-2	B0491.6	B0334.20	C02F5.3	age-1	bcmo-1
byn-1	C03A7.13	AH10.2	B0507.2	B0348.9	C02F5.5	agl-1	best-1
C01B7.9	C03A7.2	AH9.1	B0507.3	B0361.13	C03A7.2	agt-2	bgnt-1.5
C01F6.16	C03B1.14	algn-12	B0524.10	B0365.10	C03B1.13	AH10.2	blmp-1
C01H6.3	C03B8.6	algn-7	B0524.4	B0457.8	C03B8.5	AH9.1	bre-3
C03B8.2	C03D6.1	alh-11	basl-1	B0507.3	C03B8.6	aha-1	btb-1
C03B8.3	C04E7.3	alh-13	bath-34	B0511.15	C03D6.1	ahcy-1	C01B7.9
C03H12.1	C05C10.7	aly-1	bbln-1	B0524.10	C04C3.14	aldo-2	C01F6.16
C04A2.16	C05D12.3	aman-2	bca-1	bam-2	C05A2.4	algn-12	C01H6.3
C04E7.3	C05D2.8	aman-3	bcf-1	bbln-1	C05A9.5	alh-11	C02B4.11
C05D12.3	C06A6.9	ampd-1	BE0003N10.t2	bca-1	C05C10.7	alh-4	C02C6.14
C05D2.8	C06B8.7	amph-1	BE0003N10.t3	best-5	C05D11.1	alh-5	C02C6.4
C06B3.7	C06C3.11	amt-4	bgal-1	best-8	C05D2.8	alh-7	C02F5.12
C06B8.14	C06E1.7	amx-1	bgnt-1.1	blmp-1	C05E11.6	aly-1	C03A3.2
C06E1.7	C06G3.8	ani-1	blmp-1	bre-3	C06A12.20	ama-1	C03B1.13
C06E2.5	C06H5.6	anr-12	btb-1	bris-1	C06A6.14	aman-3	C03B8.3
C06G1.1	C07D8.6	anr-13	btb-17	btf-1	C06A6.9	ampd-1	C04A2.16
C06H5.6	C07H4.1	anr-17	btb-21	C01B7.9	C06A8.16	amph-1	C04E7.3
C06H5.9	C08B6.11	anr-19	btb-9	C01F6.16	C06B8.14	amt-4	C05A2.4
C07D10.6	C08B6.18	anr-33	C01B7.9	C01H6.3	C06B8.15	amx-1	C05A9.5
C07D8.6	C08F8.12	anr-48	C01H6.3	C02B10.5	C06B8.7	amx-3	C05C12.4
C07G2.4	C08G9.9	anr-51	C03A7.13	C02B4.7	C06B8.t3	ani-1	C05D11.1
C07H4.1	C08H9.15	anr-54	C03B1.14	C02C6.4	C06E1.11	anr-11	C05D2.8
C07H4.3	C09E9.1	ant-1.2	C03B8.3	C02F5.12	C06E1.7	anr-13	C05E11.6
C08B6.11	C09F5.1	aqp-1	C04A2.16	C03A3.2	C06G3.8	anr-16	C06A12.8
C08B6.14	C10C5.3	aqp-5	C04E7.3	C03B1.13	C06H2.7	anr-17	C06A6.14
C08B6.3	C10C6.13	aqp-8	C05C12.4	C03B8.3	C06H5.6	anr-19	C06A6.9
C08F8.12	C11G10.9	ard-1	C05D12.3	C03D6.1	C07D8.6	anr-32	C06A8.16
C08G5.1	C12C8.8	argn-1	C05D2.8	C04A2.16	C07E3.14	anr-44	C06B8.14
C09B8.5	C12C8.t5	arid-1	C06A12.8	C04E6.8	C07E3.17	anr-51	C06B8.2
C09D4.1	C12D12.1	arv-1	C06A6.9	C04E7.3	C07E3.3	anr-54	C06C3.12
C09E9.1	C12D8.20	arx-1	C06B3.7	C04G6.4	C07G2.4	ant-1.2	C06E1.7
C09G9.1	C13A10.2	arx-4	C06B8.14	C05C10.3	C07H4.1	apb-3	C06E4.6
C10B5.3	C13C4.8	asah-1	C06B8.2	C05D11.1	C08B6.11	apx-1	C06E8.6
C10C5.9	C14A4.13	asm-2	C06C3.11	C05D2.8	C08B6.14	aqp-1	C06H5.6
C10C6.13	C14A4.7	asp-1	C06C3.12	C05G5.1	C08G9.10	aqp-11	C07A4.7
C11G10.9	C14A6.5	asp-11	C06E2.5	C06A12.20	C08G9.9	aqp-5	C07A9.9
C12D8.25	C14B1.7	asp-12	C06H5.6	C06B3.7	C09E9.1	arc-1	C07B5.8
C12D8.9	C14B4.t1	asp-14	C07D10.7	C06B8.14	C10B5.3	ard-1	C07D8.6
C13A10.2	C14C10.5	asp-16	C07D8.6	C06B8.2	C10C5.3	arf-1	C07E3.15
C13G3.10	C14C11.4	asp-17	C07H4.1	C06C3.12	C10C5.4	argn-1	C07E3.17
C14A4.13	C14C6.2	asp-3	C07H4.3	C06E1.7	C12D12.1	arrd-28	C07E3.3
C14A4.7	C14C6.5	atf-6	C08B6.11	C06E4.6	C12D8.25	arrd-7	C07G2.4
C14B1.12	C15B12.1	atg-4.1	C08B6.14	C06E8.6	C13A10.2	arx-1	C07H4.1
C14B4.2	C15B12.2	attf-6	C08B6.18	C06H5.6	C14A4.13	asah-1	C08B6.11
C14B4.t1	C15F1.1	B0001.10	C08B6.3	C06H5.9	C14B1.7	asp-1	C08B6.14
C14C11.1	C15F1.8	B0025.5	C08F8.12	C07A9.9	C14B1.8	asp-11	C08B6.3
C14C11.10	C15H11.11	B0025.6	C08G9.9	C07B5.8	C14B9.11	asp-15	C08G9.10
C14C11.4	C16B8.10	B0035.22	C09D4.1	C07C7.3	C14C11.4	asp-2	C08G9.9
C14C6.5	C16C4.18	B0041.1	C09E9.1	C07D10.5	C14H10.3	asp-3	C09B8.11
C15B12.2	C16D9.8	B0041.10	C10B5.1	C07D8.6	C15B12.1	asp-5	C09E9.1
C15B12.4	C16D9.t3	B0205.14	C10B5.3	C07E3.14	C15F1.1	atg-10	C10B5.1
C15F1.5	C17G10.1	B0213.24	C10C6.13	C07E3.15	C16C2.6	atg-4.1	C10C5.3
C16D2.1	C17G10.3	B0218.5	C11G10.9	C07E3.4	C16D9.9	atgl-1	C10C5.4
C16D9.4	C18A3.19	penr-1	C12C8.t5	C07G2.4	C17F4.7	atl-1	C12D12.1
C17C3.1	C18D4.8	B0244.10	C12D12.1	C07H4.3	C18A3.19	attf-6	C12D8.25
C17D12.18	C18H9.6	B0244.5	C12D8.25	C08B6.11	C18D4.8	B0001.10	C13A10.2
C17H12.6	C23H4.6	B0244.6	C12D8.9	C08B6.3	C18H7.15	B0025.6	C13G3.10
C18C4.14	C24A11.1	B0244.9	C13A10.2	C08F8.12	C18H9.11	B0035.19	C13G3.7
C18C4.4	C24A11.13	B0252.5	C13G3.10	C08G9.10	C23F12.6	B0035.22	C14A11.11
C18D11.3	C24B9.3	B0261.5	C14A4.13	C09B8.11	C23F12.7	B0041.10	C14A11.14
C18D4.6	C25A11.2	B0272.3	C14A4.6	C09E9.1	C23H3.2	B0207.6	C14A4.13
C18D4.8	C25B8.8	B0280.9	C14A4.7	C09G9.1	C24B5.4	B0218.5	C14B1.12
C18E3.1	C25F9.12	B0281.3	C14B4.t1	C10C5.11	C24B5.7	B0222.10	C14B1.8
C18E9.9	C25F9.16	B0284.5	C14C11.10	C10C5.3	C24B9.17	B0244.17	C14B9.11
C18F10.7	C25F9.4	B0302.5	C14C11.4	C10C5.4	C24B9.3	B0244.5	C14C11.1
C18H9.1	C25F9.t5	B0310.3	C14C6.5	C10C5.9	C25F6.11	B0250.4	C14C11.4
C24B5.4	C25H3.17	B0334.17	C15B12.2	C10G8.9	C25F6.14	B0252.1	C14H10.3
C24B9.3	C25H3.19	B0334.19	C16D9.4	C12D12.1	C25F9.12	B0252.3	C15B12.1
C24H10.2	C26B9.5	B0353.1	C16D9.9	C12D8.25	C25F9.13	B0261.6	C15B12.2
C25A11.7	C26D10.4	B0361.11	C17C3.1	C13A10.2	C25F9.t5	B0272.3	C16A3.11
C25A11.8	C26H9A.4	B0393.13	C17C3.15	C13G3.10	C25H3.17	B0272.4	C16C2.6
C25B8.8	C27A7.10	B0416.5	C17D12.18	C13G3.7	C25H3.7	B0280.6	C16D9.9
C25F6.14	C27D8.1	B0457.3	C17G10.13	C14B1.12	C26B2.15	B0280.9	C17C3.3
C25F9.10	C27D8.3	B0457.8	C18A3.19	C14B1.8	C26B9.5	B0281.3	C17F4.7
C25F9.15	C27D8.4	B0491.6	C18C4.14	C14C11.1	C26D10.4	B0284.5	C17H12.6
C25F9.9	C27H6.8	B0507.2	C18C4.4	C14C11.4	C26H9A.4	B0285.11	C18A3.19
C26B9.5	C28A5.7	B0507.3	C18D11.3	C15B12.1	C27A12.11	B0286.8	C18D11.3
C26C6.12	C28G1.11	B0507.8	C18D4.6	C15B12.2	C27A7.10	B0302.5	C18D4.8
C26D10.4	C28H8.14	B0524.10	C18D4.8	C15H11.12	C27D8.1	B0334.13	C18E9.9
C27D8.4	C29A12.22	bam-2	C18F10.7	C16A3.11	C27D8.4	B0334.18	C18F10.7
C27D9.2	C29F7.2	basl-1	C18H9.1	C16B8.3	C27F2.7	B0334.19	C18H9.1
C27H5.12	C30F12.3	bath-26	C18H9.6	C16C2.6	C27H6.8	B0334.20	C18H9.6
C27H6.9	C30G12.10	bath-34	C24B5.4	C17C3.3	C28A5.7	B0348.9	C23F12.7
C28A5.10	C30G12.11	bbln-1	C24B9.3	C17D12.18	C28H8.14	B0353.1	C23H3.9
C28G1.11	C30G12.2	bca-1	C24H10.2	C17H12.6	C29A12.22	B0361.13	C24B5.4
C28H8.14	C30G12.4	bcmo-1	C25B8.8	C18A3.19	C29F3.7	B0361.14	C24B9.17
C29F7.2	C30G12.9	BE0003N10.6	C25F6.10	C18C4.14	C30F12.3	B0365.10	C24B9.3
C29F7.3	C31A11.13	BE0003N10.t1	C25F9.10	C18C4.17	C30G12.11	B0365.2	C24G6.10
C30F12.3	C31B8.7	BE0003N10.t2	C25F9.16	C18C4.4	C30G12.9	B0393.10	C25A11.8
C30G12.10	C31C9.6	BE0003N10.t3	C25F9.17	C18D11.3	C30G4.4	B0393.6	C25B8.8
C30G12.11	C31C9.7	BE0003N10.t6	C25H3.17	C18D4.8	C31A11.13	B0393.9	C25F6.10
C30G12.2	C31E10.6	best-8	C26B9.5	C18E9.9	C31C9.6	B0457.13	C25F9.12
C30G12.9	C31H5.6	bgnt-1.1	C26D10.4	C18F10.7	C31C9.7	B0457.8	C25F9.13
C30G4.4	C32D5.12	blmp-1	C27D8.2	C18H9.1	C31H5.6	B0464.9	C25F9.5
C31A11.13	C32D5.4	bro-1	C27D8.4	C23F12.7	C32A3.4	B0507.3	C25H3.10
C31C9.6	C32D5.6	btb-17	C27D9.2	C23H3.9	C32D5.15	B0511.15	C25H3.17
C31C9.7	C32H11.4	btb-21	C27H6.8	C24B9.3	C32D5.6	B0511.18	C26B2.12
C31H5.6	C33A12.4	btb-9	C28A5.10	C24G6.10	C32F10.8	B0524.10	C26B2.15
C32D5.12	C33G3.4	byn-1	C28A5.12	C25A11.7	C34B2.12	bam-2	C26B9.5
C32D5.19	C34C12.7	C01B7.9	C28G1.11	C25A11.8	C34C12.6	bas-1	C26D10.4
C32D5.6	C34F11.8	C01B9.3	C28H8.14	C25B8.8	C34C12.7	basl-1	C27D6.14
C32D5.7	C34G6.3	C01F6.16	C29E4.15	C25F6.10	C34H3.20	bath-34	C27D8.4
C32H11.5	C35A11.9	gldi-10	C29F7.2	C25F6.30	C34H3.22	bbln-1	C28A5.9
C33A12.19	C35B1.8	C01G12.16	C30F12.3	C25F9.10	C34H4.1	bca-1	C28H8.14
C33A12.4	C35B8.3	C01G5.9	C30G12.10	C25F9.12	C34H4.5	bcmo-1	C28H8.2
C34F11.8	C35D10.6	C01G6.9	C30G12.11	C25F9.13	C35B1.8	best-5	C29F7.3
C34H4.1	C36A4.10	C01G8.1	C30G12.2	C25H3.10	C35D10.6	best-8	C30F12.3
C35A11.5	C36B1.11	C01H6.3	C30G12.4	C26B2.12	C36B1.11	bgnt-1.5	C30G12.10
C35A11.9	C36E8.1	C02D5.2	C30G12.9	C26B9.1	C36B1.6	blmp-1	C30G12.11
C35D10.10	C37A2.8	C02F5.3	C30G4.4	C26B9.5	C36E8.1	blos-2	C30G12.2
C35E7.10	C38H2.4	C03A7.13	C31A11.13	C26C6.12	C38H2.4	blos-4	C30G12.9
C35E7.4	C41H7.11	C03A7.2	C31B8.7	C26D10.4	C39B10.7	bpnt-1	C31C9.6
C36B1.9	C42C1.9	C03B1.14	C31C9.6	C26H9A.4	C39D10.1	bre-3	C31C9.7
C37A5.7	C42D4.1	C03B8.2	C31C9.7	C27D6.14	C40H1.8	bris-1	C32D5.15
C38H2.4	C42D8.15	C03B8.3	C31H5.6	C27D8.4	C41A3.5	btf-1	C32D5.19
C39B10.7	C42D8.19	C03B8.6	C32D5.12	C28A5.9	C41D11.10	bus-18	C32D5.7
C39D10.11	C43C3.4	C03D6.1	C32D5.19	C28H8.14	C42C1.9	C01B7.9	C32F10.8
C40H1.7	C44B7.20	C03H12.1	C32H11.4	C29F7.2	C42D8.15	C01F6.16	C32H11.4
C41D11.10	C44B7.7	C04A2.16	C33A12.4	C29F7.3	C42D8.19	C01H6.3	C34C12.6
C41H7.11	C44C10.7	C04E7.3	C34B2.9	C29G2.6	C43H6.12	C02B10.5	C34C12.7
C42D8.1	C44C11.6	C05C10.7	C34C12.7	C30F12.3	C44B7.20	C02B4.7	C34C12.9
C42D8.12	C44F1.1	C05D12.3	C34F11.8	C30G12.10	C44F1.1	C02C6.4	C34E11.20
C42D8.17	C44H9.4	C05D2.8	C34G6.10	C30G12.11	C45B11.10	C02F5.12	C34F11.8
C43C3.4	C44H9.6	C06A6.9	C35A11.9	C30G12.2	C45B2.6	C02F5.3	C34H3.8
C43E11.9	C45B2.6	C06B3.7	C35B8.3	C30G12.9	C46C11.5	C02F5.5	C34H4.1
C43F9.14	C45E1.8	C06B8.14	C36B1.14	C31C9.6	C46F2.1	C03A3.2	C34H4.2
C43H6.12	C45G7.9	C06B8.7	C37A2.8	C31C9.7	C47A10.14	C03A7.2	C35B1.8
C44B12.11	C46C11.5	C06C3.11	C37A5.7	C32D5.19	C47D12.9	C03B1.13	C38H2.4
C44B7.20	C46H11.3	C06E1.7	C38H2.4	C32D5.6	C47E12.16	C03B8.3	C39B10.7
C44F1.1	C47A10.14	C06E2.5	C39B10.7	C32D5.7	C48B6.2	C03B8.5	C40H1.8
C44H9.9	C47E12.18	C06G1.1	C41D11.10	C32F10.9	C48D5.3	C03B8.6	C41A3.5
C45E1.10	C48D5.3	nabp-1	C41H7.11	C32H11.4	C48D5.9	C03D6.1	C42D4.3
C45G7.8	C48D5.9	C06H5.6	C42C1.8	C33A12.4	C49A9.6	C04A2.16	C42D8.15
C46H11.3	C49C3.3	C06H5.9	C42D8.12	C34B2.9	C49C3.3	C04C3.14	C42D8.19
C47A10.14	C49C8.3	C07D10.6	C42D8.15	C34B4.11	C49C8.5	C04E6.8	C43C3.4
C47D12.5	C49G7.12	C07D8.6	C42D8.17	C34C12.6	C49F5.7	C04E7.3	C44B7.20
C47D12.9	C49H3.6	C07G2.4	C42D8.19	C34C12.7	C49G7.12	C04G6.4	C44C10.11
C47F8.10	C50A2.3	C07H4.1	C43C3.4	C34C12.9	C49H3.6	C05A2.4	C44C11.6
C49C3.3	C50D2.1	C07H4.3	C43E11.9	C34F11.13	C50B8.7	C05A9.5	C44F1.1
C49F5.7	C50D2.6	C08B6.11	C44B12.11	C34F11.8	C50C3.13	C05C10.3	C46C11.5
C49F5.8	C50F4.1	C08B6.14	C44B7.20	C34H3.8	C50C3.18	C05C10.7	C47A10.14
C49F5.9	C50H2.16	C08B6.18	C44B7.7	C34H4.1	C50D2.6	C05D11.1	C47A10.t1
C50E10.13	C50H2.7	C08B6.3	C44C10.7	C34H4.2	C50E10.13	C05D2.8	C47D12.9
C50F4.1	C52B9.18	C08F8.12	C44F1.1	C35C5.10	C50F2.2	C05E11.6	C48D5.9
C50H2.13	C52G5.13	C08G5.1	C44H9.6	C38H2.4	C50F4.1	C05G5.1	C49A9.5
C50H2.16	C54C6.11	C08G9.9	C45E1.10	C39B10.7	C50H2.13	C06A12.20	C49C3.3
C52B9.18	C54D2.14	C08H9.15	C45E1.8	C40H1.7	C50H2.16	C06A6.14	C49C8.5
C52B9.4	C54E10.9	lelo-3	C47A10.14	C41A3.5	C51F7.3	C06A6.9	C49F5.7
C52E12.9	C54G4.16	C09D4.1	C47A10.t1	C41D11.10	C52G5.13	C06A8.16	C49G7.12
C52E2.5	C55A6.6	C09E9.1	C47D12.5	C42D4.3	C53B7.8	C06B3.7	C50B8.7
C52G5.9	C56E10.3	C09F5.1	C47F8.10	C42D8.1	C54D10.13	C06B8.14	C50C3.18
C53A3.4	C56E10.5	C09G9.1	C48B4.3	C43C3.4	C54D2.14	C06B8.15	C50E10.13
C54C6.11	C56E10.6	C10B5.3	C48D5.9	C43H6.12	C55B6.1	C06B8.2	C50H2.13
C54E10.9	C56G2.20	C10C5.3	C49C3.3	C44B7.17	C55B6.6	C06B8.7	C50H2.16
C55A6.16	cal-5	C10C5.9	C49F5.7	C44B7.20	C56A3.10	C06B8.t3	C52B9.16
C55B6.6	cash-1	C10C6.13	C49F5.8	C44C10.7	C56A3.6	C06C3.12	C52E4.13
C56E10.3	catp-4	C11G10.9	C49F5.9	C44E4.5	C56E10.5	C06E1.11	C52G5.9
C56E10.5	catp-8	C12C8.8	C49G7.12	C44F1.1	C56E6.14	C06E1.7	C53A3.4
C56E6.11	cbp-2	C12C8.t5	C50E10.13	C46C11.5	C56G2.20	C06E4.6	C53A5.13
calu-1	cbs-2	C12D12.1	C50F4.1	C46C2.11	C56G2.21	C06E8.6	C54A12.9
cars-2	ccb-2	C12D8.20	C50H2.13	C46H11.3	cal-5	C06G3.8	C54D10.13
cas-1	ccdc-149	C12D8.25	C50H2.16	C47D12.9	cash-1	C06H2.7	C54G4.16
catp-6	ccm-2	C12D8.9	C52B9.16	C47E8.11	catp-4	C06H5.6	C54G6.8
catp-7	ccm-3	C13A10.2	C52B9.18	C48D5.9	cbs-1	C06H5.9	C55A6.16
cbp-3	ccpp-6	C13C4.8	C52B9.4	C49A9.4	ccb-2	C07A9.9	C55B6.6
cbs-2	CD4.18	C13G3.10	C52E2.5	C49A9.5	ccdc-149	C07B5.8	C56A3.10
ccdc-149	cdc-48.2	C14A4.13	C52G5.13	C49C8.1	ccm-2	C07C7.3	C56A3.6
ccm-2	cdk-4	C14A4.7	C52G5.9	C49F5.7	ccpp-6	C07D10.5	C56A3.8
CD4.17	cdr-1	C14A6.5	C53A3.4	C49F5.8	CD4.18	C07D8.6	C56E10.3
cdl-1	cdt-1	C14B1.12	C54C6.11	C49F5.9	CD4.8	C07E3.14	C56E10.5
cdr-1	ceh-33	C14B1.7	C54E10.9	C49F8.10	cdc-25.1	C07E3.15	C56E6.14
cdt-1	ceh-36	C14B4.2	C54E10.t3	C50B8.4	cdc-48.2	C07E3.17	C56G2.21
cec-2	ceh-38	C14B4.t1	C55B6.6	C50B8.7	cdk-4	C07E3.3	cab-1
ced-1	ceh-60	C14C10.5	C56E10.3	C50E10.13	ced-1	C07E3.4	cal-5
ceh-36	ceh-79	C14C11.1	C56E10.5	C50H2.13	ceh-19	C07G2.4	capg-2
ceh-38	cest-1.2	C14C11.10	C56G2.20	C50H2.16	ceh-33	C07H4.1	cat-2
ceh-51	cest-2.2	C14C11.4	cal-5	C52E12.9	ceh-60	C07H4.3	catp-4
ceh-60	cest-3	C14C6.2	cash-1	C52E4.13	ceh-79	C08B6.11	cblc-1
ceh-79	cest-33	C14C6.5	cat-2	C52G5.5	cept-2	C08B6.14	cbs-1
cest-2.2	cest-7	C15B12.1	catp-7	C53A3.4	cest-1.2	C08B6.3	ccdc-149
cest-3	cest-8	C15B12.2	catp-8	C53A5.13	cest-7	C08F8.12	ccep-97
cest-33	cgt-2	C15B12.4	cbp-2	C53H9.4	cest-8	C08G9.10	ccm-2
cest-8	chaf-1	C15F1.1	cbs-2	C54G4.16	cgt-3	C08G9.9	ccpp-6
cey-4	che-6	C15F1.5	ccdc-149	C55A6.16	chd-7	C09B8.11	cdf-1
chc-1	che-7	C15F1.8	ccm-2	C55B6.6	che-6	C09E9.1	cdkr-3
che-6	chil-23	C15H11.11	ccm-3	C56A3.10	chil-23	C09G9.1	cdl-1
chil-27	chtl-1	C16B8.10	cdk-4	C56A3.6	ckb-2	C10B5.3	ced-1
cka-1	cit-1.2	C16C4.18	cdr-1	C56A3.8	cla-1	C10C5.11	ceh-19
ckk-1	cka-2	C16D2.1	ceeh-2	C56E10.3	clec-125	C10C5.3	ceh-60
clc-7	ckb-2	C16D9.4	ceh-33	C56E10.5	clec-153	C10C5.4	cest-2.2
cld-9	ckk-1	C16D9.8	ceh-36	C56E6.11	clec-186	C10C5.9	cest-33
clec-111	clec-10	C16D9.t3	ceh-38	C56G2.18	clec-224	C10G8.9	cest-6
clec-169	clec-126	C17C3.1	ceh-51	C56G2.21	clec-227	C12D12.1	cest-7
clec-178	clec-150	C17D12.18	ceh-60	cab-1	clec-48	C12D8.25	cest-8
clec-181	clec-163	C17G10.1	ceh-79	cah-6	clec-49	C13A10.2	cey-4
clec-184	clec-168	C17G10.3	cest-1.2	cal-5	clec-6	C13G3.10	cgt-1
clec-186	clec-170	C17H12.6	cest-2.2	calu-1	clec-66	C13G3.7	chd-3
clec-204	clec-182	C18A3.19	cest-3	capg-2	clec-72	C14A4.13	chd-7
clec-224	clec-186	C18C4.14	cest-33	catp-6	clec-73	C14B1.12	che-6
clec-57	clec-187	C18C4.4	cest-7	catp-7	clec-76	C14B1.7	chil-23
clec-6	clec-205	C18D11.3	cest-8	cblc-1	clec-83	C14B1.8	cla-1
clec-62	clec-227	C18D4.6	cey-4	cbs-1	clh-1	C14B9.11	clec-184
clec-64	clec-41	C18D4.8	chaf-1	ccdc-149	clh-3	C14C11.1	clec-186
clec-65	clec-49	C18E3.1	chca-1	ccm-2	clk-2	C14C11.4	clec-227
clec-66	clec-50	C18E9.9	chd-7	cdf-1	cln-3.3	C14H10.3	clec-48
clec-67	clec-6	C18F10.7	che-6	cdl-1	clx-1	C15B12.1	clec-49
clec-80	clec-64	C18H9.1	chil-23	cdt-1	cnnm-5	C15B12.2	clec-6
clec-82	clec-80	C18H9.6	chtl-1	cec-2	cnp-2	C15F1.1	clec-66
clec-85	clh-3	C23H4.6	cit-1.2	ced-1	cnp-3	C15H11.12	clec-72
clec-86	clk-2	C24A11.1	ckk-1	ceeh-1	coa-5	C16A3.11	clec-73
clec-87	clx-1	C24A11.13	cld-9	ceh-19	cogc-5	C16B8.3	clec-76
cnp-3	cnc-1	C24B5.4	clec-10	ceh-38	col-106	C16C2.6	clec-82
coa-5	cnt-1	C24B9.3	clec-184	ceh-60	col-110	C16D9.9	clec-83
col-107	coa-5	C24H10.2	clec-186	cest-2.2	col-115	C17C3.3	clh-1
col-110	coa-6	C25A11.2	clec-187	cest-3	col-119	C17D12.18	clh-3
col-119	cogc-5	C25A11.7	clec-196	cest-33	col-121	C17F4.7	cln-3.3
col-13	col-110	C25A11.8	clec-204	cest-6	col-124	C17H12.6	clx-1
col-139	col-119	C25B8.8	clec-225	cest-8	col-142	C18A3.19	cnp-2
col-65	col-12	C25F6.14	clec-227	cey-4	col-160	C18C4.14	cnp-3
col-74	col-123	C25F9.10	clec-255	cgt-1	col-172	C18C4.17	coa-5
col-95	col-124	C25F9.12	clec-3	chc-1	col-180	C18C4.4	col-106
cox-15	col-51	C25F9.15	clec-6	chd-3	col-83	C18D11.3	col-107
cox-18	col-63	C25F9.16	clec-64	chd-7	col-84	C18D4.8	col-110
cox-19	col-74	C25F9.4	clec-65	clc-7	comt-4	C18E9.9	col-119
cpr-5	col-84	C25F9.9	clec-66	cld-9	coq-2	C18F10.7	col-123
cpr-8	col-86	C25F9.t5	clec-84	clec-106	cox-19	C18H7.15	col-172
cpt-2	col-89	C25H3.17	clec-86	clec-141	cpg-1	C18H9.1	col-184
cpt-4	cpg-1	C25H3.19	clk-2	clec-186	cpg-3	C18H9.11	col-74
cpz-2	cpn-1	C26B9.5	cnp-3	clec-205	cpn-1	C23F12.6	col-86
crn-5	cpn-3	C26C6.12	cnt-1	clec-48	cpn-3	C23F12.7	col-89
csc-1	cpr-3	C26D10.4	coa-5	clec-52	cpr-1	C23H3.2	col-95
cth-2	cpt-2	C26H9A.4	coa-6	clec-6	cpr-4	C23H3.9	comt-3
ctl-2	cpt-4	C27A7.10	col-107	clec-66	cpt-4	C24B5.4	comt-5
ctsa-1.2	crn-3	C27D8.1	col-110	clec-76	ctf-18	C24B5.7	cox-19
cul-3	crn-5	C27D8.3	col-119	clec-82	cth-2	C24B9.17	cpg-1
cut-5	cth-2	C27D8.4	col-123	clec-83	ctsa-2	C24B9.3	cpn-3
cyd-1	ctsa-2	C27D9.2	col-13	clec-85	ctsa-3.1	C24G6.10	cpr-4
cyld-1	cul-1	C27H5.12	col-160	clip-1	cut-5	C25A11.7	cpt-5
cyp-13A2	cut-5	C27H6.8	col-20	clx-1	cutl-20	C25A11.8	cth-2
cyp-32B1	cutl-18	C27H6.9	col-65	cnp-3	cutl-28	C25B8.8	ctl-2
cyp-33C7	cyd-1	C28A5.10	col-74	coa-5	cyd-1	C25F6.10	ctsa-2
cyp-35C1	cyld-1	C28A5.7	col-84	coel-1	cyk-1	C25F6.11	ctsa-3.1
cyp-35D1	cyn-5	C28G1.11	col-86	col-106	cyp-13A2	C25F6.14	cut-5
cyp-43A1	cyn-8	C28H8.14	col-89	col-107	cyp-14A1	C25F6.30	cutl-20
cysl-3	cyp-13A2	C29A12.22	cox-18	col-110	cyp-32B1	C25F9.10	cyd-1
cytb-5.1	cyp-13A8	C29F7.2	cox-19	col-119	cyp-37A1	C25F9.12	cyk-1
D1007.18	cyp-29A1	C29F7.3	cpn-3	col-123	cytb-5.1	C25F9.13	cyn-11
D1009.t2	cyp-33C7	C30F12.3	cpt-2	col-139	D1009.t2	C25F9.t5	cyn-2
D1044.6	cyp-37A1	C30G12.10	cpt-4	col-140	D1037.1	C25H3.10	cyp-13A2
D1086.20	cysl-3	C30G12.11	crn-3	col-172	D1044.6	C25H3.17	cyp-13A3
D2013.11	D1005.2	C30G12.2	crn-5	col-184	D1054.5	C25H3.7	cyp-13A6
D2021.4	D1007.3	C30G12.4	cth-2	col-39	D2023.18	C26B2.12	cyp-14A1
D2023.16	D1009.t2	C30G12.9	ctsa-2	col-65	D2023.3	C26B2.15	cyp-29A2
D2023.8	D1014.4	C30G4.4	ctsa-4.2	col-89	D2024.17	C26B9.1	cyp-32B1
D2045.5	D1022.4	C31A11.13	cut-5	col-95	D2030.2	C26B9.5	cyp-33C7
D2045.7	D1037.1	C31B8.7	cwp-4	comt-3	daf-5	C26C6.12	cyp-37A1
D2096.7	D1044.6	C31C9.6	cyd-1	comt-5	dbn-1	C26D10.4	cysl-2
dac-1	D1054.5	C31C9.7	cyld-1	cox-19	dct-11	C26H9A.4	cysl-3
dach-1	D2023.15	C31E10.6	cyp-13A2	cpi-1	dct-16	C27A12.11	cytb-5.1
daf-22	D2023.18	C31H5.6	cyp-29A1	cpt-5	dct-18	C27A7.10	D1009.t2
daf-3	D2045.7	C32D5.12	cyp-32B1	csc-1	dct-6	C27D6.14	D1044.6
daf-5	daf-3	C32D5.19	cyp-33C7	cth-2	ddo-3	C27D8.1	D1053.3
dao-3	daf-4	C32D5.4	cyp-35C1	ctl-2	ddr-1	C27D8.4	D1054.5
dcr-1	dars-2	ttc-39B	cyp-35D1	ctps-1	ddx-19	C27F2.7	D2007.1
dct-11	dbn-1	C32D5.7	cysl-3	ctsa-2	deps-1	C27H6.8	D2023.18
dct-16	dct-11	C32H11.4	cytb-5.2	ctsa-3.1	dhc-1	C28A5.7	D2024.17
ddx-46	dct-14	srlf-4	D1005.2	cul-3	dhs-23	C28A5.9	D2030.2
deps-1	dct-17	C33A12.19	D1007.19	cul-6	dhs-28	C28H8.14	D2045.5
dgat-2	dct-18	C33A12.4	D1007.3	cut-5	dhs-4	C29A12.22	dab-1
dhc-1	ddo-3	C33G3.4	D1009.t2	cyd-1	din-1	C29F3.7	daf-3
dhod-1	deps-1	C34C12.7	D1044.6	cyn-11	disl-2	C29F7.2	daf-5
dhs-13	dgk-2	C34F11.8	D1054.23	cyn-2	dmd-7	C29F7.3	dapk-1
dhs-18	dhod-1	C34G6.3	D1054.5	cyp-13A2	dnj-18	C29G2.6	dbn-1
dhs-20	dhs-18	C34H4.1	D2021.4	cyp-13A3	dnj-8	C30F12.3	dcr-1
dhs-24	dhs-24	C35A11.5	D2023.18	cyp-13B1	dod-20	C30G12.10	dct-11
dhs-28	dhs-3	C35A11.9	D2024.17	cyp-29A2	dpf-4	C30G12.11	dct-16
dhs-4	dim-1	C35B1.8	D2045.5	cyp-32B1	dph-1	C30G12.2	dct-17
dhs-9	din-1	C35B8.3	D2045.7	cyp-33C7	dpy-19	C30G12.9	dct-18
din-1	disl-2	C35D10.10	daf-22	cyp-37A1	dpy-21	C30G4.4	delm-2
dlk-1	dnc-1	C35D10.6	daf-3	cyp-44A1	dro-1	C31A11.13	deps-1
dmd-7	dnc-3	C35E7.10	daf-4	cysl-2	droe-4	C31C9.6	dgat-2
dmd-9	dnj-11	C35E7.4	daf-5	cysl-3	dsl-2	C31C9.7	DH11.2
dnc-3	dnj-19	C36A4.10	dao-3	cytb-5.1	E01G4.6	C31H5.6	dhc-1
dpf-3	dnj-7	C36B1.11	dbn-1	D1044.6	E02H9.7	C32A3.4	dhs-12
dpy-19	dod-17	C36B1.9	dct-11	D1053.2	E03E2.t3	C32D5.15	dhs-13
dpy-21	dod-20	tif-1A	dct-14	D1053.3	ears-1	C32D5.19	dhs-18
droe-4	dod-23	C37A2.8	dct-17	D2007.1	eas-1	C32D5.6	dhs-20
dsl-2	dod-24	C37A5.7	ddx-46	D2023.18	ebax-1	C32D5.7	dhs-23
dyf-1	dpf-3	C38H2.4	deps-1	D2045.5	ech-3	C32F10.8	dhs-28
E02C12.6	dpy-19	C39B10.7	dgat-2	dab-1	ech-8	C32F10.9	dhs-4
E02H1.5	dpy-27	C39D10.11	dgk-2	daf-3	ecps-1	C32H11.4	din-1
E02H9.2	drd-50	C40H1.7	dhc-1	daf-5	efl-3	C33A12.4	dip-2
E02H9.3	droe-4	C41D11.10	dhc-3	dao-3	eftu-2	C34B2.12	dlg-1
E02H9.7	dsl-2	C41H7.11	dhod-1	dapk-1	egas-4	C34B2.9	dnc-3
E04F6.15	dyf-1	C42C1.9	dhs-18	dbn-1	egg-1	C34B4.11	dnj-13
eat-2	E_BE45912.2	srlf-7	dhs-24	DC2.5	egl-4	C34C12.6	dnj-18
ebax-1	E02H9.4	C42D8.1	dhs-28	dcr-1	egl-44	C34C12.7	dnj-8
ech-3	E02H9.7	C42D8.12	dim-1	dct-11	egl-9	C34C12.9	dod-17
ecps-1	E04D5.7	C42D8.15	din-1	dct-16	ego-1	C34F11.13	dod-20
efl-3	eas-1	C42D8.17	dip-2	dgat-2	egrh-1	C34F11.8	dpf-3
egl-4	ech-8	C42D8.19	disl-2	dhc-1	ekl-7	C34H3.20	dpff-1
ell-1	efl-3	C43C3.4	dlk-1	dhs-13	elo-9	C34H3.22	dpsm-1
elo-9	eftu-2	C43E11.9	dnc-3	dhs-20	elp-1	C34H3.8	dpy-19
elp-1	egg-1	C43F9.14	dnj-11	dhs-28	end-1	C34H4.1	dpy-21
end-1	egg-6	C43H6.12	dod-17	dhs-4	endu-2	C34H4.2	dro-1
endu-2	egl-4	C44B12.11	dod-23	dhs-9	ensa-1	C34H4.5	duxl-1
ent-1	egl-44	C44B7.20	dod-24	dif-1	ent-2	C35B1.8	E01H11.4
eppl-1	ell-1	C44B7.7	dpf-3	din-1	enu-3.5	C35C5.10	E02H9.2
eri-1	elo-1	C44C10.7	dpy-19	dlk-1	epg-2	C35D10.6	E02H9.7
esyt-2	elof-1	C44C11.6	dpy-21	dmd-7	epg-9	C36B1.11	E03E2.t3
ets-4	elp-1	C44F1.1	droe-4	dmd-9	ero-1	C36B1.6	eak-4
exc-5	emb-1	C44H9.4	dsl-2	dmsr-16	esyt-2	C36E8.1	eat-2
exl-1	emc-2	C44H9.6	duxl-1	dnc-3	exl-1	C38H2.4	ebax-1
exo-3	end-1	C44H9.9	dyf-1	dnj-18	exo-3	C39B10.7	ech-3
exos-4.2	endu-2	C45B2.6	E02H9.12	dnj-4	F01D5.3	C39D10.1	ech-8
F01D4.12	ent-2	C45E1.10	E02H9.2	dpf-3	F01D5.8	C40H1.7	ecps-1
F01D5.1	epg-2	C45E1.8	E02H9.3	dpff-1	F01F1.3	C40H1.8	efl-3
F01D5.13	eppl-1	C45G7.8	E02H9.7	dpy-19	F01G10.10	C41A3.5	EGAP1.1
F01D5.3	era-1	C45G7.9	E04D5.4	dpy-21	F01G10.11	C41D11.10	egas-4
F01D5.6	erfa-1	C46C11.5	E04F6.10	dsl-2	F01G12.18	C42C1.9	egl-4
F01D5.8	esyt-2	C46H11.3	eat-2	duxl-1	F02E9.10	C42D4.3	egrh-1
F01G10.10	etc-1	C47A10.14	ebax-1	dve-1	F02E9.5	C42D8.1	ekl-7
F01G10.11	evl-14	C47D12.5	ech-3	E01H11.4	F07A11.1	C42D8.15	ell-1
F02E8.9	exc-15	C47D12.9	ech-8	E02H9.2	F07A11.5	C42D8.19	elo-9
F02E9.5	exl-1	C47E12.18	efl-3	E02H9.3	F08G2.11	C43C3.4	elp-1
F07A11.5	exos-4.2	C47F8.10	egg-1	E02H9.7	F08G5.19	C43H6.12	end-1
F07C3.9	F01D4.12	C48D5.3	egg-6	E03E2.t3	F09A5.10	C44B7.17	endu-2
F08A8.8	F01D5.3	C48D5.9	egl-4	eak-4	F09A5.13	C44B7.20	ensa-1
F08F8.7	F01D5.7	C49C3.3	egrh-1	ebax-1	F09C8.1	C44C10.7	enu-3.5
F08G2.11	F01D5.8	C49C8.3	ell-1	ech-3	F09C8.5	C44E4.5	epg-2
F08G2.7	F01G10.10	spig-15	elo-1	ech-9	F09F7.5	C44F1.1	eppl-1
F08H9.2	F01G10.4	C49F5.8	elo-9	ecps-1	F10A3.4	C45B11.10	esyt-2
F09A5.10	F02E9.10	C49F5.9	elp-1	efl-3	F10C1.9	C45B2.6	ets-4
F09B12.7	F07A11.5	C49G7.12	emb-1	EGAP1.1	F10D2.8	C46C11.5	exl-1
F09C8.3	F08A8.5	C49H3.6	emb-4	egl-4	F10D7.10	C46C2.11	exo-3
F09C8.5	F08A8.8	C50A2.3	end-1	egrh-1	F10D7.4	C46F2.1	F01D5.3
F09F7.5	F08C6.16	C50D2.1	endu-2	ehbp-1	F10F2.11	C46H11.3	F01D5.8
F09F9.7	F08F1.4	C50D2.6	ent-1	ell-1	F11A6.4	C47A10.14	F01G10.10
F09G2.2	F08F8.7	C50E10.13	ent-2	elp-1	F11D5.7	C47D12.9	F02E8.9
F10D2.8	F08G2.11	C50F4.1	epg-2	emb-8	F12D9.t1	C47E12.16	F02E9.10
F10D7.10	F08G5.17	C50H2.13	eppl-1	end-1	F12F6.1	C47E8.11	F02E9.5
F10D7.3	F08H9.13	C50H2.16	erfa-1	endu-2	F13D12.8	C48B6.2	F07A11.1
F10G7.10	F09A5.10	C50H2.7	eri-1	ensa-1	F13G3.14	C48D5.3	F07A11.5
F11C1.7	F09C12.2	C52B9.18	esyt-2	epg-2	F13H6.8	C48D5.9	F07C3.9
F11C7.8	F09C8.1	C52B9.4	exl-1	esyt-2	F13H8.11	C49A9.4	F08A8.8
F11D5.5	F09E10.13	C52E12.9	exos-4.2	etc-1	F13H8.12	C49A9.5	F08C6.18
F11G11.5	F09F7.5	C52E2.5	F01D4.12	ets-4	F13H8.9	C49A9.6	F08C6.5
F13D11.16	F09G8.5	C52G5.13	F01D5.1	exl-1	F14B4.1	C49C3.3	F08G2.11
F13E9.12	F10C1.9	C52G5.9	F01D5.13	exo-3	F14B8.5	C49C8.1	F08G2.12
F13H10.11	F10C2.7	C53A3.4	F01D5.3	F01D5.3	F14D7.12	C49C8.5	F08G2.7
F13H8.11	F10D7.4	C54C6.11	F01D5.7	F02E8.9	F14D7.7	C49F5.7	F09A5.10
F13H8.6	F10G7.9	C54D2.14	F01D5.8	F02E9.5	F14H12.9	C49F5.8	F09A5.13
F14B6.4	F11A6.4	C54E10.9	F01G10.10	F07A11.5	F14H3.12	C49F5.9	F09C8.1
F14B8.6	F11C7.8	C54G4.16	F01G10.4	F07C3.9	F15B9.15	C49F8.10	F09C8.5
F14D1.3	F11D5.25	C55A6.16	F02E9.10	F07H5.4	F15B9.t1	C49G7.12	F09F7.6
F14E5.1	F11D5.7	C55A6.6	F02E9.5	F08A8.8	F15D3.10	C49H3.6	F09F9.7
F14F9.5	F12F6.7	C55B6.6	F07A11.5	F08B1.8	F15D3.5	C50B8.4	F09G2.2
F14H3.12	F13B12.13	C56E10.3	F08A8.5	F08C6.5	F15G9.9	C50B8.7	F10A3.4
F15B9.15	F13B12.3	C56E10.5	F08A8.8	F08G2.11	F16A11.1	C50C3.13	F10D2.10
F16A11.1	F13B6.3	C56E10.6	F08C6.16	F08G2.5	F16A11.9	C50C3.18	F10D2.8
F16A11.9	F13H10.10	C56E6.11	F08F8.7	F08G2.7	F16C3.4	C50D2.6	F10D7.10
F16F9.10	F13H8.6	C56G2.20	F08G2.11	F09A5.10	F17C11.11	C50E10.13	F10D7.4
F16G10.15	F14D1.3	cal-5	F08G2.17	F09A5.13	F17C11.20	C50F2.2	F10E9.13
F17C11.12	F14H12.6	calu-1	F08G5.17	F09B12.7	F17C8.11	C50F4.1	F10F2.11
F17C11.22	F14H3.12	cars-2	F08H9.11	F09C3.2	F17H10.1	C50H2.13	F11A6.4
F18A11.5	F15B9.15	cas-1	F08H9.2	F09C8.1	F18A1.10	C50H2.16	F11D5.5
F18C5.15	F15B9.t1	cash-1	F09A5.10	F09C8.5	F18C5.15	C51F7.3	F13B6.1
F18E2.15	F16B12.1	catp-4	F09C8.1	F09F7.6	F18E2.8	C52E12.9	F13D12.8
F18E2.8	F16C3.4	catp-6	F09C8.3	F09F9.7	F18F11.6	C52E4.13	F13H6.27
F19B10.14	F17C11.26	catp-7	F09C8.5	F09G2.2	F19B10.13	C52G5.13	F13H8.11
F19B2.10	F17C11.6	catp-8	F09E5.12	F10A3.4	F19B2.5	C52G5.5	F13H8.6
F19B2.5	F17H10.1	cbp-2	F09F7.5	F10C1.15	F19B2.6	C53A3.4	F14B4.1
F19B6.3	F18A11.5	cbp-3	F09F9.7	F10C1.3	F19C6.12	C53A5.13	F14B8.5
F19C6.5	F18C5.15	cbs-2	F09G2.2	F10D2.10	F20D6.5	C53B7.8	F14B8.6
F20B6.4	F18E2.8	ccb-2	F09G2.8	F10D2.8	F20H11.1	C53H9.4	F14D1.3
F20D6.5	F18F11.4	ccdc-149	F10D7.3	F10D7.4	F21A3.11	C54D10.13	F14D7.12
F20G2.2	F18F11.6	ccm-2	F10D7.4	F10E9.13	F21D5.4	C54D2.14	F14E5.8
F21A3.11	F18G5.t1	ccm-3	F11C7.8	F11D5.7	F21H12.3	C54G4.16	F14H3.12
F21D5.3	F19B10.13	ccpp-6	F11D5.5	F11E6.6	F21H7.12	C55A6.16	F15B9.15
F21D5.4	F19B2.5	CD4.17	F11G11.5	F11G11.5	F22B5.10	C55B6.1	F15B9.t1
F21D5.5	F19G12.13	CD4.18	F13H10.11	F12F6.1	F22B8.2	C55B6.6	F16A11.1
F21F12.3	F19H8.6	cdc-48.2	F13H8.11	F12F6.17	F22E10.6	C56A3.10	F16A11.9
F21G4.1	F20B6.4	cdk-4	F13H8.6	F12F6.20	F22E5.1	C56A3.6	F17C11.11
F22B5.4	F20D1.18	cdl-1	F14B8.5	F13B6.1	F22E5.17	C56A3.8	F17C11.20
F22B8.2	F20D6.5	cdr-1	F14B8.6	F13D11.16	F22F4.8	C56E10.3	F18A1.10
F22E5.1	F20G4.2	cdt-1	F14D1.3	F13D12.8	F22G12.5	C56E10.5	F18C5.15
F22E5.17	F21A3.11	cec-2	F14H12.6	F13H10.10	F22G12.9	C56E6.11	F19B10.13
F22F7.11	F21D5.4	ced-1	F14H3.12	F13H6.27	F22H10.3	C56E6.14	F19B10.14
F23A7.5	F21D5.5	ceh-33	F15B9.15	F13H8.11	F23C8.5	C56G2.18	F19B2.5
F23C8.5	F21H12.9	ceh-36	F15B9.t1	F13H8.6	F23H12.3	C56G2.20	F19C6.12
F23H11.4	F21H7.12	ceh-38	F16A11.1	F13H8.9	F23H12.5	C56G2.21	F19C7.4
F23H12.21	F22B8.2	ceh-51	F16A11.9	F14B4.1	F25B3.5	cab-1	F20D6.5
F25B3.4	F22B8.4	ceh-60	F16G10.15	F14B8.6	F25B4.15	cah-6	F20G4.2
F25B4.15	F22E5.1	ceh-79	F17C11.11	F14D1.3	F25B5.11	cal-5	F20H11.1
F25B4.8	F23B12.12	cest-1.2	F17C11.22	F14E5.1	F25C8.6	calu-1	F21A3.11
F25D7.10	F23G4.t1	cest-2.2	F17C11.26	F14E5.7	F25F2.5	capg-2	F21D5.4
F25D7.5	F23H12.5	cest-3	F18C5.15	F14H3.12	F25G6.8	cash-1	F21F3.6
F26C11.1	F25B4.8	cest-33	F18E2.8	F15B9.15	F25H2.6	catp-4	F22B5.10
F26G1.11	F25B5.11	cest-7	F18F11.6	F15B9.t1	F25H8.15	catp-6	F22E10.6
F26H11.4	F25B5.8	cest-8	F18G5.t1	F16A11.1	F25H8.8	catp-7	F22E12.12
F26H11.8	F25H5.8	cey-4	F19B2.10	F16A11.9	F26A10.28	cblc-1	F22E5.1
F27D4.t1	F25H8.8	cgt-2	F19B2.5	F17C11.11	F26C11.1	cbs-1	F22E5.17
F27E5.9	F26A3.4	chaf-1	F19B2.6	F17C11.20	F26F12.11	ccb-2	F22G12.8
F28A12.6	F26A3.7	chc-1	F19C6.5	F17C11.25	F27E5.9	ccdc-149	F23B12.12
F28A12.7	F26C11.1	che-6	F20B6.4	F18A1.10	F28A12.8	ccm-2	F23B2.7
F28A12.8	F26G1.2	che-7	F20D6.5	F18A11.2	F28B4.3	ccpp-6	F23C8.5
F28B3.6	F26H9.5	chil-23	F20G2.2	F18A11.5	F28B4.6	CD4.18	F25A2.1
F28B4.3	F27B3.6	chil-27	F21A3.11	F18C5.15	F28C6.5	CD4.8	F25B3.4
F28E10.4	F27D4.3	chtl-1	F21D5.4	F19B10.14	F28F5.4	cdc-25.1	F25B4.15
F28F8.10	F27D4.t1	cit-1.2	F21D5.5	F19B2.5	F28F8.10	cdc-48.2	F25B5.5
F28F9.13	F28A10.12	cka-2	F22A3.15	F19C7.4	F28H7.3	cdf-1	F25B5.9
F28H1.1	F28B1.10	ckb-2	F22B8.2	F20B6.10	F29G9.13	cdk-4	F25E2.3
F28H7.3	F28B4.3	ckk-1	F22B8.4	F20B6.4	F31D5.6	cdl-1	F25E5.7
F29B9.7	F28B4.8	clc-7	F22D6.14	F20D6.5	F31F7.1	cdt-1	F26A10.27
F30B5.4	F28C1.3	cld-9	F22E5.1	F20G2.2	F31F7.9	cec-2	F26C11.1
F31C3.17	F28C6.5	clec-10	F22E5.17	F20G2.3	F32B5.10	ced-1	F26F12.11
F31E9.3	F28F8.10	clec-111	F23B12.12	F20H11.1	F32D1.12	ceeh-1	F26F4.8
F31E9.6	F28H6.4	clec-126	F23B2.10	F21A3.11	F32D8.3	ceh-19	F26H11.8
F31E9.8	F28H7.3	clec-150	F23C8.5	F21D5.4	F32F2.4	ceh-33	F28A12.6
F31F7.2	F29G6.1	clec-163	F23H12.5	F21F12.3	F33A8.7	ceh-38	F28A12.8
F32B5.17	F29G9.13	clec-168	F25B3.4	F21F8.5	F33D11.7	ceh-60	F28B3.6
F32D1.12	F30D4.1	clec-169	F25B4.15	F22B5.4	F33G12.8	ceh-79	F28B4.3
F32D8.1	F31C3.17	clec-170	F25B4.8	F22B8.2	F33H12.7	cept-2	F28F5.4
F32F2.4	F31D5.6	clec-178	F25B5.8	F22E10.6	F34D10.4	cest-1.2	F28F8.10
F33C8.4	F31F7.9	clec-181	F25F2.6	F22E12.12	F35A5.1	cest-2.2	F28H7.2
F33D4.12	F32A5.11	clec-182	F26C11.1	F22E5.1	F35B12.13	cest-3	F28H7.3
F33H12.7	F32D8.1	clec-184	F26H11.4	F22E5.17	F35C11.6	cest-33	F31E8.21
F34D10.10	F32D8.3	clec-186	F26H11.8	F22G12.8	F35E12.10	cest-6	F31F7.1
F35A5.1	F33A8.7	clec-187	F27D4.t1	F22G12.t2	F35E12.6	cest-7	F31F7.9
F35C11.4	F33D11.7	clec-204	F27E5.5	F23B12.12	F35E12.9	cest-8	F32B5.10
F35E12.10	F33D4.4	clec-205	F28A12.8	F23B2.7	F35G12.12	cey-4	F32B5.17
F35E12.6	F33H12.7	clec-224	F28B4.3	F23C8.5	F35H12.5	cgt-1	F32B5.9
F35E12.9	F34D10.4	clec-227	F28E10.4	F23F12.15	F36G3.1	cgt-3	F32D1.12
F35E8.9	F34D10.9	clec-41	F28F8.10	F23H12.3	F36G3.6	chc-1	F32D8.1
F35G12.12	F35C11.4	clec-49	F28H7.3	F25B3.4	F36G9.13	chd-3	F32F2.4
F36D1.12	F35C5.4	clec-50	F29G6.1	F25B4.15	F36H2.6	chd-7	F33A8.7
F36G3.6	F35C8.8	clec-57	F30D4.1	F25B5.9	F37B12.12	che-6	F33H12.7
F37C4.6	F35C8.9	clec-6	F31C3.17	F25D7.5	F37B12.3	chil-23	F35A5.1
F38A1.11	F35D11.3	clec-62	F31E9.3	F25D7.6	F37C4.5	ckb-2	F35B12.13
F38A6.4	F35E12.10	clec-64	F31E9.8	F25E2.3	F37C4.6	cla-1	F35C11.6
F39D8.3	F35E12.6	clec-65	F31F7.9	F25E5.7	F37H8.10	clc-7	F35E12.10
F39E9.1	F35E12.9	clec-66	F32A5.11	F26C11.1	F38B6.4	cld-9	F35E12.6
F39G3.2	F36D1.12	clec-67	F32B5.17	F26E4.7	F38B6.8	clec-106	F35E12.9
F40F9.11	F36D3.14	clec-80	F32D8.1	F26F4.8	F38E11.23	clec-125	F35G12.12
F40F9.16	F36G9.13	clec-82	F32F2.4	F26H11.4	F39B1.4	clec-141	F35G2.16
F40G9.5	F36H1.15	clec-85	F33C8.4	F26H11.8	F39D8.7	clec-153	F36G3.1
F41B4.2	F36H5.14	clec-86	F33D4.12	F27E5.5	F39E9.1	clec-186	F36G3.6
F41B5.1	F37A4.1	clec-87	F33D4.4	F28A12.6	F39G3.2	clec-205	F36H1.13
F41D9.t2	F37B12.12	clh-3	F33E11.3	F28A12.7	F39H12.2	clec-224	F37C4.6
F41G4.8	F37B12.8	clk-2	F33H12.7	F28A12.8	F40F12.10	clec-227	F37H8.10
F41H10.12	F38B6.8	clx-1	F34D10.10	F28B3.6	F40F8.5	clec-48	F38A6.4
F41H10.3	F38B7.3	cnc-1	F34D10.9	F28B4.3	F40G9.5	clec-49	F38E11.23
F42A10.6	F38E11.23	cnp-3	F35B12.9	F28B4.8	F40H3.6	clec-52	F39C12.6
F42A10.9	F39C12.1	cnt-1	F35C11.4	F28C1.14	F41D3.6	clec-6	F39E9.1
F42C5.4	F39D8.5	coa-5	F35C5.4	F28F5.4	F41D9.6	clec-66	F39G3.2
F42E11.6	F39E9.1	coa-6	F35E12.6	F28F8.10	F41D9.t2	clec-72	F40E3.5
F42G4.6	F39G3.2	cogc-5	F35E12.9	F28H1.1	F41H10.12	clec-73	F40F4.7
F43C1.5	F40F12.10	col-107	F35F11.3	F28H7.2	F42A10.7	clec-76	F40F8.5
F43C1.7	F40F4.7	col-110	F36D1.12	F28H7.3	F42C5.4	clec-82	F40H3.6
F43C11.15	F40F9.11	col-119	F36G9.17	F30B5.11	F42E11.6	clec-83	F41D9.t2
F43E12.4	F40G9.5	col-12	F36H5.14	F30B5.4	F43C1.7	clec-85	F41D9.t4
F43H9.3	F40G9.8	col-123	F37A4.t1	F31E8.21	F43C11.7	clh-1	F41H10.12
F45D11.5	F41B5.1	col-124	F37B12.8	F31F7.1	F43D2.7	clh-3	F42A10.6
F45F2.9	F41B5.11	col-13	F37C4.6	F32B4.5	F43E12.4	clip-1	F42A10.9
F45H11.10	F41D9.t2	col-139	F38A1.11	F32B5.15	F43G9.18	clk-2	F42D1.13
F45H7.14	F41F3.3	col-51	F38A6.4	F32B5.6	F44E7.3	cln-3.3	F42E11.6
F45H7.t1	F41G3.18	col-63	F38E11.23	F32D8.7	F45C12.17	clx-1	F43C1.5
F46C3.2	F41H10.3	col-65	F39B1.t1	F32F2.3	F45E1.4	cnnm-5	F43C1.7
F46C3.8	F42A10.6	col-74	F39E9.1	F33A8.7	F45H7.14	cnp-2	F43C11.15
F46F2.9	F42C5.15	col-84	F39G3.2	F33H12.7	F46A8.2	cnp-3	F43D2.7
F47B10.9	F42D1.14	col-86	F40F12.10	F35A5.1	F46B6.4	coa-5	F43E12.4
F47F6.14	F42E11.6	col-89	F40F4.7	F35B12.13	F46C3.2	coel-1	F44A6.8
F47G4.12	F43C11.10	col-95	F40F9.11	F35C11.6	F46C3.6	cogc-5	F45C12.17
F47G4.14	F43C11.15	cox-15	F40F9.16	F35E12.10	F46C3.7	col-106	F45E1.4
F47G9.4	F43D2.7	cox-18	F40G9.8	F35E12.4	F46E10.14	col-107	F45H11.8
F48A9.5	F43E12.4	cox-19	F41B5.1	F35E12.6	F46E10.18	col-110	F45H7.14
F48B9.1	F44C4.10	cpg-1	F41D9.t2	F35E12.9	F46F2.9	col-115	F45H7.t1
F48C1.12	F44E7.3	cpn-1	F41F3.3	F35G2.16	F46F3.20	col-119	F46B6.15
F48D6.6	F44E7.4	cpn-3	F41G3.18	F36G3.6	F46G10.2	col-121	F46C3.2
F48F5.8	F45D3.11	cpr-3	F41G4.8	F36H1.13	F46H6.8	col-123	F46C3.8
F48F7.6	F45E1.4	cpr-5	F41H10.3	F37C4.4	F47B10.11	col-124	F46C5.10
F49C5.13	F45E1.5	cpr-8	F42A10.6	F37C4.6	F47B10.9	col-139	F46E10.18
F49E12.10	F45E6.7	cpt-2	F42A10.9	F37H8.10	F47F2.1	col-140	F46F2.10
F49E12.12	F45H11.9	cpt-4	F42C5.15	F38A6.4	F47F6.11	col-142	F46G10.2
F49E7.5	F46C3.6	cpz-2	F42E11.6	F38B7.15	F47F6.14	col-160	F46H5.9
F49F1.7	F46C3.7	crn-3	F42G4.6	F39C12.6	F47G4.14	col-172	F47B10.11
F49H12.11	F46E10.13	crn-5	F43C1.5	F39E9.1	F48A9.5	col-180	F47B10.9
F52C9.3	F46E10.14	csc-1	F43C11.15	F40A3.1	F48B9.1	col-184	F47F2.9
F52D1.2	F46F11.1	cth-2	F43E12.4	F40E3.5	F48C1.12	col-39	F47F6.14
F52E1.16	F46F3.20	ctl-2	F45C12.17	F40G9.5	F48C5.2	col-65	F47G4.11
F52H2.5	F47B10.9	ctsa-1.2	F45E1.4	F41B4.2	F48C5.8	col-83	F48A9.5
F53A9.8	F47F6.14	cul-1	F45E6.7	F41D9.t2	F49E12.10	col-84	F48B9.1
F53C11.1	F47G4.14	cul-3	F45H11.10	F41G4.8	F49F1.10	col-89	F48C1.12
F53F1.6	F47G9.4	cut-5	F45H7.14	F41H10.3	F49H12.11	col-95	F48C5.2
F53H2.3	F48D6.6	cutl-18	F45H7.t1	F42A10.6	F52B10.18	comt-3	F48C5.8
F53H8.3	F49C5.t2	cyd-1	F46C3.2	F42A10.9	F52B11.2	comt-4	F49E12.10
F54D1.6	F49E12.10	cyld-1	F46C3.8	F42D1.13	F52E1.16	comt-5	F52B11.2
F54D11.3	F53B1.2	cyn-5	F46E10.14	F42D1.4	F53A9.8	coq-2	F52E1.9
F54D8.10	F53C11.1	cyn-8	F47B10.9	F42E11.6	F53F1.6	cox-19	F52H2.5
F54E2.1	F53E10.1	cyp-13A2	F47F6.14	F42G4.6	F53H2.3	cpg-1	F53A9.1
F54F11.1	F53H2.3	cyp-13A8	F47G4.11	F43C1.5	F53H8.3	cpg-3	F53A9.7
F54F11.4	F53H8.3	cyp-29A1	F47G9.4	F43C1.7	F54A3.10	cpi-1	F53B1.3
F54F11.5	F54B3.1	cyp-32B1	F48A9.5	F43C11.15	F54C4.5	cpn-1	F53C11.1
F54H12.8	F54C4.7	cyp-33C7	F48B9.1	F43E12.4	F54D5.12	cpn-3	F53E10.5
F54H5.10	F54D11.3	cyp-35C1	F48C5.2	F43G6.14	F54D5.18	cpr-1	F53E2.2
F55A11.6	F54D5.3	cyp-35D1	F48D6.6	F43H9.3	F54E7.9	cpr-4	F53F1.6
F55A3.8	F54F11.6	cyp-37A1	F48F5.8	F45C12.17	F54F11.4	cpt-4	F53H2.3
F55A8.6	F55C12.5	cyp-43A1	F49C5.t2	F45E1.4	F54F11.5	cpt-5	F53H8.3
F55C12.18	F55C5.16	cysl-3	F49E12.10	F45H11.8	F54F11.6	csc-1	F54A3.10
F55C12.19	F55F10.1	cytb-5.1	F49F1.7	F45H7.14	F54H5.10	ctf-18	F54B11.14
F55F10.1	F55G11.7	D1005.2	F49H12.11	F45H7.t1	F55A3.2	cth-2	F54C4.7
F55G11.2	F55H12.3	D1007.18	F52E1.16	F46B6.15	F55C12.19	ctl-2	F54D1.17
F55G11.7	F55H12.7	D1007.3	F52H2.5	F46C3.2	F55C12.5	ctps-1	F54D1.6
F55G7.4	F55H2.7	D1009.t2	F53B1.2	F46C3.8	F55C5.13	ctsa-2	F54E2.1
F55H12.4	F56B3.14	D1014.4	F53C11.1	F46E10.18	F55F10.1	ctsa-3.1	F54F11.4
F56A11.5	F56B3.4	D1022.4	F53E10.1	F46F2.10	F55G7.4	cul-3	F54F11.5
F56A11.6	F56C9.8	D1037.1	F53F1.6	F46F2.5	F55H12.3	fbxa-75	F54F11.6
F56A12.5	F56D5.3	D1044.6	F53H2.3	F46G10.2	F55H12.4	cut-5	F54F12.1
F56B3.14	F56F3.14	D1054.5	F53H8.3	F46H5.7	F56A11.5	cutl-20	F54H5.10
F56B3.4	F56H6.14	D1086.20	F54C4.5	F46H5.9	F56A11.6	cutl-28	F54H5.11
F56C9.3	F57B9.3	D2013.11	F54D11.3	F47B10.11	F56A12.5	cyd-1	F55A12.13
F56C9.8	F58A4.1	D2021.4	F54D5.24	F47B10.9	F56A8.4	cyk-1	F55C12.19
F56D12.8	F58B3.4	D2023.15	F54D8.10	F47C8.4	F56B3.4	cyn-11	F55C5.13
F56D5.4	F58B4.5	D2023.16	F54F11.1	F47F2.1	F56B3.6	cyn-2	F55D1.1
F56F10.1	F58D5.5	D2023.18	F54F11.4	F47F6.13	F56C11.3	cyp-13A2	F55F10.1
F56F3.14	F58E6.17	D2023.8	F54F11.6	F47F6.14	F56C9.3	cyp-13A3	F55G7.1
F56F3.4	F58F12.2	D2045.5	F54H12.8	F47G4.12	F56C9.8	cyp-13B1	F55H12.4
F57B1.14	F58F12.9	D2045.7	F54H5.10	F47G6.t1	F56D5.3	cyp-14A1	F56A11.5
F57F4.5	F58F9.3	D2096.7	F55A8.6	F48A9.5	F56H11.6	cyp-29A2	F56A12.5
F58B3.4	F58G6.9	dac-1	F55C12.19	F48B9.1	F56H6.16	cyp-32B1	F56C11.3
F58B4.5	F58H1.2	dach-1	F55C5.16	F48B9.11	F57B9.12	cyp-33C7	F56C9.3
F58F9.3	F58H10.1	daf-22	F55G11.2	F48C1.12	F57C12.6	cyp-37A1	F56C9.8
F58H7.5	F59A3.12	daf-3	F55G11.7	F48C5.2	F57G4.1	cyp-44A1	F56D5.6
F59A1.15	F59A6.3	daf-4	F55G7.4	F48D6.4	F58A4.1	cysl-2	F56F3.14
F59A7.10	F59B2.11	daf-5	F55H12.3	F48D6.5	F58B4.5	cysl-3	F56H11.11
F59B1.8	F59B2.18	dao-3	F55H12.4	F48F5.8	F58D5.8	cytb-5.1	F56H11.6
F59B2.13	F59B2.3	dars-2	F56A11.5	F49C12.9	F58G6.9	D1009.t2	F57B1.14
F59B2.18	F59C6.10	dbn-1	F56A11.6	F49E12.10	F58H7.11	D1037.1	F57B10.16
F59B2.3	F59C6.12	dcr-1	F56A12.5	F49E12.12	F59A3.12	D1044.6	F57B9.3
F59B8.5	F59D8.3	dct-11	F56B3.14	F52B10.16	F59A3.8	D1053.2	F57F4.1
F59C6.10	F59F3.9	dct-14	F56F3.14	F52E1.9	F59A6.10	D1053.3	F57G12.11
F59D12.5	fan-1	dct-16	F57B1.14	F53A3.8	F59B1.2	D1054.5	F58H1.18
F59D8.3	fat-2	dct-17	F57B9.3	F53A9.1	F59B2.13	D2007.1	F58H7.5
F59F5.7	fat-3	dct-18	F58B3.4	F53A9.7	F59B2.18	D2023.18	F59A3.12
faah-2	fat-4	ddo-3	F58B4.5	F53B1.3	F59B2.3	D2023.3	F59A6.10
far-4	fbxa-104	ddx-46	F58D5.5	F53C11.1	F59C6.10	D2024.17	F59B1.2
fard-1	fbxa-141	deps-1	F58F12.9	F53E10.1	F59D8.3	D2030.2	F59B2.13
fars-3	fbxa-143	dgat-2	F58F9.3	F53E2.2	F59E12.3	D2045.5	F59B2.18
fat-1	fbxa-145	dgk-2	F58H10.1	F53F1.2	fars-3	dab-1	F59B2.3
fat-2	fbxa-150	dhc-1	F58H7.5	F53F1.6	fasn-1	daf-3	F59B8.5
fat-4	fbxa-162	dhod-1	F59A3.13	F53F10.7	fbf-2	daf-5	F59C6.10
fbl-1	fbxa-180	dhs-13	F59B2.11	F53H2.3	fbxa-125	dao-3	F59D8.3
fbxa-1	fbxa-186	dhs-18	F59B2.18	F53H8.3	fbxa-143	dapk-1	F59E12.1
fbxa-101	fbxa-189	dhs-20	F59B2.3	F54A3.10	fbxa-15	dbn-1	F59F4.3
fbxa-141	fbxa-19	dhs-24	F59B8.5	F54B11.14	fbxa-150	DC2.5	F59F5.7
fbxa-143	fbxa-195	dhs-28	F59C6.10	F54B3.2	fbxa-176	dcr-1	fard-1
fbxa-162	fbxa-21	dhs-3	F59D8.3	F54D1.6	fbxa-189	dct-11	fars-3
fbxa-176	fbxa-218	dhs-4	F59F5.7	F54D11.3	fbxa-218	dct-16	fat-2
fbxa-186	fbxa-219	dhs-9	F59H5.4	F54D5.7	fbxa-51	dct-18	fat-7
fbxa-189	fbxa-30	dim-1	far-4	F54E2.1	fbxa-60	dct-6	fbxa-143
fbxa-19	fbxa-5	din-1	fard-1	F54F11.5	fbxa-74	ddo-3	fbxa-176
fbxa-195	fbxa-51	disl-2	fars-3	F54H12.8	fbxa-99	ddr-1	fbxa-188
fbxa-209	fbxa-55	dlk-1	fat-1	F54H5.10	fipp-1	ddx-19	fbxa-19
fbxa-21	fbxa-56	dmd-7	fat-2	F54H5.14	fipr-16	deps-1	fbxa-195
fbxa-218	fbxa-60	dmd-9	fat-3	F54H5.9	fkb-6	dgat-2	fbxa-21
fbxa-31	fbxa-72	dnc-1	fat-4	F55A11.6	flp-10	dhc-1	fbxa-218
fbxa-36	fbxa-74	dnc-3	fbxa-104	F55A12.13	flp-12	dhs-13	fbxa-29
fbxa-4	fbxa-76	dnj-11	fbxa-122	F55A8.6	flp-27	dhs-20	fbxa-4
fbxa-5	fbxa-84	dnj-19	fbxa-140	F55C12.18	flr-4	dhs-23	fbxa-51
fbxa-51	fbxa-93	dnj-7	fbxa-141	F55C12.19	fpn-1.1	dhs-28	fbxa-72
fbxa-60	fbxa-99	dod-17	fbxa-143	F55C12.5	fzr-1	dhs-4	fbxa-74
fbxa-61	fbxc-20	dod-20	fbxa-162	F55C5.13	gap-3	dhs-9	fbxa-99
fbxa-70	fbxc-25	dod-23	fbxa-176	F55F3.7	gcn-2	dif-1	fipr-16
fbxa-74	fipp-1	dod-24	fbxa-188	F55G7.1	gcst-1	din-1	fkb-2
fbxa-76	fis-1	dpf-3	fbxa-19	F55H12.4	gcy-11	disl-2	flr-4
fbxa-78	flp-27	dpy-19	fbxa-193	F56A11.5	gei-13	dlk-1	folt-2
fbxa-84	flwr-1	dpy-21	fbxa-195	F56A12.5	gei-8	dmd-7	fpn-1.1
fbxa-85	folr-1	dpy-27	fbxa-21	F56C11.3	gem-4	dmd-9	fshr-1
fbxa-93	folt-2	drd-50	fbxa-218	F56C9.8	gfi-1	dmsr-16	fut-1
fbxa-99	frh-1	droe-4	fbxa-31	F56F10.1	gid-7	dnc-3	fzr-1
fbxb-30	frl-1	dsl-2	fbxa-4	F56F3.14	glb-4	dnj-18	gadr-3
fbxc-20	fshr-1	dyf-1	fbxa-5	F56H11.11	gldc-1	dnj-4	galt-1
fbxc-50	fut-2	E_BE45912.2	fbxa-51	F56H11.6	glh-3	dnj-8	gck-1
fgt-1	fzr-1	E02C12.6	fbxa-55	F56H9.2	gln-1	dod-20	gcn-2
fkb-2	gadr-6	E02H1.5	fbxa-60	F57B1.14	gln-4	dpf-3	gcst-1
fkh-3	gba-4	E02H9.2	fbxa-61	F57B10.18	glna-2	dpf-4	gcy-11
fln-1	gei-13	E02H9.3	fbxa-70	F57B9.3	glr-7	dpff-1	gei-13
folt-2	gei-8	E02H9.4	fbxa-72	F57F4.1	gon-4	dph-1	gei-4
frm-4	gid-7	E02H9.7	fbxa-74	F57G12.11	gpa-3	dpy-19	gem-4
frpr-11	glb-14	E04D5.7	fbxa-76	F57G12.4	grl-10	dpy-21	gfi-1
fshr-1	gldc-1	E04F6.15	fbxa-84	F57G12.6	gsnl-1	dro-1	glc-4
ftr-1	gln-1	eas-1	fbxa-85	F58F12.9	gsr-1	droe-4	gldi-2
fut-1	gln-4	eat-2	fbxa-93	F58H1.18	gst-10	dsl-2	gldi-9
fzr-1	glo-1	ebax-1	fbxa-99	F58H10.1	gst-20	duxl-1	gln-1
gadr-6	glr-7	ech-3	fbxc-20	F58H7.5	gst-36	dve-1	gln-4
galt-1	glrx-22	ech-8	fbxc-50	F59A3.12	gst-38	E01G4.6	glo-1
gcc-1	gls-1	ecps-1	fdgt-2	F59B1.6	gst-4	E01H11.4	glr-7
gcl-1	glt-1	efl-3	fipr-16	F59B2.16	gstk-1	E02H9.2	glt-6
gcn-2	gmeb-3	eftu-2	fkb-2	F59B2.18	gtf-2E1	E02H9.3	gmeb-3
gcst-1	gmpr-1	egg-1	flp-27	F59B2.3	gtf-2H1	E02H9.7	gmn-1
gcy-11	gnrr-5	egg-6	frl-1	F59B8.5	gtf-2H2C	E03E2.t3	got-1.2
ger-1	gon-2	egl-4	frm-4	F59C6.10	gtl-1	eak-4	gpa-3
gld-1	gon-4	egl-44	frpr-11	F59C6.14	H02F09.3	ears-1	gpdh-3
gln-1	gpch-1	ell-1	fshr-1	F59D12.5	H05C05.1	eas-1	grl-10
gln-4	gpx-1	elo-1	fut-1	F59D8.3	H06I04.5	ebax-1	grl-28
glr-7	gst-1	elo-9	fut-2	F59E12.1	H09I01.2	ech-3	gsr-1
glrx-21	gst-10	elof-1	fzr-1	F59F4.3	H11L12.1	ech-8	gst-10
glt-1	gst-38	elp-1	gadr-6	F59F5.7	H14A12.5	ech-9	gst-20
glt-6	gst-4	emb-1	gba-4	F59F5.8	H15M21.1	ecps-1	gst-26
gmeb-1	gst-6	emc-2	gcc-1	F59H5.4	H18N23.2	efl-3	gst-33
gmeb-3	gstk-1	end-1	gcn-2	far-4	H20J18.2	eftu-2	gst-36
gmn-1	gtf-2E1	endu-2	gcst-1	fard-1	H21P03.8	EGAP1.1	gst-38
gos-28	gtf-2H2C	ent-1	gcy-11	fars-3	H35N09.1	egas-4	gstk-2
gpa-17	gtf-2H5	ent-2	gegf-1	fat-2	H37A05.4	egg-1	gsto-1
gpdh-3	H05C05.4	epg-2	gei-13	fat-7	H39E23.2	egl-4	gsy-1
grd-15	H06I04.5	eppl-1	gem-4	fbxa-1	H43E16.1	egl-44	gtf-2H1
grl-19	H09I01.2	era-1	ger-1	fbxa-140	haf-4	egl-9	gtf-2H2C
grl-28	H10D18.6	erfa-1	gid-7	fbxa-143	hasp-1	ego-1	gtl-1
grld-1	H11L12.1	eri-1	gldi-4	fbxa-195	hcp-1	egrh-1	guk-1
gsp-4	H12D21.6	esyt-2	gldi-7	fbxa-209	hcp-2	ehbp-1	gyf-1
gst-10	H14A12.5	etc-1	gldi-9	fbxa-21	hcp-6	ekl-7	H02F09.3
gst-12	H17B01.5	ets-4	gln-4	fbxa-29	henn-1	ell-1	H03G16.6
gst-26	H24G06.4	evl-14	glr-7	fbxa-4	hex-2	elo-9	H05C05.4
gst-33	H34C03.21	exc-15	gls-1	fbxa-51	hgap-2	elp-1	H06I04.5
gst-36	H35N09.1	exc-5	glt-1	fbxa-78	his-45	emb-8	H09I01.2
gst-38	H37A05.2	exl-1	gmeb-1	fbxa-85	his-57	end-1	H11L12.1
gst-43	H37A05.4	exo-3	gmeb-3	fbxa-97	his-60	endu-2	H15M21.1
gst-6	H41C03.3	exos-4.2	gmpr-1	fbxa-99	his-61	ensa-1	H18N23.2
gstk-1	haao-1	F01D4.12	gon-2	fbxc-50	hmit-1.3	ent-2	H20E11.3
gstk-2	haf-4	F01D5.1	gpch-1	fkb-2	hosl-1	enu-3.5	H20J18.2
gtf-2H1	haf-9	F01D5.13	gpdh-3	flad-1	hpo-15	epg-2	H21P03.8
gtf-2H5	hal-3	F01D5.3	gpx-1	fnip-2	hpo-31	epg-9	H22K11.8
H05C05.4	hasp-1	F01D5.6	grl-10	folt-2	hpo-32	ero-1	H28G03.8
H15M21.1	hcp-1	F01D5.7	grld-1	fpn-1.1	hpo-34	esyt-2	H35N09.2
H19M22.6	hcp-6	F01D5.8	gsp-4	frpr-11	hpo-6	etc-1	H36N01.5
H20E11.3	hex-2	F01G10.10	gsr-1	ftn-2	hrde-1	ets-4	H37A05.5
H22K11.9	his-2	F01G10.11	gst-10	fut-1	hrpk-1	exl-1	H39E23.2
H24G06.4	his-42	F01G10.4	gst-2	fzr-1	hsb-1	exo-3	H43E16.1
H24G06.5	his-45	F02E8.9	gst-26	gadr-3	hsp-4	F01D5.3	haf-4
H27A22.1	his-62	F02E9.10	gst-33	gadr-6	hsp-60	F01D5.8	hcp-1
H34C03.21	hizr-1	F02E9.5	gst-36	galt-1	htp-1	F01F1.3	hcp-2
H37A05.4	hlh-12	F07A11.5	gst-38	gck-1	hum-5	F01G10.10	hcp-6
haf-4	hlh-3	F07C3.9	gst-43	gcn-2	hxk-1	F01G10.11	henn-1
hgap-2	hmg-5	F08A8.5	gst-6	gcsh-2	ifc-1	F01G12.18	hgap-2
him-8	hmit-1.3	F08A8.8	gstk-1	gcy-11	ifd-2	F02E8.9	his-45
hip-1	hnd-1	F08C6.16	gstk-2	gem-4	ifo-1	F02E9.10	his-57
his-2	homt-1	F08F1.4	gtf-2H1	ger-1	ifp-1	F02E9.5	his-60
his-45	hpo-31	F08F8.7	gtf-2H2C	gfi-1	ikke-1	F07A11.1	his-61
his-61	hpo-32	F08G2.11	gtf-2H5	ghi-1	ilys-4	F07A11.5	hmit-1.3
hlh-30	hrde-1	F08G2.7	gyf-1	gid-2	ilys-6	F07C3.9	hosl-1
hlh-6	hrpk-1	F08G5.17	H05C05.4	glc-4	imb-2	F07H5.4	hpo-15
hmit-1.3	hsd-1	F08H9.13	H06I04.5	gldc-1	immt-2	F08A8.8	hpo-26
hpo-15	hsp-4	F08H9.2	H09I01.2	glh-1	ins-37	F08B1.8	hpo-32
hpo-8	hsp-60	F09A5.10	H14A12.8	gln-1	inx-13	F08C6.5	hpo-6
hrg-7	htp-1	F09B12.7	H15M21.1	gln-4	ipgm-1	F08G2.11	hrde-1
hrpk-2	hum-5	F09C12.2	H17B01.5	glna-2	irg-3	F08G2.5	hsp-4
hsp-110	hum-6	F09C8.1	H18N23.2	glo-3	irg-7	F08G2.7	htp-1
hsp-4	hxk-1	F09C8.3	H22K11.9	glr-7	irld-46	F08G5.19	hum-5
hsp-60	hyl-2	F09C8.5	H24G06.2	gly-9	itx-1	F09A5.10	idpb-4
hum-2	ifo-1	F09E10.13	H27A22.1	gmeb-3	JC8.17	F09A5.13	idpc-1
hxk-1	igeg-1	F09F7.5	H34C03.21	gmn-1	jmjd-5	F09B12.7	ifbp-1
hyl-1	ikke-1	F09F9.7	H37A05.4	gpa-15	josd-1	F09C3.2	ifd-1
hyl-2	ilys-6	F09G2.2	H37A05.5	gpa-17	K01A12.t5	F09C8.1	ifo-1
iars-2	immt-2	F09G8.5	H38K22.6	gpd-2	K01B6.8	F09C8.5	ifp-1
icd-2	inx-13	F10C1.9	haf-4	gpdh-3	K01C8.1	F09F7.5	igeg-1
idh-1	inx-16	F10C2.7	haf-9	gpx-8	K01F9.6	F09F7.6	ilys-4
ifbp-1	inx-17	F10D2.8	hcp-6	grl-28	K02E10.6	F09F9.7	ilys-6
ifc-1	ipgm-1	F10D7.10	hda-11	gst-10	K02F2.11	F09G2.2	inx-13
ifd-1	ipla-3	F10D7.3	hex-2	gst-20	K02F6.10	F10A3.4	irg-7
ifd-2	irg-3	F10D7.4	hgap-2	gst-26	K03A11.6	F10C1.15	irld-46
ifet-1	irld-50	F10G7.10	him-8	gst-33	K03B8.16	F10C1.3	iscu-1
ifo-1	irld-51	F10G7.9	his-2	gst-36	K03B8.6	F10C1.9	itx-1
ifp-1	itx-1	F11A6.4	his-45	gst-6	K03H9.14	F10D2.10	ivns-1
igeg-1	JC8.17	F11C1.7	his-60	gstk-2	K03H9.8	F10D2.8	jmjc-1
ikb-1	josd-1	F11C7.8	hlh-12	gsto-1	K04A8.10	F10D7.10	jmjd-3.1
ilys-4	K01A11.3	F11D5.25	hlh-6	gsy-1	K04F10.9	F10D7.4	jmjd-5
ilys-6	K01B6.9	F11D5.5	hmg-5	gtf-2H1	K05F1.1	F10E9.13	josd-1
imb-3	K01C8.1	F11D5.7	hpo-15	gtf-2H2C	K06A1.9	F10F2.11	K01F9.6
ins-37	K02E7.12	F11G11.5	hpo-32	gtl-1	K06A4.7	F11A6.4	K02A4.8
ins-7	K03B8.6	F12F6.7	hpo-8	guk-1	K07A1.13	F11D5.7	K02E10.5
ints-13	K03H1.16	F13B12.13	hrde-1	gyf-1	K07A1.20	F11E6.6	K02E7.6
inx-13	K03H9.8	F13B12.3	hrg-4	H02F09.3	K07A12.9	F11G11.5	K02F2.11
inx-16	K04A8.10	F13B6.3	hrg-7	H03A11.8	K07B1.4	F12D9.t1	K03A11.6
ipla-1	K04C2.2	F13D11.16	hsp-4	H03G16.6	K07C5.2	F12F6.1	K03B8.17
ipla-3	K05D4.11	F13E9.12	hsp-60	H05C05.4	K07E12.4	F12F6.17	K03B8.6
ipla-7	K05F1.10	F13H10.10	htp-1	H09I01.2	K07E3.4	F12F6.20	K03C7.11
irg-5	K06A1.2	F13H10.11	hum-5	H14A12.8	K07E8.15	F13B6.1	K03C7.13
itx-1	K06A1.9	F13H8.11	hxk-1	H15M21.1	K07E8.6	F13D11.16	K03H6.t1
josd-1	K06A5.2	F13H8.6	hyl-2	H18N23.2	K07E8.7	F13D12.8	K03H9.8
K01C8.1	K06A5.9	F14B6.4	ifc-1	H21P03.8	K07F5.12	F13G3.14	K04A8.10
K02A11.2	K06A9.1	F14B8.6	ifd-1	H22K11.8	K07F5.7	F13H10.10	K04F10.9
K02A11.8	K07A12.9	F14D1.3	ifo-1	H24G06.4	K07G5.7	F13H6.27	K04H8.3
K02E7.6	K07B1.4	fdgt-2	ifp-1	H24G06.5	K07H8.16	F13H6.8	K05F1.1
K02F2.11	K07C5.2	F14F9.5	igeg-1	H27A22.1	K08B12.11	F13H8.11	K06A1.9
K03B8.15	K07C6.16	F14H12.6	ikke-1	H34C03.21	K08C7.1	F13H8.12	K06A4.7
K03B8.8	K07E1.1	F14H3.12	ilys-4	H35N09.2	K08C9.10	F13H8.6	K06B9.2
K03C7.13	K07H8.16	F15B9.15	ilys-6	H36N01.5	K08D8.3	F13H8.9	K07B1.4
K03H1.17	K08A2.2	F15B9.t1	ins-7	H37A05.4	K08F11.8	F14B4.1	K07C10.5
K04A8.10	K08B12.11	F16A11.1	inx-17	H37A05.5	K08F8.15	F14B8.5	K07E3.4
K04F10.9	K08B12.3	F16A11.9	ipla-3	H39E23.2	K09A11.t1	F14B8.6	K07E8.15
K05D4.11	K08C7.9	F16B12.1	irg-5	H43E16.1	K09C4.4	F14D1.3	K07E8.7
K05F1.10	K08C9.8	F16C3.4	irld-51	haf-4	K09C6.t1	F14D7.12	K07F5.12
K05F1.9	K08D8.4	F16F9.10	itx-1	haf-7	K09E3.7	F14D7.7	K07G5.4
K06A1.2	K08F8.15	F16G10.15	josd-1	hal-2	K09E9.5	F14E5.1	K07G5.5
K06A1.9	K08H2.7	F17C11.12	K02A11.8	hcp-6	K09F6.14	F14E5.7	K08B12.11
K06A4.7	K09C4.4	F17C11.22	K02F2.11	hgap-2	K09F6.4	F14H12.9	K08B12.12
K06A9.1	K09E10.5	F17C11.26	K03B8.6	hil-3	K09F6.5	F14H3.12	K08B4.41
K06B9.2	K09E3.7	F17C11.6	K03C7.11	his-1	K09F6.7	F15B9.15	K08C7.1
K07C5.2	K09E9.1	F17H10.1	K03C7.13	his-45	K09H11.9	F15B9.t1	K08D8.4
K07G5.4	K09E9.5	F18A11.5	K03H1.17	his-61	K09H9.5	F15D3.10	K09A11.t1
K07H8.16	K09F6.14	F18C5.15	K03H9.8	hmit-1.3	K09H9.7	F15D3.5	K09A9.12
K08A2.11	K09F6.15	F18E2.15	K04A8.10	hpo-15	K10C2.12	F15G9.9	K09C4.4
K08B12.11	K09F6.4	F18E2.8	K05D4.11	hpo-26	K10C2.7	F16A11.1	K09C8.7
K08D8.4	K09F6.7	F18F11.4	K05F1.10	hpo-32	K10D11.6	F16A11.9	K09E10.5
K08D8.5	K09H9.7	F18F11.6	K05F1.8	hrg-5	K10D11.7	F16C3.4	K09E2.3
K08E7.12	K10B3.1	F18G5.t1	K06A1.2	hrg-9	K10D3.9	F17C11.11	K09E9.5
K08F9.4	K10B3.5	F19B10.13	K06A1.9	hsp-12.1	K10G6.11	F17C11.20	K09F6.14
K09A11.10	K10C2.12	F19B10.14	K06A4.7	hsp-16.48	K11C4.12	F17C11.25	K09F6.3
K09C4.4	K10D11.3	F19B2.10	K06A9.1	hsp-17	K11D12.12	F17C8.11	K09F6.4
K09D9.1	K10D6.15	F19B2.5	K06B9.2	hum-5	K11H12.3	F17H10.1	K09F6.5
K09E10.5	K11E4.11	F19B6.3	K07B1.4	hyl-1	K11H12.t1	F18A1.10	K09F6.7
K09E2.3	K11H12.1	F19C6.5	K07C5.2	iars-2	K12C11.3	F18A11.2	K09H9.5
K09E9.5	K11H12.3	F19G12.13	K07G5.5	icl-1	K12D12.8	F18A11.5	K09H9.7
K09F6.15	K11H12.t1	F19H8.6	K08A2.11	ifbp-1	K12D12.9	F18C5.15	K10C2.12
K09H9.7	K11H3.8	F20B6.4	K08B12.11	ifd-1	K12G11.8	F18E2.8	K10C2.7
K10B3.1	K12B6.11	F20D1.18	K08B12.12	ifet-1	K12H6.6	F18F11.6	K10D11.2
K10C2.12	K12C11.3	F20D6.5	K08D8.4	ifp-1	K12H6.8	F19B10.13	K10D11.6
K10D11.2	K12D12.5	F20G2.2	K08E7.12	igeg-1	kbrl-1	F19B10.14	K10D6.24
K10D11.7	K12G11.8	F20G4.2	K08F9.1	ikb-1	kgb-2	F19B2.5	K10G6.11
K10G6.11	K12H4.7	F21A3.11	K09C4.4	ins-37	kin-14	F19B2.6	K11C4.12
K11E8.7	K12H6.8	F21D5.3	K09D9.1	ints-13	klf-1	F19C6.12	K11D12.12
K11H3.4	kgb-2	F21D5.4	K09E10.5	inx-11	klo-1	F19C7.4	K11D5.2
K11H3.8	klo-1	F21D5.5	K09E2.3	inx-13	klp-10	F20B6.10	K11E8.7
K12B6.11	klp-12	F21F12.3	K09E3.7	ipla-3	klp-16	F20B6.4	K11G12.6
K12C11.3	kynu-1	F21G4.1	K09E9.5	irg-5	kqt-2	F20D6.5	K11H12.3
K12C11.8	lact-2	F21H12.9	K09F6.4	itx-1	kreg-1	F20G2.2	K12B6.9
K12D12.9	lact-4	F21H7.12	K09F6.5	ivns-1	lact-4	F20G2.3	K12C11.3
K12G11.8	lap-2	F22B5.4	K09F6.7	jhdm-1	lbp-8	F20H11.1	K12D12.9
K12H4.10	lbp-8	F22B8.2	K09H9.7	jmjd-3.1	ldp-1	F21A3.11	K12G11.8
K12H6.6	ldp-1	F22B8.4	K09H9.9	josd-1	lec-9	F21D5.4	K12H4.10
kgb-2	leo-1	F22E5.1	K10B3.1	K01C8.1	leo-1	F21F12.3	K12H6.6
kqt-2	lep-5	F22E5.17	K10C2.12	K02E10.5	lep-5	F21F8.5	kat-1
lab-2	let-23	F22F7.11	K10D11.6	K02E7.6	let-23	F21H12.3	kbrl-1
lact-4	let-383	F23A7.5	K10D6.15	K02F2.11	let-418	F21H7.12	kgb-1
lec-6	let-418	F23B12.12	K11H12.3	K03A11.5	let-522	F22B5.10	kgb-2
lec-9	let-522	F23C8.5	K11H3.8	K03B8.17	let-767	F22B5.4	kin-14
let-23	let-716	F23G4.t1	K12B6.11	K03C7.13	let-805	F22B8.2	klf-1
let-418	let-754	F23H11.4	K12C11.3	K03H6.t1	lfe-2	F22E10.6	klp-16
let-522	let-767	F23H12.21	K12C11.8	K04A8.10	lfi-1	F22E12.12	kmo-1
let-716	letm-1	F23H12.5	K12G11.8	K04C2.3	lido-13	F22E5.1	kqt-2
let-765	lfe-2	F25B3.4	K12H4.10	K04E7.1	lido-15	F22E5.17	kreg-1
let-805	lfi-1	F25B4.15	K12H6.6	K04F10.9	lido-9	F22F4.8	lact-4
lfe-2	lido-15	F25B4.8	kat-1	K04H8.3	lin-15A	F22G12.5	ldp-1
lido-15	lin-26	F25B5.11	kgb-2	K05F1.10	lin-18	F22G12.8	lec-10
lido-7	lin-35	F25B5.8	klf-1	K05F1.8	lin-26	F22G12.9	lec-6
lin-18	lin-41	F25D7.10	kmo-1	K06A1.9	lin-5	F22G12.t2	lec-8
lin-23	linc-107	paml-2	lact-4	K06A4.11	linc-102	F22H10.3	lelo-3
lin-41	linc-125	F25H5.8	ldp-1	K06A4.7	linc-103	F23B12.12	let-23
linc-109	linc-138	F25H8.8	lec-9	K06A9.1	linc-105	F23B2.7	let-522
linc-125	linc-156	F26A3.4	lelo-3	K06B9.2	linc-107	F23C8.5	let-765
linc-138	linc-157	F26A3.7	lep-5	K07B1.4	linc-125	F23F12.15	let-767
linc-161	linc-167	F26C11.1	let-23	K07C10.5	linc-135	F23H12.3	let-805
linc-48	linc-28	F26G1.11	let-522	K07E3.4	linc-156	F23H12.5	lfe-2
linc-63	linc-96	F26G1.2	let-607	K07E8.7	linc-161	F25B3.4	lfi-1
linc-72	linc-98	F26H11.4	let-716	K07F5.21	linc-28	F25B3.5	lgc-43
linc-88	lipl-5	F26H11.8	let-765	K07G5.4	linc-53	F25B4.15	lgc-44
linc-90	lips-14	F26H9.5	let-805	K07G5.5	linc-80	F25B5.11	lgl-1
linc-98	lmp-2	F27B3.6	lfe-2	K07H8.16	linc-88	F25B5.9	lido-13
lipl-2	lpin-1	F27D4.3	lfi-1	K08B12.11	linc-96	F25C8.6	lido-15
lipl-5	lron-7	F27D4.t1	lido-15	K08B12.6	linc-99	F25D7.5	lido-7
lips-13	lsm-3	F27E5.9	lido-7	K08C7.1	lipl-1	F25D7.6	lin-15A
lips-14	lsy-2	F28A10.12	lin-23	K08D12.8	lipl-2	F25E2.3	lin-18
lips-5	ltah-1.2	F28A12.6	lin-26	K08D8.5	lipl-5	F25E5.7	lin-5
lmp-2	lys-1	F28A12.7	lin-41	K08F9.4	lipl-7	F25F2.5	linc-100
lrr-1	lys-5	F28A12.8	linc-104	K09A11.10	lips-5	F25G6.8	linc-103
lsm-3	lys-6	F28B1.10	linc-107	K09C4.4	lpin-1	F25H2.6	linc-104
lsy-2	lys-8	F28B3.6	linc-109	K09C8.7	lron-7	F25H8.15	linc-105
ltah-1.2	lyst-1	F28B4.3	linc-125	K09E10.5	lsy-2	F25H8.8	linc-107
lys-2	M01G12.14	F28B4.8	linc-138	K09E2.3	ltah-1.2	F26A10.28	linc-138
M01G12.14	M01H9.3	F28C1.3	linc-167	K09E9.5	M01A8.1	F26C11.1	linc-143
M01G12.7	M02D8.5	F28C6.5	linc-28	K09F5.9	M01G12.14	F26E4.7	linc-161
M01H9.3	M03F4.10	F28E10.4	linc-54	K09F6.15	M01H9.10	F26F12.11	linc-28
M01H9.8	M03F8.8	F28F8.10	linc-63	K09F6.3	M02B1.4	F26F4.8	linc-54
M02E1.1	M04B2.2	F28F9.13	linc-88	K09F6.5	M04C3.1	F26H11.4	linc-80
M04C3.1	M04C3.1	F28H1.1	linc-96	K09H9.7	M04C7.3	F26H11.8	linc-88
M04D5.1	M04C7.3	F28H6.4	linc-98	K10C2.12	M05B5.4	F27E5.5	linc-96
M04D5.3	M04D5.3	F28H7.3	lipl-5	K10C2.7	M05B5.7	F27E5.9	lipl-1
M106.8	M05B5.1	F29B9.7	lips-13	K10D11.2	M106.8	F28A12.6	lipl-2
M153.5	M106.8	F29G6.1	lips-5	K10D11.7	M163.1	F28A12.7	lipl-5
M162.9	M110.11	F29G9.13	lir-2	K10D2.7	M176.16	F28A12.8	lipl-7
M176.16	M176.4	osgn-1	lmp-2	K10D6.4	M18.3	F28B3.6	lips-5
M18.3	M18.3	F30D4.1	lron-7	K10G6.11	M6.11	F28B4.3	lron-7
M28.8	M28.8	F31C3.17	lsm-3	K10H10.13	M79.2	F28B4.6	lsy-2
M57.3	M28.9	F31D5.6	lsy-2	K11C4.12	maa-1	F28B4.8	ltah-1.2
M6.10	maa-1	F31E9.3	ltah-1.2	K11D12.12	mab-3	F28C1.14	lys-2
M7.15	maf-1	F31E9.6	lys-2	K11D5.2	madf-6	F28C6.5	lys-4
M70.5	maph-1.1	F31E9.8	lys-5	K11E8.7	madf-9	F28F5.4	lys-6
M88.10	maph-1.2	F31F7.2	lys-8	K11G12.6	maf-1	F28F8.10	M01A8.1
mab-3	math-18	F31F7.9	M01A12.4	K11H3.8	mak-1	F28H1.1	M01G12.14
madf-6	math-19	F32A5.11	M01G12.14	K12B6.9	maph-1.1	F28H7.2	M01H9.3
madf-8	math-33	F32B5.17	M01H9.3	K12D12.9	maph-1.2	F28H7.3	M01H9.8
maf-1	math-40	F32D1.12	M01H9.8	K12H4.10	maph-1.3	F29G9.13	M04C3.1
maph-1.1	math-42	F32D8.1	M04C3.1	K12H6.6	math-4	F30B5.11	M106.2
maph-1.2	mbd-2	F32D8.3	M04D5.3	kat-1	math-42	F30B5.4	M153.5
math-34	mct-3	F32F2.4	M106.2	kca-1	mcm-2	F31D5.6	M163.1
math-40	mdt-18	F33A8.7	M110.11	kel-3	mdt-18	F31E8.21	M176.16
math-42	mec-10	F33C8.4	M176.16	kgb-1	mec-10	F31F7.1	M57.3
mct-3	mec-6	F33D11.7	M18.3	kgb-2	mec-3	F31F7.9	M6.11
mct-4	mel-26	F33D4.12	M28.8	kin-14	mel-28	F32B4.5	M70.5
mdf-1	metl-6	F33D4.4	M79.10	klp-16	mel-32	F32B5.10	M79.2
mdt-18	metr-1	F33H12.7	maa-1	kqt-2	mep-1	F32B5.15	maa-1
mec-10	mex-1	F34D10.10	mab-3	lab-2	metr-1	F32B5.6	mab-31
med-2	mfsd-13.2	F34D10.4	madf-6	lact-4	mfsd-10	F32D1.12	madf-6
mex-1	mig-1	F34D10.9	maph-1.2	lap-2	mfsd-13.2	F32D8.3	madf-9
mig-21	mip-1	F35A5.1	math-18	larp-1	mir-236	F32D8.7	mak-1
mip-1	mir-236	F35C11.4	math-19	larp-5	mir-270	F32F2.3	maph-1.1
mir-1829.2	mir-239.1	F35C5.4	math-34	ldp-1	mir-357	F32F2.4	maph-1.2
mir-229	mir-246	F35C8.8	math-40	lec-10	mir-48	F33A8.7	maph-1.3
mir-4929	mir-270	F35C8.9	math-42	lec-6	mir-50	F33D11.7	math-4
mir-4935	mir-4813	F35D11.3	max-2	lec-8	mir-5552	F33G12.8	math-40
mir-53	mir-4935	F35E12.10	mbd-2	lec-9	mir-784	F33H12.7	mcm-2
mir-5551	mir-5551	F35E12.6	mct-3	leo-1	mir-795	F34D10.4	mct-3
mir-81	mir-5552	F35E12.9	mct-4	let-23	mir-8186.1	F35A5.1	mdt-18
mir-8186.1	mir-795	F35E8.9	mdt-18	let-522	mir-8187	F35B12.13	mec-10
mir-8187	mir-8187	F35G12.12	mec-10	let-765	mltn-12	F35C11.6	mec-4
miro-3	mks-6	F36D1.12	med-2	let-767	mog-5	F35E12.10	med-2
mmcm-1	mltn-12	F36D3.14	metl-6	let-805	mrp-7	F35E12.4	mel-32
mom-5	mltn-9	F36G3.6	metr-1	lfe-2	mrpl-35	F35E12.6	mep-1
mon-2	mmcm-1	F36G9.13	mex-1	lfi-1	mrps-12	F35E12.9	mex-1
mop-25.3	mog-5	F36H1.15	mfsd-13.2	lgc-43	msh-4	F35G12.12	mfsd-10
mpst-2	mom-5	F36H5.14	mig-1	lgc-44	msp-65	F35G2.16	mfsd-13.2
mpst-7	mpz-4	F37A4.1	mig-21	lgmn-1	msrp-7	F35H12.5	mif-1
mrp-3	mrpl-16	F37B12.12	mir-1829.2	lido-15	mth-2	F36G3.1	mip-1
mrp-7	mrpl-20	F37B12.8	mir-236	lido-16	mtk-1	F36G3.6	mir-2217.4
mrpl-14	mrpl-21	F37C4.6	mir-239.1	lin-10	mus-101	F36G9.13	mir-236
mrpl-40	mrpl-35	F38A1.11	mir-246	lin-15A	mut-14	F36H1.13	mir-270
mrps-12	mrps-12	F38A6.4	mir-4929	lin-17	mutd-1	F36H2.6	mir-48
msh-2	mrps-18B	F38B6.8	mir-4935	lin-18	mxl-1	F37B12.12	mir-50
msh-4	mrps-27	F38B7.3	mir-51	lin-23	mxl-3	F37B12.3	mir-5551
msh-6	mrps-30	F38E11.23	mir-5551	lin-41	nadk-1	F37C4.4	mir-60
msp-31	msp-31	F39C12.1	mir-5552	lin-5	nadk-2	F37C4.5	mir-795
msp-49	msrp-7	F39D8.3	mir-795	linc-100	nape-2	F37C4.6	mir-81
msp-50	mth-2	F39D8.5	mir-8186.1	linc-105	nas-27	F37H8.10	mir-8186.1
mth-2	mup-4	F39E9.1	mir-8187	linc-107	nasp-1	F38A6.4	mir-8187
mtrr-1	mutd-1	F39G3.2	mir-82	linc-112	natc-2	F38B6.4	mlh-1
mutd-1	mxl-1	F40F12.10	mks-6	linc-126	natc-3	F38B6.8	mltn-12
mxl-3	mxl-3	F40F4.7	mltn-12	linc-138	ncs-4	F38B7.15	moc-6
nadk-1	nap-1	F40F9.11	mmcm-1	linc-143	ncs-7	F38E11.23	mocs-1
nadk-2	nape-2	F40F9.16	moc-2	linc-152	ncx-6	F39B1.4	mogs-1
nape-2	nars-2	F40G9.5	mom-5	linc-161	ncx-7	F39C12.6	morc-1
nars-2	nas-33	F40G9.8	mpz-4	linc-167	ndg-4	F39D8.7	mrp-3
nas-33	nck-1	F41B4.2	mrp-7	linc-28	ndnf-1	F39E9.1	mrp-7
nas-4	ncx-6	F41B5.1	mrpl-35	linc-42	ndx-2	F39G3.2	mrpl-53
natc-2	ncx-7	F41B5.11	mrps-18B	linc-48	nfu-1	F39H12.2	msp-49
nck-1	ndg-4	F41D9.t2	msh-2	linc-54	nhr-10	F40A3.1	msp-50
ncx-6	ndnf-1	F41F3.3	msp-31	linc-72	nhr-101	F40E3.5	mth-2
ncx-7	nfi-1	F41G3.18	msp-49	linc-88	nhr-109	F40F12.10	mtrr-1
ndg-4	nfs-1	F41G4.8	msp-50	linc-90	nhr-11	F40F8.5	mus-101
nep-22	nhr-10	F41H10.12	mth-2	linc-91	nhr-114	F40G9.5	mutd-1
nfu-1	nhr-101	F41H10.3	mutd-1	lipl-1	nhr-117	F40H3.6	mxl-1
nhr-114	nhr-106	F42A10.6	mxl-3	lipl-5	nhr-120	F41B4.2	mxl-3
nhr-115	nhr-109	F42A10.9	nadk-1	lipl-7	nhr-131	F41D3.6	nadk-1
nhr-12	nhr-131	F42C5.15	nadk-2	lips-5	nhr-16	F41D9.6	nadk-2
nhr-120	nhr-139	F42C5.4	nap-1	lron-7	nhr-173	F41D9.t2	nape-2
nhr-125	nhr-15	F42D1.14	nape-2	ltah-1.2	nhr-193	F41G4.8	nasp-2
nhr-138	nhr-16	F42E11.6	nars-2	lys-2	nhr-203	F41H10.12	natc-2
nhr-162	nhr-176	F42G4.6	nas-33	lys-4	nhr-208	F41H10.3	natc-3
nhr-168	nhr-179	F43C1.5	nck-1	lys-6	nhr-21	F42A10.6	nck-1
nhr-180	nhr-183	F43C1.7	ncl-1	M01A8.1	nhr-22	F42A10.7	ncs-7
nhr-184	nhr-195	F43C11.10	ncx-6	M01G12.14	nhr-220	F42A10.9	ncx-6
nhr-193	nhr-203	F43C11.15	ncx-7	M01H9.3	nhr-32	F42C5.4	ncx-7
nhr-203	nhr-21	F43D2.7	ndg-4	M01H9.6	nhr-36	F42D1.13	ndnf-1
nhr-210	nhr-210	F43E12.4	ndnf-1	M01H9.8	nhr-42	F42D1.4	nep-22
nhr-227	nhr-212	F43H9.3	nep-22	M106.2	nhr-44	F42E11.6	nex-1
nhr-228	nhr-220	F44C4.10	nfu-1	M153.5	nhr-45	F42G4.6	nfu-1
nhr-238	nhr-250	F44E7.3	ngn-1	M176.16	nhr-46	F43C1.5	nhr-1
nhr-240	nhr-273	F44E7.4	nhr-101	M18.3	nhr-50	F43C1.7	nhr-101
nhr-269	nhr-286	F45D11.5	nhr-114	M57.3	nhr-55	F43C11.15	nhr-114
nhr-31	nhr-32	F45D3.11	nhr-115	M6.11	nhr-6	F43C11.7	nhr-117
nhr-32	nhr-36	F45E1.4	nhr-12	M7.15	nhr-60	F43D2.7	nhr-119
nhr-36	nhr-45	F45E1.5	nhr-125	M70.5	nhr-76	F43E12.4	nhr-120
nhr-46	nhr-55	F45E6.7	nhr-13	M79.2	nhr-79	F43G6.14	nhr-135
nhr-55	nhr-69	F45F2.9	nhr-162	M88.10	nhr-87	F43G9.18	nhr-137
nhr-62	nhr-76	F45H11.10	nhr-179	maa-1	nhr-98	F43H9.3	nhr-168
nhr-68	nhr-78	F45H11.9	nhr-180	mab-31	nipi-3	F44E7.3	nhr-176
nhr-71	nhr-79	F45H7.14	nhr-182	madf-10	nlp-67	F45C12.17	nhr-180
nhr-76	nhr-87	F45H7.t1	nhr-183	madf-6	nob-1	F45E1.4	nhr-184
nhr-79	nhr-96	F46C3.2	nhr-193	madf-8	not found	F45H11.8	nhr-193
nhr-83	nipi-3	F46C3.6	nhr-195	madf-9	not found	F45H7.14	nhr-203
nhr-87	nlp-36	F46C3.7	nhr-2	magu-4	npa-1	F45H7.t1	nhr-22
nhr-98	nlp-40	F46C3.8	nhr-203	mak-1	nphp-1	F46A8.2	nhr-220
nipi-3	nlp-48	F46E10.13	nhr-212	maph-1.1	npp-12	F46B6.15	nhr-225
nlp-36	nlp-56	F46E10.14	nhr-225	maph-1.2	npp-6	F46B6.4	nhr-286
nlp-69	nlp-60	F46F11.1	nhr-227	math-4	npr-31	F46C3.2	nhr-32
nos-3	nlp-62	F46F2.9	nhr-269	math-40	nra-1	F46C3.6	nhr-36
not found	nlp-67	F46F3.20	nhr-273	math-46	nrde-1	F46C3.7	nhr-42
not found	not found	F47B10.9	nhr-286	mboa-3	nrf-6	F46C3.8	nhr-44
not found	not found	F47F6.14	nhr-32	mct-3	nrps-1	F46E10.14	nhr-45
npp-12	not found	F47G4.12	nhr-35	mec-10	nspg-12	F46E10.18	nhr-46
npr-28	not found	F47G4.14	nhr-36	mec-4	nspg-3	F46F2.10	nhr-50
npr-31	nphp-1	F47G9.4	nhr-44	med-2	nsph-1.2	F46F2.5	nhr-55
nrd-1	npp-14	F48A9.5	nhr-46	men-1	nsph-3.1	F46F2.9	nhr-6
nrde-1	npp-21	F48C1.12	nhr-55	mep-1	numr-2	F46F3.20	nhr-61
nrfl-1	npr-14	F48D6.6	nhr-71	mex-1	nxf-1	F46G10.2	nhr-62
nspc-20	npr-30	F48F5.8	nhr-76	mfsd-10	oac-1	F46H5.7	nhr-71
nspg-3	npr-31	F48F7.6	nhr-79	mif-1	oac-20	F46H5.9	nhr-76
nspg-6	nra-4	F49C5.13	nhr-87	mip-1	oac-55	F46H6.8	nhr-87
nspg-7.2	nrf-6	F49C5.t2	nhr-98	mir-1829.2	oatr-1	F47B10.11	nhr-98
nsph-1.2	nrps-1	F49E12.10	nipi-3	mir-2211	oaz-1	F47B10.9	nipi-3
nstp-1	nspc-20	F49E12.12	nlp-36	mir-2217.4	oef-1	F47C8.4	nlp-56
nsy-1	nspg-12	F49E7.5	nlp-40	mir-236	orai-1	F47F2.1	nlp-67
nsy-7	nspg-13	F49F1.7	nlp-56	mir-239.2	osm-8	F47F6.11	nmgp-1
ntl-9	nspg-6	F49H12.11	nlp-62	mir-241	ostb-1	F47F6.13	nob-1
nuaf-1	nsph-2	F52C9.3	nlp-67	mir-244	otpl-3	F47F6.14	nos-3
oac-1	nstp-1	F52D1.2	nmgp-1	mir-250	pad-2	F47G4.12	not found
oac-16	nsun-4	F52E1.16	not found	mir-270	pals-16	F47G4.14	npp-12
oac-42	nsy-1	F52H2.5	npp-21	mir-34	pals-20	F47G6.t1	npr-11
oac-54	nuaf-1	F53A9.8	npr-11	mir-47	pals-24	F48A9.5	npr-31
ocr-3	oac-1	F53B1.2	npr-14	mir-4929	pals-26	F48B9.1	nra-1
ocrl-1	oac-20	F53C11.1	npr-30	mir-5551	pbo-4	F48B9.11	nrde-1
odd-1	oac-53	F53E10.1	npr-31	mir-60	pcn-1	F48C1.12	nrf-6
oef-1	oac-54	F53F1.6	nra-4	mir-81	pde-6	F48C5.2	nrps-1
oig-4	oac-58	F53H2.3	nrf-6	mir-8186.1	pen-2	F48C5.8	nspg-12
otpl-3	oatr-1	F53H8.3	nrfl-1	mir-8187	pept-1	F48D6.4	nspg-3
pad-1	ocrl-1	F54B3.1	nspc-20	mlh-1	pes-5	F48D6.5	nsph-1.2
pals-16	odd-1	F54C4.7	nspg-12	mlst-8	pezo-1	F48F5.8	numr-2
pals-18	odr-8	F54D1.6	nspg-3	mocs-1	pfas-1	F49C12.9	nxf-1
pals-20	orai-1	F54D11.3	nspg-6	mrp-1	pfn-2	F49E12.10	oac-1
pals-23	ostb-1	F54D5.3	nspg-7.2	mrp-3	pgam-5	F49E12.12	oac-54
pals-24	pad-1	F54D8.10	nsph-1.2	mrp-4	pgap-2	F49F1.10	oac-58
papl-1	pals-18	F54E2.1	nstp-1	mrpl-14	pgp-11	F49H12.11	oatr-1
paqr-1	pals-20	F54F11.1	nsy-1	mrpl-51	pgp-8	F52B10.16	obr-1
pdhb-1	papl-1	F54F11.4	nsy-7	msh-6	pgph-2	F52B10.18	ocrl-1
pdi-2	paqr-1	F54F11.5	nuaf-1	msp-38	pgrn-1	F52B11.2	odd-2
pes-9	pbo-4	F54F11.6	oac-1	msp-50	phb-2	F52E1.16	oef-1
pfn-2	pcp-1	F54H12.8	oac-42	msra-1	pho-11	F52E1.9	oig-2
pgap-1	pde-5	F54H5.10	oac-53	mth-2	php-3	F53A3.8	olrn-1
pgp-11	pei-2	F55A11.6	oac-54	mtrr-1	pid-1	F53A9.1	osm-8
pgrn-1	pek-1	F55A3.8	oac-58	mut-15	pid-4	F53A9.7	osta-3
pho-1	pes-10	F55A8.6	oac-60	mutd-1	pigv-1	F53A9.8	otpl-3
pho-11	pezo-1	F55C12.18	oatr-1	mxl-3	pir-1	F53B1.3	pals-16
pho-8	pgap-1	F55C12.19	ocrl-1	nadk-1	pitr-2	F53C11.1	pals-20
pho-9	pgp-11	tex-2	odd-1	nadk-2	pkc-3	F53E10.1	pals-24
pid-1	pgp-3	F55C5.16	oig-2	nape-2	plg-1	F53E2.2	paqr-1
pir-1	pgp-7	F55F10.1	ostb-1	nasp-2	plpp-1.3	F53F1.2	par-3
pitp-1	pgrn-1	F55G11.2	pad-1	natc-2	pmk-1	F53F1.6	parp-1
pitr-5	pho-1	F55G11.7	pals-16	nck-1	pmt-1	F53F10.7	pbo-4
plc-3	pho-11	F55G7.4	pals-18	ncx-6	pmt-2	F53H2.3	PDB1.2
pmt-1	pho-8	F55H12.3	pals-20	ncx-7	pno-1	F53H8.3	pde-6
pmt-2	pid-1	F55H12.4	pals-23	ndnf-1	pole-1	F54A3.10	pei-2
pnk-1	pid-4	F55H12.7	pals-24	nduf-7	polg-1	F54B11.14	pept-1
pnk-4	pigc-1	F55H2.7	pam-1	ndx-3	ppw-1	F54B3.2	pezo-1
pno-1	pigm-1	F56A11.5	paml-2	neg-1	ppw-2	F54C4.5	pfd-4
pnp-1	pigv-1	F56A11.6	papl-1	nep-22	pqm-1	F54D1.6	pfn-2
pole-1	pigw-1	F56A12.5	paqr-1	nex-1	pqn-15	F54D11.3	pgam-5
pph-1	pir-1	F56B3.14	parp-1	nex-2	pqn-18	F54D5.12	pgp-11
pqe-1	pkc-3	F56B3.4	pdhb-1	nfu-1	pqn-96	F54D5.18	pgp-8
pqm-1	plc-3	F56C9.3	pei-2	nhr-1	prg-1	F54D5.7	pgph-2
pqn-18	plg-1	F56C9.8	pek-1	nhr-114	pri-2	F54E2.1	pgrn-1
pqn-37	pmt-2	F56D12.8	pes-9	nhr-117	prk-2	F54E7.9	phb-2
pqn-54	pnp-1	F56D5.3	pezo-1	nhr-119	psa-3	F54F11.4	pho-1
pri-2	pole-1	F56D5.4	pfn-2	nhr-120	psr-1	F54F11.5	pho-11
prk-2	pqe-1	F56F10.1	pgap-1	nhr-135	pssy-1	F54F11.6	pho-13
prp-9	pqn-15	F56F3.14	pgap-2	nhr-137	ptp-2	F54H12.8	php-3
psd-1	pqn-20	mstr-2	pgp-11	nhr-146	ptr-11	F54H5.10	pid-1
pssy-1	pqn-54	F56H6.14	pgrn-1	nhr-168	ptr-2	F54H5.14	pid-2
pst-1	psf-2	F57B1.14	pho-1	nhr-176	ptr-21	F54H5.9	pid-4
ptps-1	pssy-1	F57B9.3	pho-8	nhr-180	pudl-2	F55A11.6	pir-1
ptr-21	ptp-2	F57F4.5	pid-1	nhr-184	qua-1	F55A12.13	pitp-1
pud-3	ptr-2	F58A4.1	pid-4	nhr-203	R01E6.19	F55A3.2	pkc-3
R02D5.24	ptr-21	F58B3.4	pigv-1	nhr-21	R02F11.4	F55A8.6	plg-1
R02D5.8	pud-3	F58B4.5	pir-1	nhr-22	R03D7.2	F55C12.18	plpp-1.3
R02E12.4	qns-1	F58D5.5	pitp-1	nhr-220	R03G8.3	F55C12.19	pmt-1
R02F2.6	R02F2.5	F58E6.17	pitr-5	nhr-225	R03H10.7	F55C12.5	pmt-2
R03G8.3	R02F2.7	F58F12.2	pkc-3	nhr-226	R04B5.1	F55C5.13	pnk-1
R04B5.11	R03D7.5	F58F12.9	plc-3	nhr-227	R05H11.3	F55F10.1	pno-1
R04E5.9	R03G8.3	F58F9.3	plin-1	nhr-32	R06B9.5	F55F3.7	pole-1
R05D7.9	R03H10.6	chca-1	pmt-1	nhr-36	R06C7.6	F55G7.1	pph-1
R05G6.3	R03H10.7	F58H1.2	pmt-2	nhr-42	R07A4.4	F55G7.4	ppw-1
R06A10.1	R04E5.t2	F58H10.1	pno-1	nhr-44	R07C12.3	F55H12.3	pqm-1
R06B9.5	R05D7.9	F58H7.5	pnp-1	nhr-46	R07H5.9	F55H12.4	pqn-18
R07A4.4	R05F9.11	F59A1.15	pole-1	nhr-55	R08E5.3	F56A11.5	pqn-96
R07B5.11	R05H11.1	F59A3.12	pqm-1	nhr-56	R09A1.3	F56A11.6	prdx-2
R07C12.2	R06C7.6	F59A6.3	pqn-18	nhr-62	R09F10.1	F56A12.5	pri-2
R07E5.11	R07A4.4	F59A7.10	pqn-53	nhr-69	R09H10.3	F56A8.4	prk-2
R07H5.13	R07C12.3	F59B1.8	pqn-54	nhr-71	R09H10.6	F56B3.4	prx-14
R07H5.9	R07E4.1	F59B2.11	pqn-89	nhr-76	R09H10.7	F56B3.6	psa-3
R08D7.7	R07H5.14	F59B2.13	pqn-96	nhr-98	R102.4	F56C11.3	ptps-1
R09F10.16	R08B4.15	F59B2.18	prk-2	nlp-67	R107.9	F56C9.3	ptr-11
R09F10.3	R08E3.1	F59B2.3	prp-9	nmgp-1	R10E4.1	F56C9.8	ptr-21
R09F10.8	R09F10.3	F59B8.5	psd-1	nob-1	R10E4.3	F56D5.3	pygl-1
R09H10.7	R09H10.5	F59C6.10	pssy-1	nos-3	R10E8.5	F56F10.1	qns-1
R10A10.1	R09H10.7	F59C6.12	ptps-1	not found	R11E3.16	F56F3.14	R01E6.19
R10E11.12	R102.4	F59D12.5	ptr-21	not found	R11F4.2	F56H11.11	R02D5.14
R10E8.4	R107.2	F59D8.3	pud-4	not found	R12B2.12	F56H11.6	R02E12.9
R10E9.4	R10E4.11	F59F3.9	pyc-1	not found	R12B2.7	F56H6.16	R03D7.2
R11E3.16	R10E8.4	F59F5.7	pycr-1	npp-12	R12G8.3	F56H9.2	R03D7.3
R11E3.19	R10H10.3	faah-2	qns-1	npr-11	R13F6.13	F57B1.14	R03G8.3
R11F4.2	R11A8.1	fan-1	R02D5.8	npr-28	R166.2	F57B10.18	R03H10.7
R11H6.6	R11E3.16	far-4	R02E12.9	npr-31	R166.7	F57B9.12	R04E5.9
R12B2.12	R11F4.2	fard-1	R02F2.5	nra-1	R166.9	F57B9.3	R05D7.7
R12B2.7	R12B2.12	fars-3	R03G8.3	nrde-1	R186.13	F57C12.6	R05F9.11
R12C12.9	R12C12.9	fat-1	R03H10.6	nrde-3	R31.6	F57F4.1	R06B10.2
R12E2.8	R12E2.7	fat-2	R03H10.7	nspg-10	rars-2	F57G12.11	R06B9.5
R12G8.1	R12E2.8	fat-3	R04E5.9	nspg-3	rbm-39	F57G12.4	R07A4.4
R12G8.3	R12G8.3	fat-4	R05D7.9	nspg-6	rde-12	F57G12.6	R07H5.9
R13A1.13	R148.t3	fbl-1	R05F9.11	nsph-1.2	rege-1	F57G4.1	R08E3.3
R13H4.6	R148.t4	fbxa-1	R05H11.1	nxf-1	rev-1	F58A4.1	R08H2.8
R148.t1	R155.4	fbxa-101	R06A10.1	oac-1	rfl-1	F58B4.5	R09F10.16
R148.t3	R31.4	fbxa-104	R06B10.2	oac-54	rft-1	F58D5.8	R09F10.8
R155.3	R31.6	fbxa-141	R07A4.4	oac-58	rgba-1	F58F12.9	R09H10.3
R166.7	rab-6.2	fbxa-143	R07C12.3	oatr-1	rgs-7	F58G6.9	R09H10.5
ragc-1	rab-8	fbxa-145	R07E5.11	obr-1	rha-1	F58H1.18	R102.4
rbm-12	rbm-39	fbxa-150	R07H5.9	ocrl-1	rhi-1	F58H10.1	R10A10.1
rbr-2	rege-1	fbxa-162	R08E3.1	odd-2	rhy-1	F58H7.11	R10E11.12
rcs-1	rgba-1	fbxa-176	R09F10.16	oef-1	rif-1.1	F58H7.5	R10E4.1
rgs-7	rgs-7	fbxa-180	R09F10.3	oig-2	rle-1	F59A3.12	R10E4.11
rme-1	rhy-1	fbxa-186	R09F10.8	olrn-1	rme-1	F59A3.8	R11E3.16
rme-4	rict-1	fbxa-189	R09H10.5	osm-8	rml-1	F59A6.10	R11F4.2
rml-1	rif-1.1	fbxa-19	R102.4	otpl-3	rncs-1	F59B1.2	R11H6.6
rncs-1	riok-2	fbxa-195	R107.2	pad-1	rnh-2	F59B1.6	R12B2.10
rpa-2	rme-1	fbxa-209	R10A10.1	pals-16	rod-1	F59B2.13	R12B2.12
rpb-11	rnh-2	fbxa-21	R10D12.6	paqr-1	rpb-11	F59B2.16	R12C12.9
rpia-1	rop-1	fbxa-218	R10E4.11	par-3	rpn-13	F59B2.18	R12E2.8
rpl-38	rpb-11	fbxa-219	R10H10.3	pbs-3	rpom-1	F59B2.3	R12G8.3
rpom-1	rpb-8	fbxa-30	R11F4.2	pcp-2	rskd-1	F59B8.5	R13H4.6
rps-21	rpc-1	fbxa-31	R12B2.12	PDB1.2	sac-1	F59C6.10	R13H8.4
rrf-1	rpia-1	fbxa-36	R12B2.7	pde-2	san-1	F59C6.14	R144.10
rrn-4.12	rpl-24.2	fbxa-4	R12C12.9	pei-2	sand-1	F59D12.5	R153.9
rrn-4.5	rpl-37	fbxa-5	R12E2.7	pept-1	sart-3	F59D8.3	R166.7
rrn-4.7	rpn-13	fbxa-51	R12E2.8	pes-7	sax-2	F59E12.1	R166.9
rsef-1	rrf-1	fbxa-55	R12G8.1	pfn-2	sbp-1	F59E12.3	R57.2
rtcb-1	rsa-2	fbxa-56	R12G8.3	pgp-11	scl-13	F59F4.3	ran-5
sago-1	rsd-6	fbxa-60	R13A1.13	pgp-3	scl-16	F59F5.7	rbm-12
samt-1	rskd-1	fbxa-61	R148.t3	pgp-8	scl-2	F59F5.8	rcan-1
san-1	rtcb-1	fbxa-70	rab-6.2	pgph-3	scrm-7	F59H5.4	rde-12
sars-1	sac-1	fbxa-72	rab-8	pgrn-1	sdc-3	far-4	rege-1
sbp-1	sacy-1	fbxa-74	rad-54.L	pho-1	sdhb-1	fard-1	rei-2
scav-1	sago-1	fbxa-76	ragc-1	pho-11	sdz-19	fars-3	rev-1
scav-4	sars-1	fbxa-78	rbm-12	pho-13	sek-4	fasn-1	rft-1
scc-2	sart-3	fbxa-84	rbr-2	php-3	seld-1	fat-2	rgba-1
scpl-3	sbp-1	fbxa-85	rege-1	pid-1	set-16	fat-7	rgs-7
scpl-4	scav-4	fbxa-93	rgba-1	pitp-1	set-9	fbf-2	rha-1
sec-24.2	scav-5	fbxa-99	rgs-7	pkn-1	seu-1	fbxa-1	rhy-1
serp-1.2	scc-1	fbxb-30	rhr-1	plpp-1.3	sfxn-5	fbxa-125	ric-7
set-10	scl-16	fbxc-20	rict-1	pmp-5	sig-7	fbxa-140	rle-1
set-19	scl-2	fbxc-25	rme-1	pms-2	sir-2.2	fbxa-143	rme-1
sfxn-1.5	sdc-3	fbxc-50	rpa-2	pmt-1	skr-19	fbxa-15	rml-1
sgca-1	sdz-19	fdgt-1	rpb-8	pmt-2	slc-17.3	fbxa-150	rml-5
siah-1	sec-24.2	fipp-1	rpia-1	pnk-1	slc-17.6	fbxa-176	rncs-1
sir-2.3	sec-31	fis-1	rpl-38	pno-1	slc-17.9	fbxa-189	rnf-145
skat-1	sec-6	fkb-2	rrf-1	pole-1	sli-1	fbxa-195	rod-1
skr-3	sel-15	fkh-3	rrn-4.5	pph-1	sls-2.6	fbxa-209	rpia-1
skr-5	set-10	fln-1	rsd-6	ppw-1	sma-4	fbxa-21	rpl-21
slc-17.5	set-12	flp-27	rsef-1	pqm-1	sma-5	fbxa-218	rpl-38
slc-17.9	set-19	flwr-1	rskd-1	pqn-18	sma-6	fbxa-29	rpom-1
slc-25A21	sir-2.2	folr-1	rtcb-1	prdx-2	smc-4	fbxa-4	rrf-1
slc-36.3	slc-17.3	folt-2	sago-1	pri-2	smc-6	fbxa-51	rskd-1
slc-46A	slc-17.9	frh-1	sars-1	prk-2	smd-1	fbxa-60	sams-1
slcf-1	slc-25A21	frl-1	sbp-1	psa-3	smg-4	fbxa-74	sart-3
slcr-46.1	slc-36.2	frm-4	scav-1	ptps-1	smn-1	fbxa-78	sbp-1
sli-1	slc-46A	frpr-11	scav-4	ptr-11	smut-1	fbxa-85	scav-1
sls-2.15	slcf-1	fshr-1	scav-5	ptr-21	snpc-1.1	fbxa-97	scav-5
sma-5	sli-1	ftr-1	scc-1	pycr-1	snx-14	fbxa-99	scl-2
sma-6	sls-2.15	fut-1	scl-16	pygl-1	spc-1	fbxc-50	scly-1
smcr-8	sls-2.6	fut-2	scl-2	R02D5.1	spdl-1	fipp-1	sdc-3
smd-1	sluh-7	fzr-1	scpl-4	R02D5.24	spe-12	fipr-16	serp-1.2
smf-3	sma-4	gadr-6	sdc-3	R02D5.3	spe-39	fkb-2	set-9
smg-6	sma-5	galt-1	sec-24.2	R02E12.4	spl-2	fkb-6	seu-1
smo-1	smd-1	gba-4	sel-15	R02F11.4	spo-11	flad-1	sfxn-1.5
smp-2	smf-3	gcc-1	set-10	R04B5.5	spp-1	flp-10	sfxn-5
sna-1	smp-2	gcl-1	set-12	R04E5.9	spp-17	flp-12	sgk-1
sod-2	smut-1	gcn-2	set-19	R05F9.11	spp-21	flp-27	siah-1
sodh-1	sna-1	gcst-1	set-26	R05G6.3	spp-3	flr-4	sir-2.2
sosi-1	snb-6	gcy-11	sfxn-1.5	R06B10.2	sqv-1	fnip-2	skat-1
spc-1	snpc-1.1	gei-13	siah-1	R06B9.5	srb-15	folt-2	skr-21
spl-2	snx-14	gei-8	sin-3	R07H5.14	srbc-64	fpn-1.1	slc-17.3
spo-11	spat-3	ger-1	sir-2.2	R08E3.3	srbc-70	frpr-11	slc-17.9
spp-1	spe-39	gid-7	skr-21	R08E5.1	srd-63	ftn-2	slc-46A
spp-12	spe-49	glb-14	slc-17.5	R09F10.16	srd-69	fut-1	slcr-46.3
spp-18	spp-1	gld-1	slc-17.9	R09F10.8	sre-45	fzr-1	sli-1
spp-21	spp-21	gldc-1	slc-25A21	R09H10.3	sre-48	gadr-3	sls-2.6
spp-3	spp-4	gln-1	slc-46A	R09H10.5	srg-21	gadr-6	sma-2
sql-1	spr-3	gln-4	slcf-1	R102.4	srh-308	galt-1	sma-5
sqst-3	spr-4	glo-1	slcr-46.1	R106.4	srh-33	gap-3	smc-4
sqv-1	sptf-2	glr-7	sli-1	R10A10.1	srh-76	gck-1	smp-2
srb-15	sqst-3	glrx-21	sls-2.15	R10E11.12	srj-19	gcn-2	snb-2
srbc-37	sqv-1	glrx-22	sls-2.6	R10E4.1	srp-6	gcsh-2	snrp-200
srd-59	sqv-7	gls-1	sma-4	R10E8.4	srsx-30	gcst-1	spc-1
srd-65	srbc-34	glt-1	sma-5	R11E3.16	sru-25	gcy-11	spe-12
srd-69	srbc-41	glt-6	smcr-8	R11E3.18	srv-1	gei-13	sphk-1
sre-24	srbc-70	gmeb-1	smd-1	R11E3.19	srw-106	gei-8	spig-4
sre-43	srd-26	gmeb-3	smg-6	R11H6.6	srw-78	gem-4	spl-2
sre-45	srd-56	gmn-1	smp-2	R12B2.10	srx-125	ger-1	spo-11
srh-135	srd-59	gmpr-1	sna-1	R12B2.12	srx-4	gfi-1	spp-12
srh-178	srd-69	gnrr-5	snb-2	R12C12.9	srz-85	ghi-1	spp-17
srh-179	sre-25	gon-2	snpc-1.1	R12E2.11	ssp-10	gid-2	spp-18
srh-2	sre-43	gon-4	spc-1	R12E2.8	ssp-16	gid-7	spp-3
srh-243	sre-45	gos-28	spl-1	R12G8.1	ssp-36	glb-4	spr-3
srh-282	srg-21	gpa-17	spl-2	R12G8.3	sst-20	glc-4	sptf-2
srh-34	srg-43	gpch-1	spp-1	R13H4.6	stdh-2	gldc-1	sqst-3
srh-40	srg-69	gpdh-3	spp-18	R13H8.3	sto-1	glh-1	sqv-1
srh-76	srh-308	gpx-1	spp-21	R13H8.4	str-124	glh-3	srb-15
srr-4	srh-68	grd-15	spr-4	R144.10	str-180	gln-1	srd-49
srsx-30	srh-71	grl-19	sptf-2	R153.9	str-245	gln-4	srd-69
srv-1	sri-38	grl-28	sqst-3	R166.11	str-249	glna-2	srdh-1
srw-73	srp-6	grld-1	sqv-1	R166.7	str-261	glo-3	sre-45
srw-75	srr-4	gsp-4	sqv-7	R57.2	str-39	glr-7	srh-33
srw-78	srr-6	gst-1	srb-15	rbm-12	str-7	gly-9	srlf-29
srw-84	srsx-19	gst-10	srbc-34	rcan-1	str-96	gmeb-3	srm-3
srx-115	srsx-30	gst-12	srd-56	rege-1	sulp-8	gmn-1	srp-6
srx-41	sru-25	gst-26	srd-59	rei-2	sur-7	gon-4	srpr-1.1
srx-58	srv-1	gst-33	srd-65	ret-1	swsn-4	gpa-15	srr-4
ssp-16	srv-8	gst-36	srd-69	rgl-1	swt-7	gpa-17	srsx-30
ssp-36	srw-1	gst-38	srdh-1	rgs-7	syp-4	gpa-3	sru-25
str-177	srw-78	gst-4	sre-24	rhy-1	syx-6	gpd-2	srv-1
str-245	srx-125	gst-43	sre-25	ric-7	T01B11.1	gpdh-3	srw-106
str-249	srx-41	gst-6	sre-43	rme-1	T01E8.8	gpx-8	srw-78
str-253	srx-87	gstk-1	sre-45	rml-1	T02C12.4	grl-10	srw-85
str-264	srx-91	gstk-2	srg-43	rml-5	T02E1.6	grl-28	srx-125
str-32	srz-34	gtf-2E1	srh-178	rncs-1	T02G5.7	gsnl-1	srx-4
str-7	srz-35	gtf-2H1	srh-243	rnf-145	T02G6.10	gsr-1	srz-85
str-96	srz-99	gtf-2H2C	srh-308	rod-1	T03E6.t1	gst-10	ssp-10
sucl-2	ssp-10	gtf-2H5	srh-34	rpb-10	T03G11.18	gst-20	ssp-16
sumv-1	ssp-16	H05C05.4	sri-76	rpb-11	T04C12.19	gst-26	ssp-36
sur-7	sst-20	H06I04.5	srlf-4	rpia-1	T04C4.3	gst-33	stam-1
swsn-4	stau-1	H09I01.2	srlf-7	rpl-38	T04F3.6	gst-36	str-180
swt-7	stdh-2	H10D18.6	srr-4	rrf-1	T05A1.17	gst-38	str-245
T01H8.7	str-135	H11L12.1	srsx-30	rrf-3	T05B11.1	gst-4	str-249
T02B11.9	str-208	H12D21.6	sru-25	rskd-1	T05B11.10	gst-6	str-39
T02C12.8	str-245	H14A12.5	srv-1	samt-1	T05C1.7	gstk-1	str-7
T02G5.7	str-249	H15M21.1	srv-8	sap-49	T05D4.5	gstk-2	str-96
T02G6.10	str-261	H17B01.5	srw-106	sbp-1	T05E12.6	gsto-1	sulp-8
T03E6.8	str-92	H19M22.6	srw-54	scav-4	T05F1.11	gsy-1	swt-7
T03E6.9	str-93	H20E11.3	srw-75	scc-2	T05F1.4	gtf-2E1	syx-6
T03E6.t1	sur-6	H22K11.9	srw-78	scl-2	T05G5.5	gtf-2H1	T01B11.1
T03F1.6	sur-7	H24G06.4	srx-115	sdz-19	T05H4.15	gtf-2H2C	T01E8.8
T03F7.7	sut-2	H24G06.5	srx-41	sdz-24	T05H4.7	gtl-1	T02C12.4
T03G11.18	swsn-4	H27A22.1	srx-58	serp-1.2	T06C10.3	guk-1	T02G6.10
T03G6.6	swsn-7	H34C03.21	srx-91	set-26	T06D10.3	gyf-1	T03E6.8
T04C10.11	sym-2	H35N09.1	srxa-19	sfxn-1.5	T06D8.15	H02F09.3	T03E6.t1
T04F3.3	syp-4	H37A05.2	srz-85	sgk-1	T07C4.3	H03A11.8	T03F1.6
T04F8.12	syx-5	H37A05.4	ssp-10	siah-1	T07D3.11	H03G16.6	T03G11.18
T04F8.7	syx-6	H41C03.3	ssp-16	skat-1	T07D3.3	H05C05.1	T03G6.6
T05A6.8	T01B7.1	haao-1	str-141	skr-21	T07D3.5	H05C05.4	T04C10.11
T05B11.1	T01C2.6	haf-4	str-177	slc-36.3	T07D4.7	H06I04.5	T04C12.19
T05B11.10	T01C8.3	haf-9	str-245	slc-46A	T07E3.4	H09I01.2	T04F3.6
T05D4.5	T01D3.6	hal-3	str-249	slcr-46.3	T07F10.9	H11L12.1	T05A6.18
T05E7.1	T01E8.8	hasp-1	str-261	sma-5	T08B1.4	H14A12.5	T05B11.10
T05F1.11	T01H8.7	hcp-1	str-32	sma-6	T08G11.1	H14A12.8	T05B11.13
T05F1.9	T02B11.10	hcp-6	str-7	smg-6	T08G11.10	H15M21.1	T05C1.7
T06D10.3	T02C12.4	hex-2	str-92	smp-2	T09B4.21	H18N23.2	T05D4.5
T07A5.7	T02C12.5	hgap-2	str-96	sosi-1	T09E11.11	H20J18.2	T05E12.6
T07D1.11	T02C5.1	him-8	sumv-1	spc-1	T09F3.7	H21P03.8	T05F1.11
T07D3.4	T02G6.10	his-2	sur-7	spch-3	T10C6.19	H22K11.8	T05F1.9
T07D4.7	T03E6.9	his-42	swsn-4	sphk-1	T10F2.2	H24G06.4	T05G5.4
T07F10.9	T04C4.3	his-45	T01B11.1	spl-2	T10F2.5	H24G06.5	T06D10.3
T08B1.4	T04F3.6	his-61	T01D3.6	spo-11	T11F9.25	H27A22.1	T06D8.15
T08G11.10	T04F8.12	his-62	T01E8.8	spp-1	T12B5.9	H34C03.21	T07C4.3
T08H4.9	T04F8.7	hizr-1	T01H8.7	spp-12	T12F5.2	H35N09.1	T07D3.4
T09A12.1	T05A12.4	hlh-12	T02B11.9	spp-17	T12G3.10	H35N09.2	T07D3.6
T09B4.21	T05A6.18	hlh-3	T02C5.1	spp-18	T13H10.15	H36N01.5	T07D4.7
T10B9.13	T05B11.1	hlh-30	T02E1.9	spp-2	T13H2.7	H37A05.4	T07E3.4
T10B9.t1	T05C1.7	hlh-6	T02G5.7	spp-3	T14F9.9	H37A05.5	T07F10.9
T10F2.5	T05C3.2	hmg-5	T02G6.10	sptf-2	T15B7.1	H39E23.2	T08B1.4
T10H9.9	T05D4.5	hmit-1.3	T03E6.8	sql-1	T16A9.3	H43E16.1	T08G11.1
T11A5.10	T05F1.11	hnd-1	T03E6.9	sqst-3	T16G1.15	haf-4	T08H4.9
T11B7.2	T05F1.4	homt-1	T03F1.6	sqv-1	T18H9.11	haf-7	T09B4.21
T11F9.25	T05G5.5	hpo-15	T03F7.7	srb-15	T19A5.13	hal-2	T09E11.11
T12B5.14	T05H4.15	hpo-31	T03G11.18	srbc-37	T19B10.5	hasp-1	T10C6.19
T12G3.10	T07A5.7	hpo-32	T04C10.11	srd-69	T19B4.3	hcp-1	T10F2.5
T13H5.1	T07D1.11	hpo-8	T04F3.6	sre-24	T19C3.4	hcp-2	T10H9.9
T15B7.14	T07D3.3	hrde-1	T04F8.12	sre-45	T19D12.1	hcp-6	T11A5.8
T15B7.8	T07D3.4	hrg-7	T04F8.7	srh-34	T19D12.5	henn-1	T11F9.25
T16G1.5	T07D3.9	hrpk-1	T05A6.18	srr-4	T19D7.8	hex-2	T12B5.18
T19B10.5	T07F10.5	hrpk-2	T05B11.10	srsx-30	T19H5.4	hgap-2	T12F5.2
T19C11.3	T07F8.1	hsd-1	T05B11.13	srv-1	T19H5.7	hil-3	T12G3.10
T19C3.11	T08G11.1	hsp-110	T05C1.7	srw-106	T20F10.10	his-1	T13H10.15
T19D12.1	T08G11.10	hsp-4	T05D4.5	srw-78	T21B4.21	his-45	T13H2.7
T19D12.4	T09B9.4	hsp-60	T05F1.11	srx-125	T21C9.17	his-57	T14F9.9
T19H5.7	T09E11.11	htp-1	T05F1.4	ssp-16	T21D12.7	his-60	T14G10.9
T20B12.7	T09F3.7	hum-2	T05F1.9	ssp-36	T21E12.3	his-61	T15B7.1
T20B3.1	T10B11.8	hum-5	T06A1.5	str-245	T21H3.1	hmit-1.3	T15B7.10
T20D3.5	T10B5.7	hum-6	T07A5.7	str-264	T21H8.9	hosl-1	T15B7.8
T20F10.10	T10B9.14	hyl-1	T07C4.3	str-39	T21H8.t1	hpo-15	T16A9.3
T20F10.8	T10F2.2	hyl-2	T07D1.11	str-7	T22B7.17	hpo-26	T18H9.11
T20F10.9	T10F2.5	iars-2	T07D3.4	str-96	T22C8.4	hpo-31	T19B10.5
T20F7.5	T10H4.16	icd-2	T07D3.6	sucl-1	T23B12.6	hpo-32	T19C11.3
T21C9.17	T10H9.9	idh-1	T07D4.7	sulp-8	T23B5.3	hpo-34	T19D12.1
T21D12.7	T11B7.2	ifbp-1	T08A9.13	sup-37	T23F11.4	hpo-6	T19D12.10
T21E12.3	T11F9.25	ifc-1	T08B1.4	sur-5	T23H2.3	hrde-1	T19D12.4
T21F2.3	T12A2.5	ifd-1	T08E11.8	swt-7	T23H2.6	hrg-5	T19D12.5
T21H3.10	T12B5.9	ifd-2	T09B4.21	syp-2	T24A11.5	hrg-9	T19D7.8
T21H8.8	T12G3.10	ifet-1	T09E11.11	syx-6	T24B8.19	hrpk-1	T19H5.4
T22B7.8	T13H10.16	ifo-1	T09F3.7	T01A4.8	T24C2.5	hsb-1	T19H5.7
T22F3.2	T13H10.7	ifp-1	T10B5.7	T01B11.1	T24D5.4	hsp-12.1	T20B3.1
T22G5.1	T13H5.1	igeg-1	T10B9.13	T01B7.8	T24D8.11	hsp-16.48	T20F10.10
T23B5.3	T13H5.6	ikb-1	T10B9.14	T01E8.8	T25B2.2	hsp-17	T21C12.9
T23C6.4	T14E8.2	ikke-1	T10C6.19	T01H3.7	T25C12.3	hsp-4	T21C9.17
T23E7.6	T14G8.4	ilys-4	T10F2.5	T01H8.7	T25D10.1	hsp-60	T21D12.7
T23G11.4	T15B7.10	ilys-6	T10H9.9	T02B11.9	T25G3.1	htp-1	T21E12.3
T24A11.5	T15B7.8	imb-3	T11A5.10	T03E6.8	T26C12.2	hum-5	T21F2.3
T24A11.9	T15H9.4	immt-2	T11B7.2	T03E6.9	T27A10.8	hxk-1	T21H3.1
T24C2.5	T16G1.15	ins-37	T11F9.25	T03E6.t1	T27D12.8	hyl-1	T21H3.10
T24C4.4	T16G1.4	ins-7	T12B5.18	T03F1.6	T27F6.1	iars-2	T21H8.8
T25B9.12	T18D3.9	ints-13	T12G3.10	T03G11.18	T27F6.6	icl-1	T22B7.17
T25B9.9	T18H9.11	inx-13	T13H10.16	T03G6.6	T27F6.7	ifbp-1	T23B12.6
T25E12.6	T19A5.7	inx-16	T13H10.7	T04C12.8	T27F6.8	ifc-1	T23B5.3
T25G12.1	T19B10.5	inx-17	T13H5.1	T04F3.3	T27F7.12	ifd-1	T23C6.4
T25G12.6	T19C3.4	ipgm-1	T15B7.10	T04F3.6	T28B11.19	ifd-2	T23F11.6
T26C11.9	T19D12.1	ipla-1	T15B7.8	T04F8.7	T28B11.20	ifet-1	T23F4.2
T26F2.2	T19D12.9	ipla-3	T15H9.8	T05A6.8	T28B11.8	ifo-1	T23H2.3
T27A10.8	T19H12.14	ipla-7	T16A9.3	T05B11.1	T28C6.11	ifp-1	T23H4.t1
T27E4.7	T19H5.4	irg-3	T16G1.15	T05B11.10	T28D6.3	igeg-1	T24A11.10
T27F7.10	T20F7.3	irg-5	T16G1.5	T05C1.7	T28F3.7	ikb-1	T24A11.5
T28B11.20	T20F7.5	irld-50	T19B10.5	T05D4.5	T28F3.9	ikke-1	T24B8.19
T28D6.10	T21C9.6	irld-51	T19C3.11	T05E12.6	taf-12	ilys-4	T24C2.5
T28D6.7	T21D12.7	itx-1	T19D12.1	T05E7.1	tag-10	ilys-6	T24C4.10
T28F4.3	T21E12.3	JC8.17	T19H5.4	T05F1.11	tag-343	imb-2	T24D5.4
T28H10.2	T21G5.8	josd-1	T19H5.7	T05F1.9	tald-1	immt-2	T24H10.12
taf-12	T21H3.10	K01A11.3	T20D3.5	T05G5.4	tap-1	ins-37	T24H7.9
taf-4	T21H8.9	K01B6.9	T20F7.3	T06D10.3	tatn-1	ints-13	T25C12.3
tag-151	T22B7.17	srdh-1	T20F7.5	T06D8.15	tba-4	inx-11	T25C12.5
tag-153	T22F7.4	K02A11.2	T21C9.14	T07C4.3	tba-5	inx-13	T25G12.1
tag-244	T22G5.1	K02A11.8	T21D12.7	T07D3.4	tbca-1	ipgm-1	T26C12.2
tag-314	T23B3.1	K02E7.12	T21E12.3	T07D3.9	tceb-3	ipla-3	T26F2.2
tag-342	T23F4.5	K02E7.6	T21G5.8	T07D4.7	tebp-2	irg-3	T26G10.4
tag-343	T23G7.3	K02F2.11	T21H3.10	T07E3.4	tgs-1	irg-5	T26H5.9
tam-1	T23H2.6	K03B8.15	T22F7.4	T08G11.10	thk-1	irg-7	T27A10.8
tatn-1	T24B8.7	K03B8.6	T22G5.1	T08H4.9	thn-2	irld-46	T27A10.9
tbc-10	T24C2.5	K03B8.8	T23B3.1	T09A12.1	tig-3	itx-1	T27D12.10
tbca-1	T24C4.5	K03C7.13	T23B5.3	T09B4.21	tmem-135	ivns-1	T27E4.7
tbx-2	T24D1.7	K03H1.16	T23G7.3	T09E11.11	toe-2	JC8.17	T27F6.7
tdc-1	T24H10.12	K03H1.17	T24C2.5	T09F3.6	tofu-7	jhdm-1	T27F6.8
thk-1	T25B6.6	K03H9.8	T24C4.10	T10B9.13	tpp-2	jmjd-3.1	T27F7.10
thoc-2	T25B9.11	K04A8.10	T24C4.4	T10H9.9	tpxl-1	jmjd-5	T27F7.12
tmem-135	T25C12.3	K04C2.2	T24C4.5	T11A5.8	trcs-2	josd-1	T28B11.19
tmem-189	T25D1.2	K04F10.9	T25B9.9	T11F9.25	trr-1	K01A12.t5	T28B11.20
tmem-258	T25D10.1	K05D4.11	T25C12.3	T12F5.2	trx-3	K01B6.8	T28B11.8
toe-2	T25G12.6	K05F1.10	T25G12.6	T12G3.10	try-9	K01C8.1	T28C6.11
tps-2	T26A8.1	K05F1.9	T26C12.2	T13C2.6	tsp-10	K01F9.6	T28D6.3
tra-4	T26C12.1	K06A1.2	T26F2.2	T13H10.16	ttc-17	K02E10.5	T28D6.7
trak-1	T26C12.2	K06A1.9	T27A10.8	T13H2.7	ttll-12	K02E10.6	T28F3.7
trhr-1	T27A1.1	K06A4.7	T27D12.10	T14G8.5	ttm-1	K02E7.6	T28F4.5
trpa-1	T27A10.8	K06A5.2	T27E4.7	T15B7.1	ttr-54	K02F2.11	T28H10.2
trpp-4	T27C10.8	K06A5.9	T27F6.7	T15B7.8	twk-26	K02F6.10	taf-12
trx-3	T27D12.8	K06A9.1	T28B11.20	T15H9.8	twk-28	K03A11.5	tag-120
tsn-1	T27F6.7	K06B9.2	T28C6.11	T16G1.5	twk-9	K03A11.6	tag-151
ttc-36	T28B11.20	K07A12.9	T28D6.10	T19B10.5	uba-1	K03B8.16	tag-153
ttll-12	T28C6.11	K07B1.4	T28D6.7	T19B4.3	ubh-3	K03B8.17	tag-244
ttm-1	T28D6.10	K07C5.2	T28H10.2	T19C11.3	ubr-5	K03B8.6	tag-343
ttm-5	taf-12	K07C6.16	taf-12	T19D12.1	ucr-2.3	K03C7.13	tam-1
ttr-32	taf-3	K07E1.1	tag-151	T19D12.10	ugt-12	K03H6.t1	tbc-2
ttr-35	tag-153	K07G5.4	tag-153	T19D12.4	ugt-16	K03H9.14	tbc-6
ttr-46	tag-343	K07H8.16	tag-244	T19D12.5	ugt-17	K03H9.8	tex-2
ttr-53	tag-77	K08A2.11	tag-314	T19D2.11	ugt-27	K04A8.10	thk-1
tts-2	tap-1	K08A2.2	tag-343	T19D7.8	ugt-4	K04C2.3	thn-2
twk-32	tat-4	K08B12.11	tatn-1	T19H5.4	ugt-46	K04E7.1	tmem-135
txt-7	tatn-1	K08B12.3	tba-5	T19H5.7	ugt-48	K04F10.9	tmem-189
uba-1	tba-5	K08C7.9	tbca-1	T20B3.1	ugt-49	K04H8.3	tnt-4
ubc-23	tbc-2	K08C9.8	tbx-2	T20D3.13	ugt-5	K05F1.1	tps-1
ucr-2.3	tbca-1	K08D8.4	tceb-3	T21C12.12	ugt-61	K05F1.10	tpxl-1
uev-1	tbx-2	K08D8.5	tdc-1	T21C9.17	unc-55	K05F1.8	tra-1
ufd-1	tdc-1	K08E7.12	tex-2	T21D12.7	unc-98	K06A1.9	tra-4
uggt-2	tgs-1	K08F8.15	thk-1	T21E12.3	unk-1	K06A4.11	trak-1
ugt-16	thk-1	K08F9.4	thn-2	T21F2.3	usp-50	K06A4.7	tre-3
ugt-17	thn-2	K08H2.7	thn-8	T21H3.1	utx-1	K06A9.1	trf-2
ugt-2	thn-8	K09A11.10	tig-3	T21H8.8	vacl-14	K06B9.2	trmt-10C.2
ugt-24	tig-3	K09C4.4	tmem-135	T22B3.3	vap-2	K07A1.13	trmt-6
ugt-25	tmem-135	K09D9.1	tmem-189	T22F3.2	vha-19	K07A1.20	trpp-12
ugt-27	toca-2	K09E10.5	toe-2	T22F7.1	vit-1	K07A12.9	trpp-4
ugt-29	toe-2	K09E2.3	tps-2	T23B5.3	vit-5	K07B1.4	trr-1
ugt-30	tpp-2	K09E3.7	trak-1	T23C6.4	vps-37	K07C10.5	trx-3
ugt-4	tps-2	K09E9.1	trcs-2	T23E1.5	VZK822L.2	K07C5.2	try-9
ugt-44	trcs-2	K09E9.5	trhr-1	T23F11.6	W01A11.1	K07E12.4	tsp-10
ugt-47	trul-1	K09F6.14	trpp-12	T23F4.2	W01A8.7	K07E3.4	ttc-39B
ugt-48	ttc-17	K09F6.15	trpp-4	T23H2.3	W01A8.8	K07E8.15	ttll-12
ugt-49	ttll-12	K09F6.4	trul-1	T23H4.t1	W01D2.3	K07E8.6	ttm-1
ugt-5	ttm-1	K09F6.7	trx-3	T24A11.5	W01F3.2	K07E8.7	ttm-5
ugt-51	ttr-32	K09H9.7	tsn-1	T24A11.9	W02B3.7	K07F5.12	ttr-35
ugt-52	ttr-35	K10B3.1	ttc-39B	T24B8.19	W02D3.4	K07F5.21	ttr-37
ugt-61	ttr-4	K10B3.5	ttll-12	T24C2.5	W02D9.4	K07F5.7	ttr-40
ugtp-1	ttr-40	K10C2.12	ttm-1	T24D1.6	W02G9.6	K07G5.4	ttr-46
unc-11	twk-28	K10D11.2	ttm-5	T24H10.12	W02G9.8	K07G5.5	ttr-53
unc-132	twk-32	K10D11.3	ttr-32	T24H7.7	W02H5.8	K07G5.7	ttyh-1
unc-57	twk-35	K10D11.7	ttr-35	T25B9.12	W03D2.6	K07H8.16	twk-26
upp-1	txt-7	K10D6.15	ttr-54	T25B9.8	W03D8.5	K08B12.11	twk-28
usp-14	uba-1	K10G6.11	tts-2	T25C12.10	W03F9.9	K08B12.6	twk-32
usp-33	uba-5	K11E4.11	twk-32	T25C12.5	W04A4.8	K08C7.1	twk-9
vab-10	ubh-3	K11E8.7	twk-35	T25G12.1	W04C9.6	K08C9.10	txt-7
vab-19	ucr-2.1	K11H12.1	txt-4	T26F2.2	W04E12.5	K08D12.8	uba-1
vav-1	uggt-2	K11H12.3	txt-7	T26G10.4	W05H9.1	K08D8.3	ucr-2.3
VF13D12L.3	ugt-15	K11H12.t1	uba-1	T26H5.9	W06F12.3	K08D8.5	uev-1
VH15N14R.1	ugt-16	K11H3.4	uev-1	T27A10.8	W07G4.5	K08F11.8	ugt-16
vha-20	ugt-25	K11H3.8	uev-3	T27A10.9	W07G9.3	K08F8.15	ugt-17
vha-6	ugt-26	K12B6.11	uggt-2	T27E4.11	W08D2.11	K08F9.4	ugt-2
vhp-1	ugt-46	K12C11.3	ugt-16	T27E4.7	W08F4.19	K09A11.10	ugt-27
W01A8.2	ugt-47	K12C11.8	ugt-17	T27F6.8	W09C2.13	K09A11.t1	ugt-29
W01G7.2	ugt-49	K12D12.5	ugt-2	T27F7.10	W09D6.9	K09C4.4	ugt-4
W01H2.5	ugt-5	K12D12.9	ugt-25	T27F7.12	W09G12.6	K09C6.t1	ugt-44
W02A2.4	ugt-51	K12G11.8	ugt-27	T28B11.19	W09G12.7	K09C8.7	ugt-46
W02D9.10	ugt-52	K12H4.10	ugt-30	T28B11.20	W10G11.19	K09E10.5	ugt-48
W02D9.4	ugt-62	K12H4.7	ugt-4	T28B11.8	W10G11.t2	K09E2.3	ugt-49
W02G9.4	unc-132	K12H6.6	ugt-44	T28D6.7	wago-4	K09E3.7	ugt-5
W02G9.6	unc-55	K12H6.8	ugt-46	T28F3.7	wdr-4	K09E9.5	ugt-51
W03A5.1	unc-7	kgb-2	ugt-47	T28F4.3	wdr-60	K09F5.9	ugt-61
W03A5.6	unc-78	klo-1	ugt-48	T28F4.5	wee-1.3	K09F6.14	unc-11
W03D2.6	upp-1	klp-12	ugt-49	T28F4.8	wrn-1	K09F6.15	unc-14
W03D8.12	utx-1	kqt-2	ugt-5	tag-120	xbp-1	K09F6.3	unc-60
W03D8.5	vab-19	kynu-1	ugt-51	tag-151	xbx-6	K09F6.4	unc-62
W03D8.7	ver-3	lab-2	ugt-52	tag-153	Y102A11A.5	K09F6.5	unk-1
W03D8.8	VH15N14R.1	lact-2	ugt-54	tag-244	Y102A11A.9	K09F6.7	upp-1
W04A4.8	vha-17	lact-4	ugt-61	tag-342	Y104H12D.9	K09H11.9	utx-1
W04E12.12	viro-2	lap-2	ugt-64	tag-343	Y105C5A.12	K09H9.5	vab-19
W05B5.1	vit-1	lbp-8	ugt-65	tam-1	Y105E8A.11	K09H9.7	VF13D12L.3
W05H9.1	vit-5	ldp-1	unc-132	tax-6	Y106G6H.10	K10C2.12	vha-12
W06F12.3	vps-2	lec-6	unc-23	tbc-6	Y108G3AL.2	K10C2.7	vha-20
W07B8.4	vps-37	lec-9	unc-57	tbca-1	Y110A2AL.19	K10D11.2	vhp-1
W07E11.7	VZK822L.2	leo-1	unc-78	tbx-2	Y111B2A.25	K10D11.6	vit-1
W07G1.24	W01A8.7	lep-5	upp-1	thk-1	Y113G7B.12	K10D11.7	vit-5
W07G1.8	W01A8.8	let-23	usp-14	tin-9.1	Y116F11B.19	K10D2.7	vit-6
W07G4.2	W01D2.3	let-383	usp-4	tlk-1	Y13C8A.1	K10D3.9	vps-37
W07G9.3	W02D9.4	let-418	utx-1	tmem-135	Y13C8A.3	K10D6.4	VZK822L.2
W09C5.12	W02G9.6	let-522	vab-19	tmem-189	Y14H12B.1	K10G6.11	W01A8.8
W09D6.4	W02H3.1	let-716	vav-1	toca-1	Y15E3A.12	K10H10.13	W01B6.4
W09G10.t3	W02H5.8	let-754	VH15N14R.1	toe-2	Y16B4A.2	K11C4.12	W01F3.2
W09G12.6	W03A3.4	let-765	vha-6	tps-1	Y17D7B.5	K11D12.12	W01H2.11
W09G12.8	W03A5.1	let-767	vit-5	tps-2	Y19D2B.2	K11D5.2	W02D9.4
W09H1.4	W03A5.6	let-805	vps-2	tpxl-1	Y22D7AR.16	K11E8.7	W02G9.4
W10D5.5	W03D2.6	letm-1	vps-37	tra-1	Y23H5A.2	K11G12.6	W02G9.6
W10G11.t2	W03D8.5	lfe-2	vrk-1	tra-4	Y24D9A.12	K11H12.3	W02H5.8
wdr-62	W03D8.7	lfi-1	VZK822L.2	trak-1	Y24D9A.14	K11H12.t1	W03D2.6
wht-9	W04E12.12	lido-15	W01A8.2	tre-3	Y24D9B.1	K11H3.8	W03D2.9
wrm-1	W04E12.5	lido-7	W01G7.2	trf-2	Y32F6B.1	K12B6.9	W03D8.2
wrt-7	W04G3.7	lin-18	W01H2.5	trx-3	Y34B4A.12	K12C11.3	W03D8.5
xpf-1	W05H9.2	lin-23	W02D9.4	try-9	Y34F4.7	K12D12.8	W03G1.10
xtr-1	W07G4.1	lin-26	W02G9.4	tspo-1	Y37D8A.5	K12D12.9	W04A4.8
Y102A11A.1	W07G9.3	lin-35	W02G9.6	ttll-12	Y37E11AM.3	K12G11.8	W04E12.11
Y102A11A.2	W08E12.7	lin-41	W03A5.1	ttm-1	Y37E11B.9	K12H4.10	W05H9.1
Y102E9.5	W08F4.19	linc-107	W03A5.6	ttm-5	Y37H2A.14	K12H6.6	W06F12.3
Y104H12A.t1	W08F4.7	linc-109	W03D2.6	ttr-35	Y38C1AA.16	K12H6.8	W07E11.7
Y104H12D.9	W09C2.13	linc-125	W03D8.12	ttr-37	Y38F1A.12	kat-1	W07G1.19
Y105E8A.11	W09G10.t3	linc-138	W03D8.5	ttr-44	Y38F1A.13	kbrl-1	W07G1.8
Y105E8A.36	W09G12.6	linc-156	W03D8.7	ttr-46	Y38F1A.8	kca-1	W07G4.11
Y105E8A.44	W09G12.8	linc-157	W03D8.8	ttr-47	Y38H8A.2	kel-3	W07G4.5
Y105E8A.49	W10D9.1	linc-161	W04A4.8	ttr-53	Y39A1A.9	kgb-1	W07G9.3
Y106G6G.9	W10G11.t2	linc-167	W04C9.6	tts-2	Y39B6A.1	kgb-2	W09B6.4
Y106G6H.14	wdr-4	linc-28	W04E12.12	ttyh-1	Y39B6A.18	kin-14	W09G10.t3
Y110A2AL.19	wee-1.3	linc-48	W05H7.1	twk-26	Y39B6A.21	klf-1	W09G12.6
Y110A2AL.t2	wrn-1	linc-63	W05H9.1	twk-28	Y39G10AR.9	klo-1	W10D5.5
Y111B2A.25	xbp-1	linc-72	W06F12.3	txt-19	Y40C7B.4	klp-10	W10G11.t2
Y113G7A.12	xnd-1	linc-88	W07B8.4	txt-7	Y41C4A.32	klp-16	wdr-23
Y113G7B.12	xnp-1	linc-90	W07E11.7	uba-1	Y41C4A.6	kqt-2	wdr-60
Y116F11B.14	xpc-1	linc-96	W07G1.24	ugt-16	Y41D4A.3	kreg-1	wrm-1
Y116F11B.17	Y102A11A.9	linc-98	W07G1.8	ugt-17	Y41D4B.15	lab-2	xbp-1
Y116F11B.22	Y105E8A.11	lipl-2	W07G4.1	ugt-2	Y42G9A.2	lact-4	Y102A11A.5
Y119C1B.1	Y105E8A.28	lipl-5	W07G4.2	ugt-27	Y42G9A.8	lap-2	Y102A11A.9
Y14H12A.1	Y105E8A.36	lips-13	W07G9.3	ugt-29	Y43F4B.12	larp-1	Y104H12A.t1
Y16B4A.2	Y106G6H.1	lips-14	W08E12.7	ugt-30	Y43F4B.5	larp-5	Y104H12D.9
Y17D7B.5	Y106G6H.10	lips-5	W09C5.14	ugt-33	Y43F8B.17	lbp-8	Y105C5A.12
Y17D7B.9	Y108G3AL.2	lmp-2	W09D6.9	ugt-4	Y43F8B.24	ldp-1	Y105E8A.11
Y17G7B.17	Y111B2A.25	lpin-1	W09G10.t3	ugt-44	Y44E3A.7	lec-10	Y105E8A.49
Y18D10A.28	Y113G7A.13	lron-7	W09G12.6	ugt-47	Y45G12C.1	lec-6	Y108G3AL.2
Y18D10A.3	Y113G7B.12	lrr-1	W09G12.8	ugt-48	Y45G5AL.1	lec-8	Y110A2AL.19
Y18H1A.11	Y116F11B.18	lsm-3	W10D5.5	ugt-49	Y45G5AM.7	lec-9	Y110A2AL.t2
Y19D10B.4	Y14H12A.4	lsy-2	W10D9.1	ugt-51	Y46G5A.20	leo-1	Y113G7B.12
Y19D2B.2	Y17D7B.11	ltah-1.2	W10G11.t2	ugt-61	Y46G5A.t1	lep-5	Y116F11B.14
Y20C6A.1	Y17D7B.5	lys-1	wrt-7	ugt-7	Y47D3A.35	let-23	Y116F11B.19
Y22D7AL.3	Y17D7B.9	lys-2	xbp-1	ugtp-1	Y47D3B.18	let-418	Y13C8A.1
Y22D7AR.16	Y17G7B.22	lys-5	xnd-1	unc-11	Y47G6A.5	let-522	Y14H12A.1
Y22D7AR.2	Y18H1A.11	lys-6	Y102A11A.5	unc-14	Y48A6C.2	let-765	Y15E3A.12
Y24D9A.12	Y20F4.8	lys-8	Y102A11A.9	unc-51	Y48C3A.3	let-767	Y15E3A.5
Y24D9A.14	Y22D7AL.3	lyst-1	Y104H12A.t1	unc-62	Y48G10A.2	let-805	Y16B4A.2
Y26D4A.21	Y22D7AR.16	M01G12.14	Y104H12D.9	unk-1	Y48G1C.13	lfe-2	Y17D7B.5
Y32B12A.5	Y24D9A.14	M01G12.7	Y105E8A.11	upp-1	Y48G8AL.13	lfi-1	Y18H1A.14
Y32F6B.6	Y26D4A.21	M01H9.3	Y105E8A.36	vab-10	Y49E10.18	lgc-43	Y19D2B.2
Y32H12A.7	Y32B12A.5	M01H9.8	Y105E8A.49	vab-19	Y49E10.30	lgc-44	Y24D9A.12
Y34B4A.10	Y32B12C.5	M02D8.5	Y106G6H.10	vav-1	Y49F6B.9	lgmn-1	Y24D9A.14
Y34B4A.12	Y32F6B.1	M02E1.1	Y110A2AL.t2	VF13D12L.3	Y49F6C.7	lido-13	Y24D9A.7
Y34B4A.4	Y34B4A.12	M03F4.10	Y111B2A.25	vha-20	Y50D4A.10	lido-15	Y26D4A.21
Y34D9A.8	Y34F4.7	M03F8.8	Y113G7A.13	vhp-1	Y50D7A.13	lido-16	Y32F6B.1
Y34F4.6	Y36E3A.2	M04B2.2	Y113G7B.12	vit-4	Y50E8A.6	lido-9	Y32F6B.6
Y34F4.7	Y37E11B.9	M04C3.1	Y116F11B.14	vps-37	Y51F10.7	lin-10	Y34B4A.12
Y37B11A.t2	Y37H2A.14	M04C7.3	Y116F11B.18	W01A8.10	Y51H4A.13	lin-15A	Y34F4.4
Y37E3.1	Y37H2B.1	M04D5.1	Y116F11B.22	W01A8.8	Y51H7C.31	lin-17	Y37B11A.t2
Y37E3.17	Y37H9A.1	M04D5.3	Y119C1B.1	W01D2.1	Y53C10A.20	lin-18	Y37E11AM.3
Y37H2A.1	Y38F1A.12	M05B5.1	Y119C1B.10	W01G7.2	Y53C10A.22	lin-23	Y37E11B.9
Y37H2A.11	Y38F1A.13	M106.8	Y14H12A.1	W01H2.11	Y53C12B.7	lin-26	Y37H2A.14
Y37H2A.14	Y38F1A.8	M110.11	Y16B4A.2	W02D9.10	Y53F4B.46	lin-41	Y37H2B.1
Y37H2B.1	Y39A1A.20	M153.5	Y17D7B.11	W02D9.4	Y54E10A.25	lin-5	Y38C1AA.16
Y38C1AA.16	Y39B6A.18	M162.9	Y17D7B.5	W02G9.4	Y54G11A.7	linc-100	Y38F1A.12
Y38C1AA.9	Y39B6A.29	M176.16	Y17D7B.9	W02G9.6	Y54G2A.7	linc-102	Y38F1A.13
Y38E10A.3	Y39B6A.t6	M176.4	Y17G7B.24	W02H5.8	Y54G2A.t3	linc-103	Y38H8A.2
Y38F1A.12	Y39G10AL.4	M18.3	Y18D10A.28	W03D2.6	Y54G9A.11	linc-105	Y39A1A.9
Y38F1A.8	Y39G8B.13	M28.8	Y18H1A.14	W03D2.9	Y55D5A.4	linc-107	Y39B6A.1
Y38F2AR.18	Y39H10B.3	M28.9	Y19D2B.2	W03D8.2	Y55F3AM.11	linc-112	Y39B6A.18
Y39B6A.1	Y40B1B.9	M57.3	Y20C6A.1	W03F11.5	Y56A3A.16	linc-125	Y39B6A.21
Y39B6A.18	Y40C7B.4	M6.10	Y20F4.8	W03F9.1	Y56A3A.6	linc-126	Y39D8A.1
Y39B6A.21	Y41C4A.32	M7.15	Y22D7AL.3	W03G1.10	Y57G11C.1141	linc-135	Y39E4A.1
Y39B6A.29	Y41D4B.18	M70.5	Y22D7AR.16	W04A4.8	Y57G11C.51	linc-138	Y40B1A.5
Y39B6A.30	Y42G9A.2	M88.10	Y22D7AR.2	W04D12.1	Y57G7A.6	linc-143	Y40B1B.9
Y39B6A.t6	Y42G9A.8	maa-1	Y24D9A.12	W04E12.12	Y62E10A.13	linc-152	Y40C7B.4
Y39E4A.1	Y43F8C.11	mab-3	Y24D9A.14	W05H9.1	Y62F5A.13	linc-156	Y41C4A.26
Y39G10AR.16	Y43F8C.13	madf-6	Y26D4A.21	W06F12.3	Y63D3A.12	linc-161	Y41D4B.18
Y39G8B.9	Y43F8C.5	madf-8	Y32B12A.5	W07B8.4	Y65B4BR.11	linc-167	Y42G9A.3
Y40B1B.9	Y43H11AL.6	maf-1	Y32F6B.6	W07E11.7	Y66D12A.13	linc-28	Y43F4B.11
Y41C4A.32	Y45G5AL.1	maph-1.1	Y32H12A.7	W07G1.24	Y66D12A.24	linc-42	Y43F8B.24
Y41D4B.17	Y45G5AM.7	maph-1.2	Y34B4A.12	W07G1.8	Y66H1A.5	linc-48	Y43F8C.13
Y41D4B.18	Y46G5A.14	math-18	Y34B4A.13	W07G4.2	Y66H1A.8	linc-53	Y43H11AL.6
Y41D4B.6	Y47D3B.6	math-19	Y34D9A.8	W07G4.5	Y67D8A.8	linc-54	Y45G12C.1
Y42G9A.3	Y47H10A.6	math-33	Y34F4.4	W07G9.3	Y67D8A.9	linc-72	Y45G5AL.1
Y42G9A.8	Y48C3A.3	math-34	Y34F4.5	W09G12.6	Y67H2A.9	linc-80	Y45G5AM.7
Y43F4B.11	Y49E10.10	math-40	Y36E3A.2	W10C8.16	Y69A2AR.32	linc-88	Y46G5A.20
Y43F8C.13	Y49E10.18	math-42	Y37D8A.16	W10D5.5	Y69A2AR.48	linc-90	Y47D3A.35
Y43F8C.24	Y49F6B.9	mbd-2	Y37E11B.9	W10G11.t2	Y69A2AR.t1	linc-91	Y47D3B.18
Y43F8C.5	Y50D4C.2	mct-3	Y37H2A.11	wdr-23	Y6B3B.12	linc-96	Y47D3B.24
Y43H11AL.6	Y51B9A.9	mct-4	Y37H2A.14	wdr-62	Y6D1A.1	linc-99	Y48C3A.3
Y45G5AM.7	Y51H4A.13	mdf-1	Y37H2B.1	wrm-1	Y6G8.2	lipl-1	Y48G8AL.13
Y46D2A.2	Y51H7C.28	mdt-18	Y38C1AA.16	xtr-1	Y70C5A.4	lipl-2	Y49E10.18
Y46G5A.20	Y51H7C.31	mec-10	Y38F1A.12	Y102A11A.5	Y71A12C.2	lipl-5	Y49E10.30
Y47G6A.34	Y51H7C.32	mec-6	Y38F1A.13	Y102A11A.9	Y71F9AR.10	lipl-7	Y49F6B.9
Y47G6A.37	Y52B11A.18	med-2	Y38F1A.8	Y104H12A.t1	Y71F9B.24	lips-5	Y50D4A.10
Y48C3A.3	Y52B11A.3	mel-26	Y38F2AR.18	Y104H12D.9	Y71F9B.9	lpin-1	Y50D7A.13
Y48G8AL.13	Y52B11B.2	metl-6	Y39B6A.1	Y105E8A.11	Y71G12B.2	lron-7	Y51B9A.9
Y48G8AL.15	Y53C10A.20	metr-1	Y39B6A.18	Y105E8A.44	Y71H2AL.3	lsy-2	Y51F10.7
Y48G8AR.4	Y53C10A.22	mex-1	Y39B6A.21	Y105E8A.49	Y71H2AM.12	ltah-1.2	Y51H4A.25
Y49A3A.4	Y53C12B.7	mfsd-13.2	Y39B6A.29	Y110A2AL.19	Y71H2AM.15	lys-2	Y51H7C.31
Y49E10.18	Y53F4B.48	mig-1	Y39B6A.30	Y110A2AL.t2	Y75B7AL.5	lys-4	Y53C10A.20
Y49E10.26	Y53G8AR.8	mig-21	Y39B6A.t6	Y113G7B.12	Y75B7B.2	lys-6	Y53F4B.46
Y49F6B.9	Y54E5A.8	mir-1829.2	Y39E4A.1	Y116F11B.14	Y75B8A.23	M01A8.1	Y53G8AR.8
Y50D7A.13	Y54F10BM.12	mir-229	Y39G10AL.4	Y116F11B.19	Y75B8A.31	M01G12.14	Y54F10AM.8
Y51A2B.t2	Y54F10BM.20	mir-236	Y39G10AR.16	Y116F11B.22	Y75B8A.32	M01H9.10	Y54G11A.7
Y51B9A.9	Y54G11A.4	mir-239.1	Y39G8B.9	Y13C8A.1	Y75B8A.33	M01H9.3	Y54G2A.49
Y51F10.2	Y54G2A.37	mir-246	Y39H10B.3	Y16B4A.2	Y75B8A.51	M01H9.6	Y54G2A.t3
Y51F10.7	Y54G9A.14	mir-270	Y40B1B.9	Y17D7B.5	Y75B8A.8	M01H9.8	Y54G9A.11
Y51H4A.25	Y55D5A.4	mir-4813	Y40C7B.4	Y18D10A.28	Y76A2B.10	M02B1.4	Y54G9A.15
Y51H7C.31	Y56A3A.41	mir-4929	Y41C4A.32	Y18H1A.11	Y77E11A.19	M04C3.1	Y56A3A.6
Y51H7C.32	Y56A3A.6	mir-4935	Y41D4B.17	Y19D2B.2	Y77E11A.t3	M04C7.3	Y57A10A.37
Y51H7C.8	Y58A7A.3	mir-53	Y41D4B.18	Y20F4.4	Y7A5A.15	M05B5.4	Y58A7A.11
Y52B11A.3	Y59A8B.25	mir-5551	Y41D4B.6	Y22D7AL.3	Y7A5A.t5	M05B5.7	Y60A3A.25
Y53G8AR.8	Y59A8B.t6	mir-5552	Y42G9A.3	Y24D9A.12	Y81B9A.1	M106.2	Y61A9LA.1
Y54E10A.17	Y60A3A.11	mir-795	Y42G9A.8	Y24D9A.14	Y8A9A.2	M106.8	Y62E10A.13
Y54E10A.26	Y60A3A.17	mir-81	Y43C5B.2	Y24D9A.7	Y8G1A.3	M153.5	Y62E10A.19
Y54E2A.7	Y60A3A.24	mir-8186.1	Y43F8C.11	Y26D4A.21	Y92H12A.2	M163.1	Y63D3A.12
Y54F10AL.1	Y62E10A.19	mir-8187	Y43F8C.13	Y32F6B.6	Y92H12A.5	M176.16	Y65B4BL.9
Y54F10AM.8	Y63D3A.12	miro-3	Y43F8C.24	Y34B4A.10	Y95B8A.t1	M18.3	Y65B4BR.1
Y54F10BM.20	Y65B4BR.11	mks-6	Y43F8C.5	Y34B4A.4	Y97E10AR.8	M57.3	Y66D12A.13
Y54F10BM.9	Y66H1A.5	mltn-12	Y43H11AL.6	Y34F4.1	Y9D1A.1	M6.11	Y66D12A.24
Y54G11A.7	Y66H1A.9	mltn-9	Y45G5AM.7	Y34F4.7	ZC190.15	M7.15	Y66H1A.5
Y54G2A.19	Y67D8C.15	mmcm-1	Y46G5A.14	Y37B11A.t2	ZC190.2	M70.5	Y66H1B.6
Y54G9A.11	Y67H2A.9	mog-5	Y46G5A.20	Y37D8A.16	ZC204.1	M79.2	Y67D8A.9
Y54G9A.15	Y68A4B.3	mom-5	Y48C3A.3	Y37H2A.14	ZC239.22	M88.10	Y67H2A.9
Y55F3AM.23	Y69A2AR.32	mon-2	Y48G8AL.13	Y37H2B.1	ZC247.2	maa-1	Y69A2AR.32
Y55F3BR.13	Y69A2AR.42	mop-25.3	Y48G8AL.15	Y38C1AA.16	ZC250.4	mab-3	Y69A2AR.48
Y55F3BR.17	Y69A2AR.8	mpst-2	Y49E10.18	Y38F1A.12	ZC308.6	mab-31	Y69A2AR.t1
Y56A3A.6	Y69E1A.1	mpst-7	Y49F6B.9	Y38F2AR.12	ZC328.3	madf-10	Y6B3B.12
Y57A10A.1	Y6B3B.12	mpz-4	Y51A2B.t2	Y38H8A.2	ZC328.5	madf-6	Y6G8.2
Y58A7A.11	Y70C5A.2	mrp-3	Y51B9A.9	Y39A1A.9	ZC328.8	madf-8	Y71A12C.2
Y58A7A.3	Y70C5A.3	mrp-7	Y51H4A.25	Y39B6A.1	ZC449.2	madf-9	Y71F9AL.2
Y59H11AM.4	Y71F9AL.1	F45E12.5	Y51H7C.31	Y39B6A.21	ZC449.7	maf-1	Y71F9B.24
Y60A3A.11	Y71F9AM.9	mrpl-16	Y51H7C.32	Y39E4A.1	ZC518.6	magu-4	Y71F9B.9
Y60A3A.16	Y71F9AR.10	mrpl-20	Y52B11A.3	Y39E4B.6	ZC64.16	mak-1	Y71G12B.32
Y60A3A.24	Y71G12B.2	mrpl-21	Y52B11B.2	Y40B1A.5	zer-1	maph-1.1	Y71H2AL.3
Y61A9LA.1	Y71H2AM.12	mrpl-35	Y53C12B.7	Y40B1B.9	zip-3	maph-1.2	Y71H2AM.12
Y61B8B.2	Y71H2AM.15	mrpl-40	Y53G8AR.8	Y40C7B.4	zip-5	maph-1.3	Y75B7AL.5
Y63D3A.12	Y75B8A.31	mrps-12	Y54E10A.17	Y41C4A.26	zip-9	math-4	Y75B7B.2
Y65B4BL.9	Y75B8A.33	mrps-18B	Y54E10A.26	Y41C4A.29	zipt-2.3	math-40	Y75B8A.23
Y65B4BM.3	Y75B8A.8	mrps-27	Y54F10AL.1	Y41D4A.1	zipt-9	math-42	Y75B8A.33
Y66D12A.24	Y76A2B.10	mrps-30	Y54F10AM.6	Y41D4B.15	ZK1005.2	math-46	Y75B8A.41
Y66H1A.5	Y76A2B.5	msh-2	Y54F10AM.8	Y41D4B.17	ZK1067.3	mboa-3	Y75B8A.45
Y66H1A.9	Y76B12C.8	msh-4	Y54F10BM.12	Y41D4B.18	ZK1098.12	mcm-2	Y75B8A.8
Y66H1B.6	Y7A5A.t5	msh-6	Y54F10BM.20	Y41E3.1	ZK1151.4	mct-3	Y76A2B.10
Y67D8A.8	Y80D3A.8	msp-31	Y54F10BM.9	Y42G9A.3	ZK1193.10	mdt-18	Y76A2B.8
Y67D8C.23	Y81B9A.1	msp-49	Y54G11A.4	Y43F4B.11	ZK1248.11	mec-10	Y76A2B.t1
Y67H2A.10	Y81G3A.2	msp-50	Y54G11A.7	Y43F4B.12	ZK1290.14	mec-3	Y77E11A.t3
Y67H2A.9	Y82E9BL.12	msrp-7	Y54G9A.11	Y43F4B.5	ZK1307.1	mec-4	Y7A5A.24
Y68A4B.3	Y82E9BL.18	mth-2	Y54G9A.14	Y43F8B.26	ZK131.14	med-2	Y7A5A.t5
Y69A2AR.32	Y8G1A.3	mtrr-1	Y55F3AM.23	Y43H11AL.6	ZK185.5	mel-28	Y82E9BR.28
Y69A2AR.t1	Y92H12A.5	mup-4	Y55F3BR.13	Y45G5AM.7	ZK218.1	mel-32	Y8A9A.2
Y69E1A.1	Y95B8A.6	mutd-1	Y55F3BR.17	Y46D2A.2	ZK228.t1	men-1	Y8G1A.3
Y69E1A.5	Y95B8A.t1	mxl-1	Y56A3A.41	Y46E12BM.1	ZK270.4	mep-1	Y97E10AR.8
Y6G8.2	ZC190.15	mxl-3	Y56A3A.6	Y46G5A.14	ZK328.11	metr-1	Y9D1A.1
Y70C5A.3	ZC204.1	nadk-1	Y57A10A.1	Y46G5A.18	ZK353.2	mex-1	zak-1
Y70C5A.4	ZC239.22	nadk-2	Y57A10A.37	Y46G5A.20	ZK353.4	mfsd-10	ZC123.9
Y71A12C.2	ZC250.4	nap-1	Y58A7A.11	Y47D3A.35	ZK355.2	mfsd-13.2	ZC190.15
Y71F9AL.2	ZC250.8	nape-2	Y59A8B.25	Y47D3B.24	ZK377.13	mif-1	ZC190.2
Y71F9B.13	ZC250.9	nars-2	Y59A8B.t6	Y48B6A.23	ZK40.6	mip-1	ZC239.15
Y71F9B.9	ZC262.13	nas-33	Y60A3A.11	Y48B6A.25	ZK470.2	mir-1829.2	ZC239.22
Y71G12A.4	ZC308.6	nas-4	Y60A3A.17	Y48C3A.3	ZK470.4	mir-2211	ZC247.2
Y71G12B.36	ZC328.3	natc-2	Y60A3A.24	Y48G8AL.13	ZK525.8	mir-2217.4	ZC250.4
Y71H2AL.3	ZC328.5	nck-1	Y61A9LA.1	Y48G8AL.15	ZK550.5	mir-236	ZC250.8
Y71H2AM.12	ZC412.13	ncx-6	Y63D3A.12	Y49A3A.4	ZK632.10	mir-239.2	ZC262.13
Y71H2AM.15	ZC449.2	ncx-7	Y65B4BL.9	Y49A3A.6	ZK666.13	mir-241	ZC308.6
Y73B6BL.31	ZC449.7	ndg-4	Y66D12A.24	Y49E10.18	ZK673.12	mir-244	ZC328.3
Y73E7A.8	zip-3	ndnf-1	Y66H1A.5	Y49E10.26	ZK688.12	mir-250	ZC328.5
Y75B8A.25	zip-5	nep-22	Y66H1A.9	Y49F6B.9	ZK688.9	mir-270	ZC395.12
Y75B8A.33	zipt-9	nfi-1	Y66H1B.6	Y50D7A.1	ZK721.3	mir-34	ZC449.7
Y75B8A.37	ZK1010.12	nfs-1	Y67D8A.8	Y50D7A.13	ZK813.6	mir-357	ZC518.6
Y75B8A.47	ZK1098.3	nfu-1	Y67D8C.15	Y51B9A.9	ZK829.9	mir-47	ZC64.16
Y76A2B.10	ZK112.5	nhr-10	Y67H2A.9	Y51F10.7	ZK836.8	mir-48	ZC64.8
Y76A2B.7	ZK1127.6	nhr-101	Y68A4B.3	Y51H4A.24	ZK849.7	mir-4929	ZC8.7
Y77E11A.21	ZK1151.4	nhr-106	Y69A2AR.32	Y51H4A.25	ZK856.5	mir-50	zip-3
Y7A5A.13	ZK1236.8	nhr-109	Y69A2AR.8	Y51H7C.31	ZK858.7	mir-5551	zip-5
Y7A5A.t5	ZK1240.1	nhr-114	Y69A2AR.t1	Y53C10A.22	ZK896.3	mir-5552	zipt-2.3
Y82E9BL.19	ZK1248.17	nhr-115	Y69E1A.1	Y53G8AM.8	ZK930.13	mir-60	zipt-9
Y82E9BR.28	ZK1248.4	nhr-12	Y6B3B.12	Y53G8AR.8	ZK930.4	mir-784	ZK1005.2
Y87G2A.1	ZK1290.14	nhr-120	Y6G8.2	Y54E2A.5	ZK973.23	mir-795	ZK1055.6
Y92C3A.8	ZK1307.2	nhr-125	Y70C5A.3	Y54E2A.7	ZK973.24	mir-81	ZK1067.3
Y92H12A.2	ZK131.14	nhr-131	Y71A12C.2	Y54F10AM.8	ZK993.4	mir-8186.1	ZK1131.2
Y95B8A.6	ZK1320.3	nhr-138	Y71F9AM.9	Y54F10BM.9	znf-782	mir-8187	ZK1151.4
Y9C9A.111	ZK185.5	nhr-139	Y71F9AR.10	Y54G11A.7	znfx-1	mlh-1	ZK1193.10
yop-1	ZK185.8	nhr-15	Y71F9B.13	Y54G2A.19	ztf-17	mlst-8	ZK1248.11
zak-1	ZK218.1	nhr-16	Y71H2AL.3	Y54G9A.11	ztf-22	mltn-12	ZK1290.10
ZC239.15	ZK355.3	nhr-162	Y71H2AM.12	Y54G9A.15	zyg-8	mocs-1	ZK1290.14
ZC239.22	ZK370.6	nhr-168	Y73E7A.8	Y54G9A.17		mog-5	ZK1307.1
ZC250.4	ZK377.8	nhr-176	Y75B8A.33	Y56A3A.6		mrp-1	ZK131.14
ZC250.8	ZK470.2	nhr-179	Y75B8A.47	Y57A10A.37		mrp-3	ZK185.2
ZC262.4	ZK484.10	nhr-180	Y75B8A.54	Y58A7A.11		mrp-4	ZK185.5
ZC308.6	ZK512.7	nhr-183	Y76A2B.10	Y58A7A.3		mrp-7	ZK228.t1
ZC328.5	ZK525.6	nhr-184	Y76A2B.7	Y59H11AM.4		mrpl-14	ZK270.4
ZC395.12	ZK550.5	nhr-193	Y7A5A.24	Y60A3A.25		mrpl-35	ZK328.11
ZC449.8	ZK593.11	nhr-195	Y7A5A.t5	Y61A9LA.1		mrpl-51	ZK353.2
zer-1	ZK593.2	nhr-203	Y81G3A.2	Y61B8B.2		mrps-12	ZK355.2
zip-10	ZK593.3	nhr-21	Y82E9BL.12	Y62E10A.13		msh-4	ZK355.3
zip-3	ZK6.6	nhr-210	Y82E9BL.19	Y62E10A.19		msh-6	ZK355.8
zip-5	ZK662.6	nhr-212	Y82E9BR.28	Y63D3A.12		msp-38	ZK377.13
zipt-2.3	ZK666.13	nhr-220	Y92H12A.5	Y65B4BL.9		msp-50	ZK40.6
zipt-9	ZK666.4	nhr-227	Y95B8A.6	Y65B4BM.3		msp-65	ZK470.2
ZK1005.2	ZK673.12	nhr-228	Y95B8A.t1	Y65B4BR.1		msra-1	ZK470.4
ZK1010.12	ZK688.9	nhr-238	Y9C9A.111	Y66D12A.24		msrp-7	ZK525.8
ZK1098.11	ZK721.3	nhr-240	ZC190.15	Y66H1A.5		mth-2	ZK593.9
ZK1131.2	ZK795.7	nhr-250	ZC239.15	Y66H1B.6		mtk-1	ZK6.8
ZK1151.4	ZK822.1	nhr-269	ZC239.22	Y67D8A.9		mtrr-1	ZK616.5
ZK1240.5	ZK822.10	nhr-273	ZC250.4	Y67H2A.9		mus-101	ZK622.5
ZK1290.14	ZK836.8	nhr-286	ZC250.8	Y69A2AR.32		mut-14	ZK622.7
ZK1307.1	ZK856.5	nhr-31	ZC250.9	Y69E1A.1		mut-15	ZK632.9
ZK1307.8	ZK896.1	nhr-32	ZC262.4	Y69H2.9		mutd-1	ZK666.12
ZK131.14	ZK896.3	nhr-36	ZC308.6	Y6B3B.12		mxl-1	ZK666.13
ZK1320.14	ZK896.5	nhr-45	ZC328.3	Y6G8.2		mxl-3	ZK836.8
ZK185.10	ZK973.23	nhr-46	ZC328.5	Y71A12C.2		nadk-1	ZK849.7
ZK185.2	ZK973.24	nhr-55	ZC395.12	Y71F9AL.7		nadk-2	ZK856.5
ZK185.5	ZK993.2	nhr-62	ZC449.7	Y71F9B.9		nape-2	ZK858.6
ZK185.8	ZK993.4	nhr-68	ZC8.7	Y71G12B.36		nas-27	ZK896.3
ZK355.3	ZK993.5	nhr-69	zip-3	Y71H10B.1		nasp-1	ZK899.2
ZK470.2	ztf-1	nhr-71	zip-5	Y71H2AL.3		nasp-2	ZK930.13
ZK484.10	ztf-14	nhr-76	zipt-2.3	Y71H2AM.12		natc-2	ZK970.11
ZK484.3	ztf-17	nhr-78	ZK1010.12	Y75B7B.2		natc-3	ZK973.15
ZK525.8	ztf-22	nhr-79	ZK1067.3	Y75B8A.33		nck-1	ZK973.23
ZK546.3	ztf-27	nhr-83	ZK1128.10	Y75B8A.45		ncs-4	ZK993.4
ZK593.11	zyg-8	nhr-87	ZK1151.4	Y75B8A.55		ncs-7	ZK993.5
ZK593.9		nhr-96	ZK1240.1	Y76A2B.8		ncx-6	ztf-14
ZK596.2		nhr-98	ZK1290.14	Y76A2B.t1		ncx-7	ztf-22
ZK6.8		nipi-3	ZK1307.3	Y7A5A.13		ndg-4
ZK622.7		nlp-36	ZK185.10	Y7A5A.t5		ndnf-1
ZK632.14		nlp-40	ZK185.5	Y82E9BR.28		nduf-7
ZK632.18		nlp-48	ZK185.8	Y87G2A.13		ndx-2
ZK783.8		nlp-56	ZK218.1	Y92C3A.6		ndx-3
ZK792.1		nlp-60	ZK228.t1	Y95B8A.6		neg-1
ZK822.1		nlp-62	ZK328.11	Y97E10AR.8		nep-22
ZK849.7		nlp-67	ZK355.3	Y9D1A.1		nex-1
ZK856.5		nlp-69	ZK418.6	yop-1		nex-2
ZK896.3		nos-3	ZK470.2	zak-1		nfu-1
ZK899.7		nphp-1	ZK484.10	ZC123.9		nhr-1
ZK973.1		npp-12	ZK484.3	ZC190.15		nhr-10
ZK973.14		npp-14	ZK525.6	ZC190.7		nhr-101
ZK973.19		npp-21	ZK546.3	ZC239.15		nhr-109
ZK973.23		npr-14	ZK593.11	ZC239.22		nhr-11
ZK973.9		npr-28	ZK593.2	ZC247.2		nhr-114
ZK993.4		npr-30	ZK593.3	ZC250.4		nhr-117
ZK993.5		npr-31	ZK593.9	ZC250.8		nhr-119
ztf-14		nra-4	ZK6.6	ZC308.6		nhr-120
ztf-22		nrd-1	ZK622.7	ZC328.5		nhr-131
		nrde-1	ZK632.14	ZC328.8		nhr-135
		nrf-6	ZK632.18	ZC395.12		nhr-137
		nrfl-1	ZK666.13	ZC449.7		nhr-146
		nrps-1	ZK673.12	ZC518.6		nhr-16
		nspc-20	ZK688.9	ZC64.16		nhr-168
		nspg-12	ZK792.1	ZC64.8		nhr-173
		nspg-13	ZK822.10	zer-1		nhr-176
		nspg-3	ZK836.8	zip-10		nhr-180
		nspg-6	ZK856.5	zip-3		nhr-184
		nspg-7.2	ZK896.3	zip-5		nhr-193
		nsph-1.2	ZK899.2	ZK1005.2		nhr-203
		nsph-2	ZK973.1	ZK1055.6		nhr-208
		nstp-1	ZK973.14	ZK1067.3		nhr-21
		nsun-4	ZK973.19	ZK112.5		nhr-22
		nsy-1	ZK973.23	ZK1127.3		nhr-220
		nsy-7	ZK973.9	ZK1131.2		nhr-225
		ntl-9	ZK993.4	ZK1151.4		nhr-226
		nuaf-1	ZK993.5	ZK1193.10		nhr-227
		oac-1	ztf-1	ZK1251.15		nhr-32
		oac-16	ztf-13	ZK1290.10		nhr-36
		oac-20	ztf-14	ZK1290.14		nhr-42
		oac-42	ztf-17	ZK1307.1		nhr-44
		oac-53	ztf-22	ZK131.14		nhr-45
		oac-54	ztf-27	ZK185.2		nhr-46
		oac-58	zyg-8	ZK185.5		nhr-50
		oatr-1		ZK185.8		nhr-55
		ocr-3		ZK228.t1		nhr-56
		ocrl-1		ZK328.11		nhr-6
		odd-1		ZK353.2		nhr-60
		odr-8		ZK355.2		nhr-62
		oef-1		ZK355.8		nhr-69
		oig-4		ZK377.13		nhr-71
		orai-1		ZK40.6		nhr-76
		ostb-1		ZK470.2		nhr-79
		otpl-3		ZK470.4		nhr-87
		pad-1		ZK525.8		nhr-98
		pals-16		ZK546.4		nipi-3
		pals-18		ZK593.9		nlp-67
		pals-20		ZK6.11		nmgp-1
		pals-23		ZK6.8		nob-1
		pals-24		ZK616.5		nos-3
		papl-1		ZK622.7		not found
		paqr-1		ZK666.12		npa-1
		pbo-4		ZK783.7		nphp-1
		pcp-1		ZK829.13		npp-12
		pde-5		ZK836.8		npp-6
		pdhb-1		ZK856.5		npr-11
		pdi-2		ZK858.7		npr-28
		pei-2		ZK896.3		npr-31
		pek-1		ZK909.7		nra-1
		pes-10		ZK930.13		nrde-1
		pes-9		ZK973.15		nrde-3
		pezo-1		ZK973.19		nrf-6
		pfn-2		ZK993.4		nrps-1
		pgap-1		ZK993.5		nspg-10
		pgp-11		ztf-14		nspg-12
		pgp-3				nspg-3
		pgp-7				nspg-6
		pgrn-1				nsph-1.2
		pho-1				nsph-3.1
		pho-11				numr-2
		pho-8				nxf-1
		pho-9				oac-1
		pid-1				oac-20
		pid-4				oac-54
		pigc-1				oac-55
		pigm-1				oac-58
		pigv-1				oatr-1
		pigw-1				oaz-1
		pir-1				obr-1
		pitp-1				ocrl-1
		pitr-5				odd-2
		pkc-3				oef-1
		plc-3				oig-2
		plg-1				olrn-1
		pmt-1				orai-1
		pmt-2				osm-8
		pnk-1				ostb-1
		pnk-4				otpl-3
		pno-1				pad-1
		pnp-1				pad-2
		pole-1				pals-16
		pph-1				pals-20
		pqe-1				pals-24
		pqm-1				pals-26
		pqn-15				paqr-1
		pqn-18				par-3
		pqn-20				pbo-4
		pqn-37				pbs-3
		pqn-54				pcn-1
		pri-2				pcp-2
		prk-2				PDB1.2
		prp-9				pde-2
		psd-1				pde-6
		psf-2				pei-2
		pssy-1				pen-2
		pst-1				pept-1
		ptp-2				pes-5
		ptps-1				pes-7
		ptr-2				pezo-1
		ptr-21				pfas-1
		pud-3				pfn-2
		qns-1				pgam-5
		R02D5.24				pgap-2
		R02D5.8				pgp-11
		R02E12.4				pgp-3
		R02F2.5				pgp-8
		R02F2.6				pgph-2
		R02F2.7				pgph-3
		gskl-1				pgrn-1
		R03G8.3				phb-2
		R03H10.6				pho-1
		R03H10.7				pho-11
		R04B5.11				pho-13
		R04E5.9				php-3
		R04E5.t2				pid-1
		R05D7.9				pid-4
		snpc-1.4				pigv-1
		R05G6.3				pir-1
		R05H11.1				pitp-1
		R06A10.1				pitr-2
		R06B9.5				pkc-3
		R06C7.6				pkn-1
		R07A4.4				plg-1
		R07B5.11				plpp-1.3
		R07C12.2				pmk-1
		R07C12.3				pmp-5
		R07E4.1				pms-2
		R07E5.11				pmt-1
		R07H5.13				pmt-2
		R07H5.14				pnk-1
		R07H5.9				pno-1
		R08B4.15				pole-1
		R08D7.7				polg-1
		R08E3.1				pph-1
		R09F10.16				ppw-1
		R09F10.3				ppw-2
		R09F10.8				pqm-1
		R09H10.5				pqn-15
		R09H10.7				pqn-18
		R102.4				pqn-96
		R107.2				prdx-2
		R10A10.1				prg-1
		R10E11.12				pri-2
		R10E4.11				prk-2
		R10E8.4				psa-3
		R10E9.4				psr-1
		R10H10.3				pssy-1
		R11A8.1				ptp-2
		R11E3.16				ptps-1
		R11E3.19				ptr-11
		R11F4.2				ptr-2
		R11H6.6				ptr-21
		R12B2.12				pudl-2
		R12B2.7				pycr-1
		R12C12.9				pygl-1
		R12E2.7				qua-1
		R12E2.8				R01E6.19
		R12G8.1				R02D5.1
		R12G8.3				R02D5.24
		R13A1.13				R02D5.3
		R13H4.6				R02E12.4
		R148.t1				R02F11.4
		R148.t3				R03D7.2
		R148.t4				R03G8.3
		R155.3				R03H10.7
		R155.4				R04B5.1
		R166.7				R04B5.5
		R31.4				R04E5.9
		R31.6				R05F9.11
		rab-6.2				R05G6.3
		rab-8				R05H11.3
		ragc-1				R06B10.2
		rbm-12				R06B9.5
		rbm-39				R06C7.6
		rbr-2				R07A4.4
		rcs-1				R07C12.3
		rege-1				R07H5.14
		rgba-1				R07H5.9
		rgs-7				R08E3.3
		rhy-1				R08E5.1
		rict-1				R08E5.3
		rif-1.1				R09A1.3
		riok-2				R09F10.1
		rme-1				R09F10.16
		rme-4				R09F10.8
		rml-1				R09H10.3
		rncs-1				R09H10.5
		rnh-2				R09H10.6
		rop-1				R09H10.7
		rpa-2				R102.4
		rpb-11				R106.4
		rpb-8				R107.9
		rpc-1				R10A10.1
		rpia-1				R10E11.12
		rsl-24D1				R10E4.1
		rpl-37.2				R10E4.3
		rpl-38				R10E8.4
		rpn-13				R10E8.5
		rpom-1				R11E3.16
		rps-21				R11E3.18
		rrf-1				R11E3.19
		rrn-4.12				R11F4.2
		rrn-4.5				R11H6.6
		rrn-4.7				R12B2.10
		rsa-2				R12B2.12
		rsd-6				R12B2.7
		rsef-1				R12C12.9
		rskd-1				R12E2.11
		rtcb-1				R12E2.8
		sacm-1L				R12G8.1
		sacy-1				R12G8.3
		sago-1				R13F6.13
		samt-1				R13H4.6
		san-1				R13H8.3
		sars-1				R13H8.4
		sart-3				R144.10
		sbp-1				R153.9
		scav-1				R166.11
		scav-4				R166.2
		scav-5				R166.7
		scc-1				R166.9
		scc-2				R186.13
		scl-16				R31.6
		scl-2				R57.2
		scpl-3				rars-2
		scpl-4				rbm-12
		sdc-3				rbm-39
		sdz-19				rcan-1
		sec-24.2				rde-12
		sec-31				rege-1
		sec-6				rei-2
		sel-15				ret-1
		serp-1.2				rev-1
		set-10				rfl-1
		set-12				rft-1
		set-19				rgba-1
		sfxn-1.5				rgl-1
		sgca-1				rgs-7
		siah-1				rha-1
		sir-2.2				rhi-1
		sir-2.3				rhy-1
		skat-1				ric-7
		skr-3				rif-1.1
		skr-5				rle-1
		slc-17.3				rme-1
		slc-17.5				rml-1
		slc-17.9				rml-5
		slc-25A21				rncs-1
		slc-36.2				rnf-145
		slc-36.3				rnh-2
		slc-46A				rod-1
		slcf-1				rpb-10
		slcr-46.1				rpb-11
		sli-1				rpia-1
		sls-2.15				rpl-38
		sls-2.6				rpn-13
		sluh-7				rpom-1
		sma-4				rrf-1
		sma-5				rrf-3
		sma-6				rskd-1
		smcr-8				sac-1
		smd-1				samt-1
		smf-3				san-1
		smg-6				sand-1
		smo-1				sap-49
[truncated: 815 more rows]

## Sheet: Table 2  Strains list
Name of the strain	Genotype	Comment
CWC20	ljmSi5[hsp-16.2p::loxP::mCherry::let-858 UTR::loxP::mep-1 ::Degron::DamMyc::unc-54 3’UTR #11] IV
CWC23	ljmS5 iV; hesi142[elt-2p::CRE] X
CWC32	ljmSi10[hsp-16.2p::loxP::mCherry::let-858 UTR::loxP::let-418 ::Degron::DamMyc::unc-54 3’UTR #9]
CWC42	ljmSi10 IV; heSi141[hlh-8p::CRE]X
CWC80	ljmSi15[pals-2p::pals-2::pals-2(3'UTR) Cbr-unc-119(+)] II ; unc-119(ed3) III
CWC89	ljmSi15[pals-2p::pals-2::GFP::pals-2 (3'UTR) Cbr-unc-119(+)] II;let-418(n3536) V
CWC78	let-418(n3536)V;jyIs8 [pals-5p::GFP + myo-2p::mCherry] X
CWC75/ERT54	jyIs8 [pals-5p::GFP + myo-2p::mCherry] X	gift from Dr Emily Troemel, UCSD
SV1439	unc-119(ed3) III; heSi142[elt-2::FLAG::CRE::tbb-2 + unc-119(+)] X	gift from Suzan Ruijtenberg (van den Heuvel S Lab, Utrecht University, Utrecht, The Netherlands)
DAG1043	heSi142[elt-2p::elg-13nls::Cre::tbb-2 3'UTR] X; ubsSi40[hsp-16.41::lox:mcherry::lox::degron::gfp::dam::unc-54 3'UTR; unc-119(+)] IV	gift from Dr Georgina Gomez, Glauser Lab, University of Fribourg
N2	wild type Bristol strain

## Sheet: Table 3 Plasmid list
Name of the plasmid	Plasmid Information	Backbone
SR1	hsp-16.41P::loxP::mCherry::loxP::let-418::degron::Dam::UTR	PCFJ151
SR2	hsp-16.41P::loxP::mCherry::loxP::mep-1::degron::Dam::UTR	PCFJ151
SR5	pals-2p::pals::GFP::pals-23'UTR	PCFJ150

## Sheet: Table 4 Primer list
Primer No	Sequence	Direction	Nucleotides	Gene	Overlaps	Cloning/Purpose
prSR5	tatacgaagttatGACCCAGCTTTCTTGTACAAAGTGGgcggccgcatgTCAACTGAAGAAGATCCGTCTTTAGT	FOR	75	LET-418	With vector	GIBSON
prSR6	ATCTCAACCTTGCTAGCTGCGGCAGCACTCTTTTTGGATCCTTTTTTGCCTCCCTTTCCGC	REV	61	LET-418	With Fragment 2 of LET-418	GIBSON
prSR7	TCAAGCTCCAACAGATGAGCCAGAACCAATGGAAACTtgcatgcctaaagatccagccaaacc	FOR	63	LET-418:Dam-degron	With Fragment 2 of LET-418	GIBSON
prSR8	GAGATGGCGATCTGATGACAGCGGCCGATGCGGAGCTTCGCGACAGATCCTCTTCAGAGATGAGTTTCTGT	REV	71	Dam-degron	With vector	GIBSON
prSR9	tatacgaagttatGACCCAGCTTTCTTGTACAAAGTGGgcggccgcATGGTCACCGCCGACG	FOR	62	MEP-1	With vector	GIBSON
prSR10	gaggtttggctggatctttaggcatATCATCCAGAGTAATACAATCATCTTTTTTTGCT	REV	59	MEP-1	With Dam:degron	GIBSON
prSR11	GATGATTGTATTACTCTGGATGATatgcctaaagatccagccaaacctc	FOR	49	MEP-1:Dam-degron	With MEP-1	GIBSON
prSR20	GAGATGGCGATCTGATGACAGCGGCCGATGCGGAGCTTCGCGATTATTACAGATCCTCTTCAGAGATGAGTTTCTGT	REV	77	Dam-degron	with vector (with TWO STOP codons)	GIBSON
prSR70	GGGGACAGCTTTCTTGTACAAAGTGGTAtcgtgttgaaagtaaaattgtttccaattcga	FOR	60	pals-2_UTR	Entry clone 3'	cloning
prSR71	GGGGACAACTTTGTATAATAAAGTTGTtgcacagttatgaaagtttattcatgattttttaacaatatacaaa	REV	73	pals-2_UTR	Entry clone 3'	cloning
prSR75	GGGGACAACTTTGTATAGAAAAGTTGTAtagctcatttgatccaagtttgtgtgt	FOR	55	pals-2 promoter	Entry clone 5'	cloning
prSR76	GGGGACTGCTTTTTTGTACAAACTTGTttctataaatgtgataagagcaaaattgctgatgacg	REV	64	pals-2 promoter	Entry clone 5'	cloning
prSR78_new	GGGGACCACTTTGTACAAGAAAGCTGGGTTTTATCGCGAGCGGCCGCCTCCTTTTCTATCGTCTTTTG	REV	68	pals-2 CDS MCS	Entry clone middle notI nruI	cloning
PRSR77_new	GGGGACAAGTTTGTACAAAAAAGCAGGCTTAATGACAAAAGTCACCGAGCACCTTGAGAAACAG	FOR	64	pals-2 CDS MCS	Entry clone middle notI nruI	cloning
prSR90	AAATATGCGGCCGCGatgagtaaaggagaagaa	FOR	33	GFP	pPD95.75 NotI site	Cloning pals-2
prSR91	TCGCGActatttgtatagttcatcca	REV	26	GFP	pPD95.75 NruI site	Cloning pals-2

## Sheet: Table 5 pals genes binding
Binding sites of LET-418 in Young Adults
pals-16
pals-18
pals-20
pals-23
pals-24
Binding sites of MEP-1 in Young Adults
pals-16
pals-20
pals-24
pals-26

## Sheet: Table 6 let-418_RNAseq 
Upregulated genes FDR-corrected p-value (q-value) < 0.01 fold change > 2	Gene	mean normalised counts	logarithm (to basis 2) of the fold change	standard error estimate for the log2 fold change estimate	Wald statistic	p value for the statistical significance of this change	p value adjusted for multiple testing with the Benjamini-Hochberg procedure which controls false discovery rate (FDR)	Your Input	WormBase Gene ID	Public Name	Final list	Downregulated genes FDR-corrected p-value (q-value) < 0.01 fold change < -2	Gene	mean normalised counts	logarithm (to basis 2) of the fold change	standard error estimate for the log2 fold change estimate	Wald statistic	p value for the statistical significance of this change	p value adjusted for multiple testing with the Benjamini-Hochberg procedure which controls false discovery rate (FDR)	Input	WormBase Gene ID	Public Name	Final List
	W09G12.7	1693.03	5.79359	0.247781	23.3819	6.53e-121	1.11e-116	W09G12.7	WBGene00021121	W09G12.7	W09G12.7		C44B7.5	2068.08	-5.99692	0.307378	-19.5099	9.04e-85	5.11e-81	C44B7.5	WBGene00016627	C44B7.5	C44B7.5
	F15D4.5	749.801	5.8794	0.290007	20.2733	2.21e-91	1.88e-87	F15D4.5	WBGene00008862	F15D4.5	F15D4.5		C39D10.7	8491.76	-3.93177	0.247728	-15.8713	1e-56	2.43e-53	C39D10.7	WBGene00016534	C39D10.7	C39D10.7
	kreg-1	528.496	6.4287	0.35387	18.1668	9.45e-74	4e-70	kreg-1	WBGene00018725	kreg-1	kreg-1		sri-40	540.608	-4.98989	0.32024	-15.5817	9.7e-55	1.84e-51	sri-40	WBGene00005552	sri-40	sri-40
	lys-3	498.229	7.08048	0.417405	16.9631	1.54e-64	5.22e-61	lys-3	WBGene00003092	lys-3	lys-3		tbh-1	2074.22	-4.33799	0.283227	-15.3163	5.95e-53	1.01e-49	tbh-1	WBGene00006541	tbh-1	tbh-1
	oac-14	627.39	4.59795	0.273255	16.8266	1.56e-63	4.4e-60	oac-14	WBGene00008602	oac-14	oac-14		F55B11.3	1317.54	-4.44265	0.292506	-15.1882	4.23e-52	6.52e-49	F55B11.3	WBGene00010085	F55B11.3	F55B11.3
	ttr-26	738.587	3.46618	0.222458	15.5813	9.75e-55	1.84e-51	ttr-26	WBGene00013079	ttr-26	ttr-26		W02D9.7	1558.26	-3.51054	0.235194	-14.9261	2.23e-50	3.15e-47	W02D9.7	WBGene00012213	W02D9.7	W02D9.7
	C45B2.3	434.03	5.50933	0.391493	14.0726	5.6e-45	7.3e-42	C45B2.3	WBGene00016660	C45B2.3	C45B2.3		K10C2.8	518.415	-4.06835	0.308558	-13.185	1.07e-39	1.07e-36	K10C2.8	WBGene00045265	K10C2.8	K10C2.8
	ZK970.7	652.813	4.72151	0.34585	13.6519	1.97e-42	2.38e-39	ZK970.7	WBGene00014173	srlf-34	srlf-34		inx-8	1432.74	-3.40109	0.2638	-12.8927	4.95e-38	4.66e-35	inx-8	WBGene00002130	inx-8	inx-8
	R03H10.6	330.404	4.2815	0.31742	13.4885	1.83e-41	2.07e-38	R03H10.6	WBGene00019858	R03H10.6	R03H10.6		col-135	1069.89	-4.46481	0.350471	-12.7395	3.57e-37	2.88e-34	col-135	WBGene00000708	col-135	col-135
	col-137	1066.2	3.89988	0.295141	13.2136	7.32e-40	7.76e-37	col-137	WBGene00000710	col-137	col-137		T04G9.7	1135.79	-3.33272	0.266821	-12.4905	8.42e-36	6.2e-33	T04G9.7	WBGene00020218	T04G9.7	T04G9.7
	cyp-13A5	406.834	4.02995	0.314844	12.7998	1.64e-37	1.47e-34	cyp-13A5	WBGene00011672	cyp-13A5	cyp-13A5		ddo-3	1186.38	-3.49772	0.281067	-12.4444	1.5e-35	1.06e-32	ddo-3	WBGene00017648	ddo-3	ddo-3
	nlp-29	1099.6	2.7332	0.214128	12.7644	2.59e-37	2.2e-34	nlp-29	WBGene00003767	nlp-29	nlp-29		D1086.6	1394.54	-2.42474	0.19595	-12.3743	3.6e-35	2.44e-32	D1086.6	WBGene00008393	D1086.6	D1086.6
	tth-1	1638.57	2.67529	0.211892	12.6258	1.52e-36	1.17e-33	tth-1	WBGene00006649	tth-1	tth-1		skpo-1	3081.26	-3.09452	0.261236	-11.8457	2.27e-32	1.37e-29	skpo-1	WBGene00009897	skpo-1	skpo-1
	pals-26	250.544	4.88652	0.395289	12.3619	4.2e-35	2.74e-32	pals-26	WBGene00007131	pals-26	pals-26		dhs-26	174.492	-4.15516	0.36716	-11.317	1.08e-29	5.91e-27	dhs-26	WBGene00000989	dhs-26	dhs-26
	scrm-4	536.665	3.01509	0.245836	12.2646	1.4e-34	8.8e-32	scrm-4	WBGene00008681	scrm-4	scrm-4		Y62H9A.3	1352.13	-3.00143	0.26705	-11.2392	2.62e-29	1.34e-26	Y62H9A.3	WBGene00013391	Y62H9A.3	Y62H9A.3
	C42D4.3	1583.27	3.97616	0.338249	11.7551	6.65e-32	3.89e-29	C42D4.3	WBGene00016596	C42D4.3	C42D4.3		F54F7.2	135.574	-4.20321	0.376996	-11.1492	7.22e-29	3.6e-26	F54F7.2	WBGene00010064	F54F7.2	F54F7.2
	F53A9.7	793.905	3.28354	0.286949	11.443	2.55e-30	1.44e-27	F53A9.7	WBGene00018730	F53A9.7	F53A9.7		F09E10.1	148.589	-5.30535	0.476739	-11.1284	9.12e-29	4.42e-26	F09E10.1	WBGene00017294	F09E10.1	F09E10.1
	tsp-1	140.041	4.80661	0.424888	11.3126	1.14e-29	6.02e-27	tsp-1	WBGene00006627	tsp-1	tsp-1		C10G8.4	813.718	-4.25207	0.38257	-11.1145	1.07e-28	5.02e-26	C10G8.4	WBGene00015683	C10G8.4	C10G8.4
	cnc-4	487.264	2.70342	0.24455	11.0547	2.08e-28	9.53e-26	cnc-4	WBGene00000558	cnc-4	cnc-4		F48E3.4	1808.51	-2.94184	0.266697	-11.0306	2.72e-28	1.21e-25	F48E3.4	WBGene00018605	try-14	try-14
	C50F7.5	235.691	3.97486	0.361374	10.9993	3.85e-28	1.67e-25	C50F7.5	WBGene00016845	C50F7.5	C50F7.5		ule-1	1319.59	-3.33526	0.308275	-10.8191	2.8e-27	1.13e-24	ule-1	WBGene00021005	ule-1	ule-1
	T09F5.12	392.485	2.79196	0.254961	10.9505	6.6e-28	2.8e-25	T09F5.12	WBGene00014836	T09F5.12	T09F5.12		ttr-42	528.377	-3.58478	0.333194	-10.7588	5.38e-27	2.03e-24	ttr-42	WBGene00045268	ttr-42	ttr-42
	F52E4.5	721.064	2.81523	0.257993	10.912	1.01e-27	4.17e-25	F52E4.5	WBGene00018702	F52E4.5	F52E4.5		F55B11.2	2886.95	-2.47168	0.230046	-10.7443	6.3e-27	2.32e-24	F55B11.2	WBGene00010084	F55B11.2	F55B11.2
	rnh-1.3	584.702	2.42307	0.224379	10.799	3.48e-27	1.37e-24	rnh-1.3	WBGene00007303	rnh-1.3	rnh-1.3		ule-2	1932.28	-2.80103	0.260793	-10.7404	6.57e-27	2.37e-24	ule-2	WBGene00045038	ule-2	ule-2
	ttr-32	882.216	2.46418	0.228625	10.7783	4.36e-27	1.68e-24	ttr-32	WBGene00020047	ttr-32	ttr-32		C17G1.2	371.307	-3.27391	0.305641	-10.7116	8.98e-27	3.11e-24	C17G1.2	WBGene00007649	C17G1.2	C17G1.2
	ttr-33	628.324	2.56931	0.239685	10.7195	8.24e-27	2.91e-24	ttr-33	WBGene00016505	ttr-33	ttr-33		T22B7.7	1904.56	-2.76402	0.25858	-10.6892	1.14e-26	3.87e-24	T22B7.7	WBGene00020674	T22B7.7	T22B7.7
	C49G7.10	425.706	2.49016	0.234181	10.6335	2.08e-26	6.79e-24	C49G7.10	WBGene00016788	C49G7.10	C49G7.10		C04H5.7	199.245	-3.56646	0.334106	-10.6746	1.34e-26	4.45e-24	C04H5.7	WBGene00007315	C04H5.7	C04H5.7
	col-113	1030.93	3.52206	0.33685	10.4559	1.38e-25	4.4e-23	col-113	WBGene00000687	col-113	col-113		F53H4.2	1976.66	-2.35515	0.228609	-10.3021	6.89e-25	2.16e-22	F53H4.2	WBGene00010007	F53H4.2	F53H4.2
	cutl-25	114.982	4.77071	0.463793	10.2863	8.13e-25	2.5e-22	cutl-25	WBGene00021919	cutl-25	cutl-25		clec-97	505.476	-3.31145	0.322224	-10.2769	8.96e-25	2.71e-22	clec-97	WBGene00013931	clec-97	clec-97
	icl-1	6694.9	2.0891	0.203716	10.255	1.12e-24	3.34e-22	icl-1	WBGene00001564	icl-1	icl-1		ZK228.4	420.289	-12.4461	1.21507	-10.2431	1.27e-24	3.71e-22	ZK228.4	WBGene00013947	ZK228.4	ZK228.4
	C38D9.2	181.405	3.25551	0.319579	10.1869	2.27e-24	6.52e-22	C38D9.2	WBGene00008010	C38D9.2	C38D9.2		Y62H9A.4	1627.47	-2.57392	0.252764	-10.1831	2.36e-24	6.67e-22	Y62H9A.4	WBGene00013392	Y62H9A.4	Y62H9A.4
	W02A2.9	169.781	3.17676	0.312134	10.1776	2.5e-24	6.94e-22	W02A2.9	WBGene00044280	W02A2.9	W02A2.9		E02H9.7	80.3781	-5.08526	0.499798	-10.1746	2.57e-24	7.04e-22	E02H9.7	WBGene00017105	E02H9.7	E02H9.7
	W09C3.3	99.9495	5.19978	0.513321	10.1297	4.08e-24	1.1e-21	W09C3.3	WBGene00021111	W09C3.3	W09C3.3		perm-4	10184.5	-2.51007	0.250018	-10.0396	1.02e-23	2.7e-21	perm-4	WBGene00016638	perm-4	perm-4
	W01F3.2	2293.46	2.00001	0.199941	10.003	1.48e-23	3.86e-21	W01F3.2	WBGene00012185	W01F3.2	W01F3.2		C53B7.2	410.875	-3.17495	0.319796	-9.92804	3.14e-23	8.07e-21	C53B7.2	WBGene00016893	C53B7.2	C53B7.2
	Y49G5A.1	452.184	3.85516	0.388846	9.91436	3.61e-23	9.12e-21	Y49G5A.1	WBGene00021731	Y49G5A.1	Y49G5A.1		Y57G11B.5	4014.91	-2.61619	0.265076	-9.86959	5.64e-23	1.41e-20	Y57G11B.5	WBGene00013297	Y57G11B.5	Y57G11B.5
	F35B3.4	463.232	3.4542	0.351311	9.8323	8.17e-23	2.01e-20	F35B3.4	WBGene00018031	F35B3.4	F35B3.4		ZK228.3	278.305	-11.8515	1.21197	-9.77874	1.39e-22	3.27e-20	ZK228.3	WBGene00013946	ZK228.3	ZK228.3
	Y50E8A.12	223.656	3.05988	0.31166	9.81801	9.42e-23	2.28e-20	Y50E8A.12	WBGene00013055	Y50E8A.12	Y50E8A.12		sdz-27	842.77	-2.75858	0.289043	-9.54382	1.38e-21	3.03e-19	sdz-27	WBGene00011124	sdz-27	sdz-27
	T10G3.1	265.848	2.80001	0.285311	9.81389	9.81e-23	2.34e-20	T10G3.1	WBGene00011692	T10G3.1	T10G3.1		Y37D8A.19	1566.26	-2.54212	0.267763	-9.49393	2.22e-21	4.83e-19	Y37D8A.19	WBGene00012557	Y37D8A.19	Y37D8A.19
	F28A10.11	91.736	4.97448	0.509421	9.76496	1.59e-22	3.7e-20	F28A10.11	WBGene00269336	F28A10.11	F28A10.11		B0513.4	1479.29	-2.31579	0.25108	-9.22332	2.88e-20	5.95e-18	B0513.4	WBGene00007196	B0513.4	B0513.4
	irg-2	181.971	3.02275	0.309905	9.75379	1.78e-22	4.07e-20	irg-2	WBGene00016783	irg-2	irg-2		ZK813.3	2407.12	-2.64859	0.288028	-9.19559	3.73e-20	7.62e-18	ZK813.3	WBGene00022822	ZK813.3	ZK813.3
	eol-1	98.509	5.72951	0.591478	9.68676	3.43e-22	7.76e-20	eol-1	WBGene00045401	eol-1	eol-1		efn-3	122.044	-3.40189	0.371457	-9.15822	5.28e-20	1.05e-17	efn-3	WBGene00001164	efn-3	efn-3
	nspe-7	110.66	3.97056	0.412558	9.62424	6.32e-22	1.41e-19	nspe-7	WBGene00012593	nspe-7	nspe-7		ZC373.2	3179.17	-2.11245	0.233718	-9.03847	1.59e-19	3.13e-17	ZC373.2	WBGene00013867	ZC373.2	ZC373.2
	col-180	3775.33	2.84495	0.30265	9.40014	5.45e-21	1.17e-18	col-180	WBGene00000753	col-180	col-180		memi-2	1151.89	-2.20955	0.245374	-9.00485	2.16e-19	4.21e-17	memi-2	WBGene00013380	memi-2	memi-2
	C07E3.3	325.453	2.5184	0.268785	9.36957	7.28e-21	1.54e-18	C07E3.3	WBGene00007414	C07E3.3	C07E3.3		vit-4	30159.7	-2.29129	0.257089	-8.91244	4.99e-19	9.45e-17	vit-4	WBGene00006928	vit-4	vit-4
	T14A8.2	261.027	2.55377	0.276243	9.24466	2.36e-20	4.94e-18	T14A8.2	WBGene00020497	T14A8.2	T14A8.2		ZK813.1	2805.54	-2.65759	0.29875	-8.89568	5.81e-19	1.08e-16	ZK813.1	WBGene00022820	ZK813.1	ZK813.1
	Y53H1B.2	1498.57	1.93583	0.21065	9.18977	3.94e-20	7.94e-18	Y53H1B.2	WBGene00013181	Y53H1B.2	Y53H1B.2		let-418	4903.02	-1.7941	0.20487	-8.75727	2e-18	3.39e-16	let-418	WBGene00002637	let-418	let-418
	T28H10.3	2113.13	2.06867	0.230678	8.96776	3.03e-19	5.83e-17	T28H10.3	WBGene00012144	lgmn-1	lgmn-1		perm-2	9291.36	-2.2103	0.253963	-8.70323	3.23e-18	5.21e-16	perm-2	WBGene00016636	perm-2	perm-2
	scl-2	757.685	1.87041	0.209879	8.91188	5.02e-19	9.45e-17	scl-2	WBGene00009895	scl-2	scl-2		Y62H9A.5	5590	-2.28424	0.264427	-8.63848	5.7e-18	9.02e-16	Y62H9A.5	WBGene00013393	Y62H9A.5	Y62H9A.5
	zmp-1	84.8725	4.254	0.478882	8.88319	6.5e-19	1.2e-16	zmp-1	WBGene00006987	zmp-1	zmp-1		F08F3.6	755.164	-1.92957	0.226219	-8.52965	1.47e-17	2.24e-15	F08F3.6	WBGene00017263	F08F3.6	F08F3.6
	valv-1	341.835	2.37938	0.268842	8.85047	8.72e-19	1.59e-16	valv-1	WBGene00015216	valv-1	valv-1		ule-5	6301.17	-2.26702	0.266861	-8.49512	1.98e-17	2.94e-15	ule-5	WBGene00013394	ule-5	ule-5
	F42C5.3	83.9501	4.64953	0.528814	8.79238	1.46e-18	2.64e-16	F42C5.3	WBGene00018345	F42C5.3	F42C5.3		ZK829.9	1067	-1.94758	0.230247	-8.45863	2.71e-17	3.95e-15	ZK829.9	WBGene00014097	ZK829.9	ZK829.9
	tsp-2	85.9974	4.42462	0.503618	8.78565	1.55e-18	2.77e-16	tsp-2	WBGene00006628	tsp-2	tsp-2		best-20	105.838	-2.91199	0.344387	-8.45558	2.78e-17	4.02e-15	best-20	WBGene00021368	best-20	best-20
	bigr-1	275.311	2.59604	0.295846	8.77496	1.71e-18	3.02e-16	bigr-1	WBGene00009512	bigr-1	bigr-1		lin-41	6948.93	-2.03871	0.243739	-8.36435	6.04e-17	8.26e-15	lin-41	WBGene00003026	lin-41	lin-41
	F33H12.7	163.204	3.0765	0.350695	8.77259	1.75e-18	3.05e-16	F33H12.7	WBGene00045457	F33H12.7	F33H12.7		cht-3	2971.73	-2.27005	0.271819	-8.35134	6.75e-17	9.08e-15	cht-3	WBGene00016084	cht-3	cht-3
	R02D5.3	268.281	2.25239	0.256869	8.76865	1.81e-18	3.13e-16	R02D5.3	WBGene00010977	R02D5.3	R02D5.3		chtl-1	529.337	-2.22651	0.267883	-8.31149	9.45e-17	1.22e-14	chtl-1	WBGene00018037	chtl-1	chtl-1
	C45B2.2	1417.41	2.95303	0.336911	8.76501	1.87e-18	3.2e-16	C45B2.2	WBGene00016659	C45B2.2	C45B2.2		T27A8.2	139.101	-2.9906	0.360801	-8.28878	1.14e-16	1.44e-14	T27A8.2	WBGene00012074	T27A8.2	T27A8.2
	R07C3.13	218.13	3.03059	0.346575	8.74439	2.24e-18	3.76e-16	R07C3.13	WBGene00019929	R07C3.13	R07C3.13		ugt-63	1141.03	-2.22149	0.268235	-8.28186	1.21e-16	1.5e-14	ugt-63	WBGene00015449	ugt-63	ugt-63
	his-32	177.229	2.59207	0.296548	8.74082	2.31e-18	3.85e-16	his-32	WBGene00001906	his-32	his-32		F57C2.4	455.59	-2.21932	0.269186	-8.24454	1.66e-16	1.99e-14	F57C2.4	WBGene00010196	F57C2.4	F57C2.4
	argk-1	945.993	3.21252	0.36818	8.72541	2.65e-18	4.36e-16	argk-1	WBGene00009706	argk-1	argk-1		Y43B11AR.1	525.59	-2.14794	0.261267	-8.22124	2.01e-16	2.4e-14	Y43B11AR.1	WBGene00021543	Y43B11AR.1	Y43B11AR.1
	F08B12.4	3634.12	2.04922	0.234969	8.72124	2.75e-18	4.48e-16	F08B12.4	WBGene00008572	F08B12.4	F08B12.4		ssp-37	105.92	-3.00876	0.36671	-8.20474	2.31e-16	2.74e-14	ssp-37	WBGene00012211	ssp-37	ssp-37
	pals-6	83.7574	4.75786	0.550486	8.64301	5.48e-18	8.75e-16	pals-6	WBGene00007660	pals-6	pals-6		ZK813.7	3415.5	-1.99403	0.243245	-8.19764	2.45e-16	2.89e-14	ZK813.7	WBGene00045394	ZK813.7	ZK813.7
	col-161	3121.62	2.87204	0.334115	8.59599	8.26e-18	1.3e-15	col-161	WBGene00000734	col-161	col-161		F30B5.4	658.975	-1.85793	0.227154	-8.17919	2.86e-16	3.32e-14	F30B5.4	WBGene00017934	osgn-1	osgn-1
	T20D4.7	155.764	4.09649	0.478313	8.56446	1.09e-17	1.69e-15	T20D4.7	WBGene00020613	T20D4.7	T20D4.7		B0524.6	1597.17	-1.67038	0.204313	-8.17559	2.94e-16	3.39e-14	B0524.6	WBGene00015245	B0524.6	B0524.6
	F22H10.2	432.669	2.01941	0.235952	8.55858	1.14e-17	1.76e-15	F22H10.2	WBGene00017726	F22H10.2	F22H10.2		oma-2	4928.45	-2.11371	0.258575	-8.17447	2.97e-16	3.4e-14	oma-2	WBGene00003865	oma-2	oma-2
	K09D9.1	110.24	3.05745	0.358883	8.51935	1.6e-17	2.43e-15	K09D9.1	WBGene00019564	K09D9.1	K09D9.1		spn-4	10010.5	-1.86966	0.232637	-8.03681	9.22e-16	1e-13	spn-4	WBGene00004984	spn-4	spn-4
	col-168	1056.41	2.59034	0.304552	8.50541	1.81e-17	2.71e-15	col-168	WBGene00000741	col-168	col-168		spsb-2	1319.16	-2.01917	0.25136	-8.03297	9.51e-16	1.03e-13	spsb-2	WBGene00021596	spsb-2	spsb-2
	grsp-2	1963.35	2.13421	0.251412	8.48892	2.09e-17	3.07e-15	grsp-2	WBGene00012118	grsp-2	grsp-2		egg-3	2538.79	-1.95195	0.243124	-8.02862	9.86e-16	1.06e-13	egg-3	WBGene00009701	egg-3	egg-3
	fkb-8	385.687	2.26509	0.268031	8.45085	2.89e-17	4.15e-15	fkb-8	WBGene00001433	fkb-8	fkb-8		W02D9.6	509.499	-2.09537	0.263653	-7.94745	1.9e-15	2.02e-13	W02D9.6	WBGene00012212	W02D9.6	W02D9.6
	bath-45	138.284	3.31054	0.391886	8.4477	2.97e-17	4.23e-15	bath-45	WBGene00009247	bath-45	bath-45		rskn-1	3837.15	-1.74064	0.221184	-7.86967	3.56e-15	3.68e-13	rskn-1	WBGene00011352	rskn-1	rskn-1
	tep-1	1983.15	2.27236	0.269267	8.43906	3.2e-17	4.52e-15	tep-1	WBGene00013969	tep-1	tep-1		Y54F10AM.11	496.234	-1.89082	0.240329	-7.86766	3.61e-15	3.71e-13	Y54F10AM.11	WBGene00021853	Y54F10AM.11	Y54F10AM.11
	nspa-5	233.604	2.59739	0.309031	8.40497	4.28e-17	6e-15	nspa-5	WBGene00013887	nspa-5	nspa-5		D1086.11	3507.19	-1.82162	0.231949	-7.85355	4.04e-15	4.06e-13	D1086.11	WBGene00044081	D1086.11	D1086.11
	Y41G9A.10	370.493	3.07519	0.366144	8.39886	4.51e-17	6.26e-15	Y41G9A.10	WBGene00044901	Y41G9A.10	Y41G9A.10		C30G12.2	2949.29	-2.49308	0.320787	-7.77177	7.74e-15	7.5e-13	C30G12.2	WBGene00016274	C30G12.2	C30G12.2
	trx-3	298.116	2.90382	0.347654	8.35263	6.68e-17	9.05e-15	trx-3	WBGene00019717	trx-3	trx-3		W05F2.3	5437.47	-1.92965	0.254203	-7.59097	3.18e-14	2.93e-12	W05F2.3	WBGene00021035	W05F2.3	W05F2.3
	enu-3.1	558.082	1.79135	0.214684	8.34411	7.18e-17	9.58e-15	enu-3.1	WBGene00010362	enu-3.1	enu-3.1		F36A4.5	58.8919	-3.89299	0.513992	-7.57404	3.62e-14	3.31e-12	F36A4.5	WBGene00018084	F36A4.5	F36A4.5
	Y53G8AL.1	161.936	2.90383	0.348359	8.33574	7.7e-17	1.02e-14	Y53G8AL.1	WBGene00021799	Y53G8AL.1	Y53G8AL.1		cyb-3	9717.55	-1.84206	0.243245	-7.57287	3.65e-14	3.33e-12	cyb-3	WBGene00000868	cyb-3	cyb-3
	acs-2	746.812	2.86045	0.343653	8.32367	8.53e-17	1.12e-14	acs-2	WBGene00009221	acs-2	acs-2		T25C12.3	8858.57	-1.77735	0.234745	-7.57139	3.69e-14	3.35e-12	T25C12.3	WBGene00012018	T25C12.3	T25C12.3
	dhc-4	188.57	2.80713	0.337707	8.31234	9.38e-17	1.22e-14	dhc-4	WBGene00012272	dhc-4	dhc-4		F23D12.2	147.588	-2.65218	0.352481	-7.52433	5.3e-14	4.65e-12	F23D12.2	WBGene00009086	F23D12.2	F23D12.2
	B0403.5	377.851	2.73154	0.328958	8.30361	1.01e-16	1.3e-14	B0403.5	WBGene00015169	B0403.5	B0403.5		Y73B3A.1	841.166	-1.74218	0.232267	-7.50078	6.34e-14	5.51e-12	Y73B3A.1	WBGene00022203	Y73B3A.1	Y73B3A.1
	C08E8.4	138.879	3.7372	0.450328	8.29883	1.05e-16	1.34e-14	C08E8.4	WBGene00007440	C08E8.4	C08E8.4		C01G6.3	1027.42	-2.08596	0.278195	-7.49821	6.47e-14	5.59e-12	C01G6.3	WBGene00007225	C01G6.3	C01G6.3
	sqst-1	1725.46	1.71025	0.206144	8.29638	1.07e-16	1.36e-14	sqst-1	WBGene00011737	sqst-1	sqst-1		ule-3	7535.25	-1.75948	0.234717	-7.49616	6.57e-14	5.65e-12	ule-3	WBGene00008378	ule-3	ule-3
	ech-1.1	350.973	2.13847	0.258075	8.28625	1.17e-16	1.46e-14	ech-1.1	WBGene00001150	ech-1.1	ech-1.1		D1054.10	5942.01	-1.81327	0.242071	-7.49064	6.85e-14	5.82e-12	D1054.10	WBGene00008377	D1054.10	D1054.10
	col-154	1384.67	2.7094	0.327436	8.27459	1.29e-16	1.57e-14	col-154	WBGene00000727	col-154	col-154		clec-223	227.389	-2.84993	0.382036	-7.45986	8.66e-14	7.3e-12	clec-223	WBGene00007282	clec-223	clec-223
	ddn-1	151.924	3.0009	0.362652	8.27488	1.29e-16	1.57e-14	ddn-1	WBGene00015227	ddn-1	ddn-1		inx-9	478.521	-1.75527	0.238214	-7.36846	1.73e-13	1.38e-11	inx-9	WBGene00002131	inx-9	inx-9
	pes-8	551.878	2.26482	0.273814	8.27139	1.32e-16	1.6e-14	pes-8	WBGene00003981	pes-8	pes-8		C02F12.8	335.967	-1.83491	0.250965	-7.3114	2.64e-13	2.07e-11	C02F12.8	WBGene00015357	C02F12.8	C02F12.8
	F26G1.5	534.081	2.66521	0.325585	8.1859	2.7e-16	3.16e-14	F26G1.5	WBGene00017841	F26G1.5	F26G1.5		rmd-1	4897.53	-1.92583	0.263861	-7.29864	2.91e-13	2.26e-11	rmd-1	WBGene00011501	rmd-1	rmd-1
	C53C11.5	218.559	2.24546	0.276351	8.12538	4.46e-16	5.07e-14	C53C11.5	WBGene00044770	C53C11.5	C53C11.5		gln-5	3991.08	-1.76074	0.242088	-7.27315	3.51e-13	2.69e-11	gln-5	WBGene00001606	gln-5	gln-5
	B0507.8	73.0218	4.53624	0.561139	8.08399	6.27e-16	7.08e-14	B0507.8	WBGene00015225	B0507.8	B0507.8		T09B9.1	217.407	-2.35335	0.324308	-7.25651	3.97e-13	3.02e-11	T09B9.1	WBGene00011642	T09B9.1	T09B9.1
	pals-39	67.5831	5.19393	0.642832	8.07977	6.49e-16	7.28e-14	pals-39	WBGene00008301	pals-39	pals-39		era-1	2534	-1.77486	0.244986	-7.24473	4.33e-13	3.22e-11	era-1	WBGene00020948	era-1	era-1
	F14H12.3	126.734	2.79997	0.346651	8.0772	6.63e-16	7.39e-14	F14H12.3	WBGene00017471	F14H12.3	F14H12.3		C17E7.4	430.919	-2.09515	0.289474	-7.23778	4.56e-13	3.38e-11	C17E7.4	WBGene00015899	C17E7.4	C17E7.4
	col-91	1168.91	2.94731	0.365388	8.06625	7.25e-16	8.03e-14	col-91	WBGene00000666	col-91	col-91		mig-14	707.027	-1.63372	0.225756	-7.23669	4.6e-13	3.39e-11	mig-14	WBGene00003246	mig-14	mig-14
	fipr-26	87.4406	6.72165	0.833891	8.06058	7.59e-16	8.36e-14	fipr-26	WBGene00009963	fipr-26	fipr-26		ZC53.1	117.744	-2.58241	0.359996	-7.17345	7.31e-13	5.23e-11	ZC53.1	WBGene00022508	ZC53.1	ZC53.1
	F41G4.7	64.9099	4.23543	0.526708	8.04133	8.89e-16	9.72e-14	F41G4.7	WBGene00018310	F41G4.7	F41G4.7		msp-10	1217	-1.52958	0.214227	-7.14003	9.33e-13	6.62e-11	msp-10	WBGene00003425	msp-10	msp-10
	R11A5.3	108.082	3.15232	0.393372	8.01358	1.11e-15	1.19e-13	R11A5.3	WBGene00011231	R11A5.3	R11A5.3		vit-3	46911.9	-2.03138	0.286015	-7.10234	1.23e-12	8.56e-11	vit-3	WBGene00006927	vit-3	vit-3
	F14F9.3	59.4093	4.82693	0.608768	7.92901	2.21e-15	2.33e-13	F14F9.3	WBGene00017466	F14F9.3	F14F9.3		chs-1	5652.52	-1.69373	0.239602	-7.06894	1.56e-12	1.06e-10	chs-1	WBGene00000496	chs-1	chs-1
	Y75B8A.28	268.191	2.54686	0.322509	7.89701	2.86e-15	2.99e-13	Y75B8A.28	WBGene00013559	Y75B8A.28	Y75B8A.28		C41G11.1	228.265	-2.22529	0.3154	-7.05546	1.72e-12	1.16e-10	C41G11.1	WBGene00016568	C41G11.1	C41G11.1
	fbxa-182	186.784	3.31349	0.420563	7.8787	3.31e-15	3.44e-13	fbxa-182	WBGene00018353	fbxa-182	fbxa-182		cpg-1	23013.8	-1.75489	0.249886	-7.02276	2.18e-12	1.44e-10	cpg-1	WBGene00000465	cpg-1	cpg-1
	Y46G5A.20	95.696	3.29532	0.418948	7.86571	3.67e-15	3.75e-13	Y46G5A.20	WBGene00012910	Y46G5A.20	Y46G5A.20		D1086.7	1071.09	-1.85495	0.264286	-7.01871	2.24e-12	1.47e-10	D1086.7	WBGene00008394	D1086.7	D1086.7
	clec-52	371.855	1.82374	0.231973	7.86184	3.79e-15	3.84e-13	clec-52	WBGene00015052	clec-52	clec-52		Y39E4B.5	1052.29	-1.68443	0.23999	-7.01876	2.24e-12	1.47e-10	Y39E4B.5	WBGene00012716	Y39E4B.5	Y39E4B.5
	F10C2.7	69.7858	4.24722	0.54063	7.85605	3.96e-15	4e-13	F10C2.7	WBGene00008647	F10C2.7	F10C2.7		cpg-3	10182.6	-1.76284	0.251634	-7.00555	2.46e-12	1.61e-10	cpg-3	WBGene00011063	cpg-3	cpg-3
	F46F5.1	63.1373	5.09134	0.649994	7.8329	4.77e-15	4.7e-13	F46F5.1	WBGene00018493	F46F5.1	F46F5.1		ZC449.8	117.895	-2.31171	0.330457	-6.9955	2.64e-12	1.72e-10	ZC449.8	WBGene00195189	ZC449.8	ZC449.8
	Y54G11A.4	140.658	2.68894	0.34327	7.83331	4.75e-15	4.7e-13	Y54G11A.4	WBGene00013215	Y54G11A.4	Y54G11A.4		K04C1.5	1196.46	-1.78109	0.254842	-6.989	2.77e-12	1.78e-10	K04C1.5	WBGene00010555	K04C1.5	K04C1.5
	fip-6	288.917	3.37417	0.430716	7.83387	4.73e-15	4.7e-13	fip-6	WBGene00009964	fip-6	fip-6		dnj-17	1005.35	-1.65615	0.237307	-6.97891	2.97e-12	1.9e-10	dnj-17	WBGene00001035	dnj-17	dnj-17
	nex-2	1977.28	1.61262	0.206322	7.81601	5.45e-15	5.34e-13	nex-2	WBGene00003589	nex-2	nex-2		F32D1.7	1111.85	-1.86519	0.267752	-6.96613	3.26e-12	2.07e-10	F32D1.7	WBGene00017986	F32D1.7	F32D1.7
	F54D1.6	1512.58	1.59267	0.204781	7.77744	7.4e-15	7.21e-13	F54D1.6	WBGene00010047	F54D1.6	F54D1.6		R160.3	74.7767	-2.7697	0.39875	-6.94597	3.76e-12	2.36e-10	R160.3	WBGene00020120	R160.3	R160.3
	T23B3.2	1014.28	1.72018	0.2214	7.76956	7.88e-15	7.58e-13	T23B3.2	WBGene00020710	T23B3.2	T23B3.2		inx-3	440.179	-1.99708	0.288503	-6.92221	4.45e-12	2.74e-10	inx-3	WBGene00002125	inx-3	inx-3
	delm-2	64.0904	5.46267	0.709979	7.69413	1.42e-14	1.36e-12	delm-2	WBGene00016063	delm-2	delm-2		T12G3.6	1781	-1.77849	0.257643	-6.90292	5.09e-12	3.12e-10	T12G3.6	WBGene00011741	T12G3.6	T12G3.6
	ttr-8	663.498	2.14162	0.27948	7.66287	1.82e-14	1.73e-12	ttr-8	WBGene00020049	ttr-8	ttr-8		nos-2	1642.53	-1.54719	0.224189	-6.90129	5.15e-12	3.14e-10	nos-2	WBGene00003784	nos-2	nos-2
	F53B2.8	974.319	2.40457	0.314633	7.64246	2.13e-14	2.02e-12	F53B2.8	WBGene00009957	F53B2.8	F53B2.8		egg-6	5750.25	-1.54961	0.22477	-6.89422	5.42e-12	3.29e-10	egg-6	WBGene00010621	egg-6	egg-6
	col-150	1023.37	2.66751	0.350328	7.61434	2.65e-14	2.48e-12	col-150	WBGene00000723	col-150	col-150		meg-4	501.885	-1.88768	0.273966	-6.89018	5.57e-12	3.37e-10	meg-4	WBGene00016485	meg-4	meg-4
	nspd-9	754.411	2.27463	0.298711	7.61482	2.64e-14	2.48e-12	nspd-9	WBGene00017808	nspd-9	nspd-9		egg-2	3790.97	-1.68149	0.244855	-6.8673	6.54e-12	3.89e-10	egg-2	WBGene00019811	egg-2	egg-2
	Y43C5B.2	173.26	3.46205	0.455151	7.60639	2.82e-14	2.62e-12	Y43C5B.2	WBGene00012785	Y43C5B.2	Y43C5B.2		neg-1	1450.06	-1.68241	0.245496	-6.85311	7.23e-12	4.27e-10	neg-1	WBGene00017985	neg-1	neg-1
	K04A8.21	76.1453	9.39832	1.23695	7.59798	3.01e-14	2.79e-12	K04A8.21	WBGene00271815	spp-27	spp-27		sip-1	12162.4	-1.62678	0.237613	-6.84633	7.58e-12	4.46e-10	sip-1	WBGene00004798	sip-1	sip-1
	syx-2	173.72	2.30316	0.304988	7.55165	4.3e-14	3.87e-12	syx-2	WBGene00006372	syx-2	syx-2		asfl-1	1016.58	-1.81942	0.265985	-6.8403	7.9e-12	4.63e-10	asfl-1	WBGene00007277	asfl-1	asfl-1
	F57G8.7	56.113	4.87389	0.646238	7.54195	4.63e-14	4.15e-12	F57G8.7	WBGene00010216	F57G8.7	F57G8.7		F30A10.14	159.732	-2.34775	0.34413	-6.82228	8.96e-12	5.2e-10	F30A10.14	WBGene00045473	F30A10.14	F30A10.14
	col-167	3401.49	2.56247	0.340027	7.53608	4.84e-14	4.32e-12	col-167	WBGene00000740	col-167	col-167		daf-18	7814.22	-1.48973	0.218685	-6.81222	9.61e-12	5.54e-10	daf-18	WBGene00000913	daf-18	daf-18
	ccg-1	2592.97	1.58565	0.210445	7.53474	4.89e-14	4.34e-12	ccg-1	WBGene00000370	ccg-1	ccg-1		rme-2	12486.8	-1.69186	0.248822	-6.7995	1.05e-11	6.03e-10	rme-2	WBGene00004374	rme-2	rme-2
	D2063.1	80.8471	3.03459	0.403221	7.52588	5.24e-14	4.62e-12	D2063.1	WBGene00017060	D2063.1	D2063.1		cbd-1	31012.5	-1.73463	0.25592	-6.77801	1.22e-11	6.95e-10	cbd-1	WBGene00010351	cbd-1	cbd-1
	tyr-2	1310.25	2.05388	0.273492	7.50984	5.92e-14	5.17e-12	tyr-2	WBGene00010661	tyr-2	tyr-2		K09E3.7	136.2	-2.82644	0.417051	-6.77721	1.23e-11	6.97e-10	K09E3.7	WBGene00019578	K09E3.7	K09E3.7
	Y1A5A.1	440.097	2.2848	0.304888	7.49389	6.69e-14	5.72e-12	Y1A5A.1	WBGene00012379	Y1A5A.1	Y1A5A.1		K07A1.6	130.233	-2.47488	0.365515	-6.77094	1.28e-11	7.2e-10	K07A1.6	WBGene00010613	K07A1.6	K07A1.6
	F26A1.8	66.857	3.55286	0.474323	7.49037	6.87e-14	5.82e-12	F26A1.8	WBGene00017806	F26A1.8	F26A1.8		mes-1	356.861	-1.81695	0.269111	-6.75166	1.46e-11	8.07e-10	mes-1	WBGene00003219	mes-1	mes-1
	fbxc-58	159.943	2.27013	0.30445	7.45648	8.89e-14	7.46e-12	fbxc-58	WBGene00007506	fbxc-58	fbxc-58		C08A9.10	399.773	-1.76261	0.261502	-6.7403	1.58e-11	8.67e-10	C08A9.10	WBGene00044773	C08A9.10	C08A9.10
	col-12	1615.25	2.23617	0.300231	7.44819	9.46e-14	7.9e-12	col-12	WBGene00000601	col-12	col-12		Y18D10A.11	3915.15	-1.57484	0.234939	-6.70317	2.04e-11	1.11e-09	Y18D10A.11	WBGene00012481	Y18D10A.11	Y18D10A.11
	ZK1055.6	340.449	1.87476	0.252738	7.41781	1.19e-13	9.89e-12	ZK1055.6	WBGene00022847	ZK1055.6	ZK1055.6		F15A4.10	166.178	-2.14258	0.319769	-6.70042	2.08e-11	1.13e-09	F15A4.10	WBGene00008844	F15A4.10	F15A4.10
	F46F5.16	58.6263	4.29816	0.579588	7.41589	1.21e-13	9.99e-12	F46F5.16	WBGene00018507	F46F5.16	F46F5.16		vang-1	157.974	-2.05626	0.307847	-6.6795	2.4e-11	1.29e-09	vang-1	WBGene00015171	vang-1	vang-1
	ttr-6	2011.87	1.41345	0.190615	7.41523	1.21e-13	9.99e-12	ttr-6	WBGene00020886	ttr-6	ttr-6		Y75B8A.16	393.275	-1.72142	0.25777	-6.67811	2.42e-11	1.29e-09	Y75B8A.16	WBGene00013551	gphr-1	gphr-1
	F13B12.4	89.3108	3.93906	0.532585	7.39611	1.4e-13	1.15e-11	F13B12.4	WBGene00008732	F13B12.4	F13B12.4		DY3.8	1078.2	-1.9355	0.29004	-6.67321	2.5e-11	1.33e-09	DY3.8	WBGene00008440	DY3.8	DY3.8
	Y36E3A.2	54.7483	3.89849	0.527397	7.39195	1.45e-13	1.18e-11	Y36E3A.2	WBGene00194708	Y36E3A.2	Y36E3A.2		gfat-2	12879.2	-1.53714	0.230856	-6.65846	2.77e-11	1.47e-09	gfat-2	WBGene00009035	gfat-2	gfat-2
	far-6	2557.73	1.47585	0.199857	7.38456	1.53e-13	1.23e-11	far-6	WBGene00001390	far-6	far-6		EEED8.3	1834.51	-2.03388	0.306154	-6.64333	3.07e-11	1.62e-09	EEED8.3	WBGene00017134	EEED8.3	EEED8.3
	mtl-1	85.2568	2.98589	0.404335	7.3847	1.53e-13	1.23e-11	mtl-1	WBGene00003473	mtl-1	mtl-1		Y75D11A.3	180.576	-1.98071	0.298285	-6.64034	3.13e-11	1.65e-09	Y75D11A.3	WBGene00022292	Y75D11A.3	Y75D11A.3
	scl-17	65.4363	4.10613	0.55603	7.38472	1.53e-13	1.23e-11	scl-17	WBGene00021780	scl-17	scl-17		W08F4.3	2644.41	-1.64651	0.248491	-6.62604	3.45e-11	1.81e-09	W08F4.3	WBGene00021093	W08F4.3	W08F4.3
	grl-21	501.287	2.83106	0.384415	7.36458	1.78e-13	1.41e-11	grl-21	WBGene00001730	grl-21	grl-21		orc-1	2043.65	-1.4496	0.219856	-6.59342	4.3e-11	2.19e-09	orc-1	WBGene00012650	orc-1	orc-1
	col-133	8833.58	2.29613	0.313331	7.32813	2.33e-13	1.85e-11	col-133	WBGene00000707	col-133	col-133		ech-7	1349.71	-1.45274	0.220443	-6.59007	4.4e-11	2.23e-09	ech-7	WBGene00001156	ech-7	ech-7
	W05H9.1	2271.1	1.3895	0.189904	7.31683	2.54e-13	2e-11	W05H9.1	WBGene00021048	lro-1	lro-1		fbxa-192	636.312	-1.59786	0.242723	-6.58305	4.61e-11	2.31e-09	fbxa-192	WBGene00010212	fbxa-192	fbxa-192
	tbb-6	231.829	2.11538	0.289424	7.30893	2.69e-13	2.1e-11	tbb-6	WBGene00006539	tbb-6	tbb-6		trcs-1	6402.79	-1.44182	0.219656	-6.56399	5.24e-11	2.61e-09	trcs-1	WBGene00009186	trcs-1	trcs-1
	F37D6.3	62.0977	3.99511	0.548138	7.28853	3.13e-13	2.43e-11	F37D6.3	WBGene00009509	F37D6.3	F37D6.3		Y51F10.2	2818.21	-1.56564	0.238611	-6.56147	5.33e-11	2.64e-09	Y51F10.2	WBGene00021763	grif-1	grif-1
	Y41C4A.32	564.01	2.62233	0.359892	7.28642	3.18e-13	2.45e-11	Y41C4A.32	WBGene00270321	Y41C4A.32	Y41C4A.32		C49F5.3	189.35	-2.16198	0.329809	-6.55525	5.55e-11	2.74e-09	C49F5.3	WBGene00008207	C49F5.3	C49F5.3
	F53A9.1	824.253	2.1616	0.297874	7.25675	3.96e-13	3.02e-11	F53A9.1	WBGene00018724	F53A9.1	F53A9.1		clec-91	3309.64	-1.65814	0.252968	-6.55472	5.57e-11	2.74e-09	clec-91	WBGene00014117	clec-91	clec-91
	F40D4.13	69.3933	3.08714	0.425495	7.25541	4e-13	3.03e-11	F40D4.13	WBGene00009572	F40D4.13	F40D4.13		F17E9.4	1080.02	-1.49335	0.228701	-6.52974	6.59e-11	3.19e-09	F17E9.4	WBGene00017541	F17E9.4	F17E9.4
	cest-32	1016.24	1.67466	0.230867	7.25378	4.05e-13	3.05e-11	cest-32	WBGene00016862	cest-32	cest-32		rnr-2	8255.33	-1.56924	0.240683	-6.51994	7.03e-11	3.39e-09	rnr-2	WBGene00004392	rnr-2	rnr-2
	E04F6.9	814.407	1.69404	0.233704	7.24863	4.21e-13	3.14e-11	E04F6.9	WBGene00017128	E04F6.9	E04F6.9		try-1	575.021	-1.76886	0.271575	-6.51334	7.35e-11	3.51e-09	try-1	WBGene00006619	try-1	try-1
	Y37D8A.5	364.454	2.60478	0.359335	7.24888	4.2e-13	3.14e-11	Y37D8A.5	WBGene00012547	Y37D8A.5	Y37D8A.5		F23A7.4	1284.01	-1.51482	0.232701	-6.50971	7.53e-11	3.57e-09	F23A7.4	WBGene00009069	F23A7.4	F23A7.4
	Y54F10BM.3	473.556	1.98916	0.274972	7.23407	4.69e-13	3.44e-11	Y54F10BM.3	WBGene00021858	Y54F10BM.3	Y54F10BM.3		F47G3.3	158.531	-2.08715	0.320605	-6.51005	7.51e-11	3.57e-09	F47G3.3	WBGene00018578	F47G3.3	F47G3.3
	C34B7.1	126.752	2.76626	0.382835	7.22572	4.98e-13	3.64e-11	C34B7.1	WBGene00007911	C34B7.1	C34B7.1		Y39G10AR.9	1285.33	-1.52552	0.234587	-6.50298	7.87e-11	3.72e-09	Y39G10AR.9	WBGene00021467	Y39G10AR.9	Y39G10AR.9
	T22B7.3	556.657	2.04848	0.283531	7.22491	5.01e-13	3.65e-11	T22B7.3	WBGene00020672	T22B7.3	T22B7.3		F39G3.2	58.8992	-2.77596	0.427649	-6.49121	8.52e-11	4e-09	F39G3.2	WBGene00018207	F39G3.2	F39G3.2
	ins-7	96.0223	2.84909	0.395664	7.20078	5.99e-13	4.34e-11	ins-7	WBGene00002090	ins-7	ins-7		egg-5	2020.42	-1.45894	0.224953	-6.48553	8.84e-11	4.14e-09	egg-5	WBGene00020035	egg-5	egg-5
	col-13	2333.03	2.3707	0.329713	7.19019	6.47e-13	4.67e-11	col-13	WBGene00000602	col-13	col-13		C45H4.14	45.3696	-4.18737	0.646714	-6.47483	9.49e-11	4.43e-09	C45H4.14	WBGene00016695	C45H4.14	C45H4.14
	trpa-1	142.929	2.36752	0.329435	7.18663	6.64e-13	4.77e-11	trpa-1	WBGene00007801	trpa-1	trpa-1		cpg-2	32318.3	-1.44005	0.222592	-6.46945	9.84e-11	4.55e-09	cpg-2	WBGene00015102	cpg-2	cpg-2
	pals-14	52.0533	4.63244	0.647086	7.15893	8.13e-13	5.79e-11	pals-14	WBGene00009061	pals-14	pals-14		pign-1	588.862	-1.41648	0.21893	-6.47002	9.8e-11	4.55e-09	pign-1	WBGene00021840	pign-1	pign-1
	Y39F10A.3	77.635	3.18854	0.447848	7.11969	1.08e-12	7.64e-11	Y39F10A.3	WBGene00021454	Y39F10A.3	Y39F10A.3		ssp-19	187.986	-2.14812	0.332378	-6.46287	1.03e-10	4.73e-09	ssp-19	WBGene00006047	ssp-19	ssp-19
	F15B9.6	90.0201	4.17605	0.587309	7.11049	1.16e-12	8.13e-11	F15B9.6	WBGene00008850	F15B9.6	F15B9.6		ule-4	7702.61	-1.85728	0.287673	-6.45622	1.07e-10	4.93e-09	ule-4	WBGene00007458	ule-4	ule-4
	F13A7.11	174.461	2.25583	0.317371	7.10786	1.18e-12	8.25e-11	F13A7.11	WBGene00008726	F13A7.11	F13A7.11		ZK688.9	817.972	-1.6283	0.252776	-6.44169	1.18e-10	5.38e-09	ZK688.9	WBGene00022803	ZK688.9	ZK688.9
	cebp-1	540.714	1.66784	0.234942	7.09893	1.26e-12	8.73e-11	cebp-1	WBGene00016997	cebp-1	cebp-1		K11D12.13	633.52	-1.80559	0.281128	-6.42266	1.34e-10	6.09e-09	K11D12.13	WBGene00044535	K11D12.13	K11D12.13
	C37C3.10	48.5111	4.6883	0.66077	7.0952	1.29e-12	8.94e-11	C37C3.10	WBGene00016502	C37C3.10	C37C3.10		ZC308.4	1470.96	-1.69829	0.265287	-6.40171	1.54e-10	6.93e-09	ZC308.4	WBGene00022586	ZC308.4	ZC308.4
	pals-37	50.5709	4.3214	0.609128	7.09441	1.3e-12	8.95e-11	pals-37	WBGene00138721	pals-37	pals-37		memi-1	1208.49	-1.47806	0.231314	-6.38983	1.66e-10	7.45e-09	memi-1	WBGene00003216	memi-1	memi-1
	K11H3.2	242.537	2.4154	0.34075	7.08849	1.36e-12	9.3e-11	K11H3.2	WBGene00010779	K11H3.2	K11H3.2		pos-1	10963.1	-1.49467	0.234087	-6.38509	1.71e-10	7.64e-09	pos-1	WBGene00004078	pos-1	pos-1
	sodh-1	942.891	2.09303	0.29535	7.0866	1.37e-12	9.39e-11	sodh-1	WBGene00010790	adh-1	adh-1		cdc-25.1	3557.52	-1.34867	0.212718	-6.34017	2.3e-10	1e-08	cdc-25.1	WBGene00000386	cdc-25.1	cdc-25.1
	T20D4.10	196.899	2.58547	0.364994	7.08359	1.4e-12	9.56e-11	T20D4.10	WBGene00020616	T20D4.10	T20D4.10		egg-1	8701.2	-1.43407	0.22653	-6.33059	2.44e-10	1.06e-08	egg-1	WBGene00015083	egg-1	egg-1
	T23F11.6	68.6526	3.26821	0.463817	7.04634	1.84e-12	1.24e-10	T23F11.6	WBGene00011957	T23F11.6	T23F11.6		ceh-83	208.103	-2.00353	0.316879	-6.3227	2.57e-10	1.11e-08	ceh-83	WBGene00018446	ceh-83	ceh-83
	ttr-31	1080.33	1.69696	0.241342	7.03138	2.05e-12	1.37e-10	ttr-31	WBGene00010225	ttr-31	ttr-31		ZC266.1	141.188	-2.00242	0.317616	-6.30451	2.89e-10	1.23e-08	ZC266.1	WBGene00022584	ZC266.1	ZC266.1
	C45B2.8	76.1464	3.23416	0.460231	7.02725	2.11e-12	1.4e-10	C45B2.8	WBGene00016662	C45B2.8	C45B2.8		F46F2.3	3969.98	-1.87872	0.298933	-6.28475	3.28e-10	1.39e-08	F46F2.3	WBGene00009787	F46F2.3	F46F2.3
	F53F1.6	174.646	2.11949	0.301618	7.02708	2.11e-12	1.4e-10	F53F1.6	WBGene00009984	F53F1.6	F53F1.6		T24E12.1	94.459	-2.47354	0.394985	-6.26237	3.79e-10	1.58e-08	T24E12.1	WBGene00020771	T24E12.1	T24E12.1
	T21C9.9	303.292	3.04631	0.435661	6.99237	2.7e-12	1.76e-10	T21C9.9	WBGene00011895	T21C9.9	T21C9.9		mrp-4	4016.34	-1.52153	0.24298	-6.26198	3.8e-10	1.58e-08	mrp-4	WBGene00003410	mrp-4	mrp-4
	pqn-89	635.02	1.50721	0.215593	6.99099	2.73e-12	1.77e-10	pqn-89	WBGene00004169	pqn-89	pqn-89		mdt-6	1480.38	-1.43349	0.22906	-6.25815	3.9e-10	1.61e-08	mdt-6	WBGene00003164	mdt-6	mdt-6
	Y58A7A.3	361.091	1.75431	0.251339	6.97985	2.95e-12	1.9e-10	Y58A7A.3	WBGene00021977	Y58A7A.3	Y58A7A.3		ergo-1	3700.87	-1.44779	0.231495	-6.25408	4e-10	1.65e-08	ergo-1	WBGene00019971	ergo-1	ergo-1
	Y106G6E.1	55.8941	3.91824	0.561914	6.97302	3.1e-12	1.98e-10	Y106G6E.1	WBGene00013705	Y106G6E.1	Y106G6E.1		imp-1	2560.72	-1.42918	0.229183	-6.23599	4.49e-10	1.83e-08	imp-1	WBGene00007979	imp-1	imp-1
	ttr-44	1753.9	1.5701	0.225469	6.96371	3.31e-12	2.1e-10	ttr-44	WBGene00008341	ttr-44	ttr-44		ceh-86	64.7246	-2.60809	0.419209	-6.22145	4.93e-10	1.99e-08	ceh-86	WBGene00018355	ceh-86	ceh-86
	ceh-20	547.358	1.58505	0.227919	6.95447	3.54e-12	2.23e-10	ceh-20	WBGene00000443	ceh-20	ceh-20		T05B11.4	311.949	-1.57188	0.252978	-6.21351	5.18e-10	2.08e-08	T05B11.4	WBGene00020247	T05B11.4	T05B11.4
	F45E4.5	233.982	2.77843	0.400698	6.93396	4.09e-12	2.56e-10	F45E4.5	WBGene00018470	F45E4.5	F45E4.5		baz-2	601.049	-1.5299	0.246417	-6.20857	5.35e-10	2.13e-08	baz-2	WBGene00001470	baz-2	baz-2
	W08E12.2	70.9146	4.4702	0.644834	6.93233	4.14e-12	2.58e-10	W08E12.2	WBGene00021083	W08E12.2	W08E12.2		btb-6	133.593	-2.36373	0.381339	-6.19851	5.7e-10	2.25e-08	btb-6	WBGene00018438	btb-6	btb-6
	cyp-32B1	94.8961	3.02553	0.436498	6.93137	4.17e-12	2.59e-10	cyp-32B1	WBGene00021167	cyp-32B1	cyp-32B1		pph-4.2	1864.5	-1.35132	0.218405	-6.18723	6.12e-10	2.41e-08	pph-4.2	WBGene00004086	pph-4.2	pph-4.2
	C10A4.9	105.338	3.08213	0.444937	6.92712	4.29e-12	2.66e-10	C10A4.9	WBGene00045456	C10A4.9	C10A4.9		F21D5.1	3961.62	-1.44919	0.234923	-6.1688	6.88e-10	2.69e-08	F21D5.1	WBGene00009006	pgm-3	pgm-3
	Y6E2A.4	54.8213	4.32665	0.626712	6.90373	5.07e-12	3.11e-10	Y6E2A.4	WBGene00012398	Y6E2A.4	Y6E2A.4		Y105E8B.9	252.56	-1.72815	0.280407	-6.16302	7.14e-10	2.77e-08	Y105E8B.9	WBGene00013693	Y105E8B.9	Y105E8B.9
	Y57G11C.52	221.082	2.8052	0.407267	6.88787	5.66e-12	3.42e-10	Y57G11C.52	WBGene00044741	Y57G11C.52	Y57G11C.52		tpxl-1	3707.08	-1.31761	0.21384	-6.1617	7.2e-10	2.79e-08	tpxl-1	WBGene00021470	tpxl-1	tpxl-1
	gem-4	237.174	1.87602	0.272867	6.87522	6.19e-12	3.72e-10	gem-4	WBGene00001577	gem-4	gem-4		ife-3	6779.13	-1.33561	0.217223	-6.14858	7.82e-10	3.01e-08	ife-3	WBGene00002061	ife-3	ife-3
	ZK896.4	259.716	2.28871	0.333179	6.86931	6.45e-12	3.86e-10	ZK896.4	WBGene00014135	ZK896.4	ZK896.4		clec-222	68.6418	-3.50259	0.569715	-6.14797	7.85e-10	3.02e-08	clec-222	WBGene00007283	clec-222	clec-222
	Y37D8A.8	155.498	2.46706	0.359224	6.86776	6.52e-12	3.89e-10	Y37D8A.8	WBGene00012549	Y37D8A.8	Y37D8A.8		pcn-1	5583.7	-1.44086	0.23445	-6.1457	7.96e-10	3.05e-08	pcn-1	WBGene00003955	pcn-1	pcn-1
	feh-1	174.985	1.94191	0.283055	6.86052	6.86e-12	4.07e-10	feh-1	WBGene00001410	feh-1	feh-1		F19H6.4	321.418	-1.69544	0.276532	-6.1311	8.73e-10	3.32e-08	F19H6.4	WBGene00008959	F19H6.4	F19H6.4
	F49E11.2	76.4465	2.81843	0.412377	6.8346	8.22e-12	4.81e-10	F49E11.2	WBGene00009889	F49E11.2	F49E11.2		F41C6.4	28.7524	-5.12435	0.836472	-6.12615	9e-10	3.42e-08	F41C6.4	WBGene00018278	F41C6.4	F41C6.4
	ttr-7	239.287	2.18702	0.320034	6.83373	8.27e-12	4.82e-10	ttr-7	WBGene00020566	ttr-7	ttr-7		mdf-2	1548.83	-1.46445	0.239509	-6.11436	9.69e-10	3.64e-08	mdf-2	WBGene00003161	mdf-2	mdf-2
	C55C3.3	394.808	1.9749	0.289807	6.81454	9.46e-12	5.47e-10	C55C3.3	WBGene00016953	C55C3.3	C55C3.3		meg-3	1149.43	-1.46786	0.240766	-6.09661	1.08e-09	4.06e-08	meg-3	WBGene00001569	meg-3	meg-3
	Y38H8A.12	52.3571	3.54266	0.522507	6.78012	1.2e-11	6.88e-10	Y38H8A.12	WBGene00206493	Y38H8A.12	Y38H8A.12		H29C22.1	227.235	-2.29476	0.376509	-6.09484	1.1e-09	4.09e-08	H29C22.1	WBGene00045261	H29C22.1	H29C22.1
	ZK354.2	730.171	2.14434	0.316504	6.77508	1.24e-11	7.05e-10	ZK354.2	WBGene00022705	ZK354.2	ZK354.2		pqn-20	4024.43	-1.33805	0.219544	-6.09467	1.1e-09	4.09e-08	pqn-20	WBGene00004110	pqn-20	pqn-20
	F08A8.8	103.956	2.50002	0.369088	6.77353	1.26e-11	7.1e-10	F08A8.8	WBGene00045468	F08A8.8	F08A8.8		rec-1	337.432	-1.56437	0.25684	-6.09082	1.12e-09	4.18e-08	rec-1	WBGene00004332	rec-1	rec-1
	C04C11.25	110.54	3.34498	0.494165	6.76895	1.3e-11	7.28e-10	C04C11.25	WBGene00284855	C04C11.25	C04C11.25		F54D10.5	662.234	-1.54804	0.254377	-6.0856	1.16e-09	4.29e-08	F54D10.5	WBGene00018806	F54D10.5	F54D10.5
	F53A9.8	1803.07	2.07897	0.307399	6.76309	1.35e-11	7.56e-10	F53A9.8	WBGene00018731	F53A9.8	F53A9.8		T10C6.7	903.893	-1.5998	0.262968	-6.08364	1.17e-09	4.33e-08	T10C6.7	WBGene00011689	T10C6.7	T10C6.7
	tts-1	2264.14	2.12776	0.314781	6.75948	1.38e-11	7.72e-10	tts-1	WBGene00006650	tts-1	tts-1		mcm-2	5144.18	-1.41783	0.233092	-6.08272	1.18e-09	4.34e-08	mcm-2	WBGene00003154	mcm-2	mcm-2
	ftn-1	107.771	3.22371	0.477336	6.75356	1.44e-11	8e-10	ftn-1	WBGene00001500	ftn-1	ftn-1		apc-2	1148.14	-1.44425	0.237534	-6.08019	1.2e-09	4.4e-08	apc-2	WBGene00000143	apc-2	apc-2
	gba-2	63.0663	3.09852	0.458811	6.75336	1.44e-11	8e-10	gba-2	WBGene00016340	gba-2	gba-2		puf-5	12349.8	-1.47351	0.243092	-6.06153	1.35e-09	4.91e-08	puf-5	WBGene00004241	puf-5	puf-5
	pals-33	48.7693	6.31198	0.935311	6.74854	1.49e-11	8.22e-10	pals-33	WBGene00021081	pals-33	pals-33		F54F7.3	643.406	-1.551	0.256686	-6.04239	1.52e-09	5.48e-08	F54F7.3	WBGene00010065	F54F7.3	F54F7.3
	C18A11.1	223.208	2.04221	0.303426	6.7305	1.69e-11	9.25e-10	C18A11.1	WBGene00015947	C18A11.1	C18A11.1		T25D3.3	119.013	-2.2401	0.370733	-6.04236	1.52e-09	5.48e-08	T25D3.3	WBGene00020797	T25D3.3	T25D3.3
	Y47D7A.13	2125.17	2.33569	0.348596	6.7003	2.08e-11	1.13e-09	Y47D7A.13	WBGene00021625	Y47D7A.13	Y47D7A.13		B0304.2	667.447	-1.65568	0.274949	-6.02177	1.73e-09	6.14e-08	B0304.2	WBGene00015134	B0304.2	B0304.2
	C08F11.13	581.879	1.61548	0.241569	6.68745	2.27e-11	1.23e-09	C08F11.13	WBGene00007460	C08F11.13	C08F11.13		clec-87	14034.5	-1.54512	0.256787	-6.01715	1.78e-09	6.31e-08	clec-87	WBGene00007709	clec-87	clec-87
	erp-44.3	81.2979	2.72057	0.407098	6.68285	2.34e-11	1.26e-09	erp-44.3	WBGene00018358	erp-44.3	erp-44.3		bath-41	1766.15	-1.4593	0.24272	-6.01226	1.83e-09	6.49e-08	bath-41	WBGene00018137	bath-41	bath-41
	Y2H9A.6	43.4085	3.95249	0.59573	6.63469	3.25e-11	1.71e-09	Y2H9A.6	WBGene00086568	Y2H9A.6	Y2H9A.6		W04A4.2	343.756	-1.42942	0.23796	-6.00697	1.89e-09	6.69e-08	W04A4.2	WBGene00012231	W04A4.2	W04A4.2
	T28F4.5	7157.13	1.37207	0.207076	6.62591	3.45e-11	1.81e-09	T28F4.5	WBGene00012140	T28F4.5	T28F4.5		klp-15	3094.86	-1.31441	0.218847	-6.00608	1.9e-09	6.71e-08	klp-15	WBGene00002225	klp-15	klp-15
	srr-6	45.8509	4.45981	0.674184	6.61513	3.71e-11	1.94e-09	srr-6	WBGene00005657	srr-6	srr-6		inx-2	214.82	-1.96211	0.326834	-6.00339	1.93e-09	6.79e-08	inx-2	WBGene00002124	inx-2	inx-2
	ZK550.5	1012.83	1.89674	0.286792	6.61363	3.75e-11	1.94e-09	ZK550.5	WBGene00013999	phyh-1	phyh-1		C30G7.4	88.8757	-2.13344	0.355537	-6.00062	1.97e-09	6.87e-08	C30G7.4	WBGene00044178	C30G7.4	C30G7.4
	str-7	49.3701	4.39245	0.66412	6.61394	3.74e-11	1.94e-09	str-7	WBGene00006075	str-7	str-7		H04M03.3	401.623	-1.62987	0.271797	-5.99664	2.01e-09	7.02e-08	H04M03.3	WBGene00019153	H04M03.3	H04M03.3
	ttr-23	68.3365	2.82419	0.427704	6.60314	4.03e-11	2.08e-09	ttr-23	WBGene00011894	ttr-23	ttr-23		Y51H7C.3	599.162	-1.6592	0.276696	-5.9965	2.02e-09	7.02e-08	Y51H7C.3	WBGene00021781	Y51H7C.3	Y51H7C.3
	W06A11.1	88.1299	2.48757	0.376776	6.60226	4.05e-11	2.09e-09	W06A11.1	WBGene00021052	W06A11.1	W06A11.1		mcm-3	4352.03	-1.35051	0.225509	-5.98871	2.12e-09	7.33e-08	mcm-3	WBGene00003155	mcm-3	mcm-3
	Y44A6C.1	382.96	1.55447	0.235663	6.59617	4.22e-11	2.17e-09	Y44A6C.1	WBGene00012850	Y44A6C.1	Y44A6C.1		T01C3.3	4377.51	-1.49926	0.250395	-5.98759	2.13e-09	7.37e-08	T01C3.3	WBGene00011320	T01C3.3	T01C3.3
	K02G10.15	70.6855	2.93797	0.44547	6.59521	4.25e-11	2.17e-09	K02G10.15	WBGene00206361	K02G10.15	K02G10.15		B0432.8	199.791	-1.77941	0.297287	-5.9855	2.16e-09	7.42e-08	B0432.8	WBGene00015189	B0432.8	B0432.8
	cpg-7	1663.36	2.1001	0.318452	6.59471	4.26e-11	2.18e-09	cpg-7	WBGene00010723	cpg-7	cpg-7		ifet-1	17908.6	-1.31165	0.219127	-5.9858	2.15e-09	7.42e-08	ifet-1	WBGene00004132	ifet-1	ifet-1
	F58H7.5	72.0404	2.83799	0.430722	6.58892	4.43e-11	2.24e-09	F58H7.5	WBGene00019070	F58H7.5	F58H7.5		ptc-1	11243.7	-1.36468	0.227989	-5.98573	2.15e-09	7.42e-08	ptc-1	WBGene00004208	ptc-1	ptc-1
	lov-1	45.5906	5.76298	0.874831	6.58753	4.47e-11	2.26e-09	lov-1	WBGene00003058	lov-1	lov-1		pie-1	1196.92	-1.36135	0.227863	-5.97441	2.31e-09	7.89e-08	pie-1	WBGene00004027	pie-1	pie-1
	F28A10.1	80.4336	2.66926	0.405486	6.58287	4.61e-11	2.31e-09	F28A10.1	WBGene00017869	F28A10.1	F28A10.1		ZK856.11	392.657	-1.3644	0.228784	-5.96372	2.47e-09	8.38e-08	ZK856.11	WBGene00014112	ZK856.11	ZK856.11
	T24C4.4	191.811	2.03975	0.310755	6.56385	5.24e-11	2.61e-09	T24C4.4	WBGene00020760	clc-19	clc-19		Y59A8B.12	941.374	-1.57414	0.264423	-5.95314	2.63e-09	8.85e-08	Y59A8B.12	WBGene00013349	Y59A8B.12	Y59A8B.12
	T26H5.9	220.084	2.92421	0.445655	6.56159	5.32e-11	2.64e-09	T26H5.9	WBGene00044206	T26H5.9	T26H5.9		ZK813.2	1175.98	-4.75505	0.799196	-5.94979	2.68e-09	8.99e-08	ZK813.2	WBGene00022821	ZK813.2	ZK813.2
	Y39B6A.25	108.828	2.53108	0.386009	6.55707	5.49e-11	2.71e-09	Y39B6A.25	WBGene00012684	Y39B6A.25	Y39B6A.25		acs-13	7153.46	-1.36927	0.230528	-5.9397	2.86e-09	9.53e-08	acs-13	WBGene00022037	acs-13	acs-13
	F13H10.6	667.075	1.3798	0.210684	6.54914	5.79e-11	2.83e-09	F13H10.6	WBGene00008777	F13H10.6	F13H10.6		pak-2	1096.87	-1.27771	0.215839	-5.91971	3.23e-09	1.07e-07	pak-2	WBGene00006443	pak-2	pak-2
	cpi-1	2567.7	1.34224	0.205118	6.54375	6e-11	2.93e-09	cpi-1	WBGene00000535	cpi-1	cpi-1		mex-1	4377.39	-1.36488	0.23135	-5.89964	3.64e-09	1.2e-07	mex-1	WBGene00003228	mex-1	mex-1
	gcy-19	72.3318	2.71017	0.414717	6.535	6.36e-11	3.1e-09	gcy-19	WBGene00001544	gcy-19	gcy-19		clec-88	4494.64	-1.4958	0.254101	-5.88663	3.94e-09	1.28e-07	clec-88	WBGene00019606	clec-88	clec-88
	T11F9.10	38.1514	4.47834	0.685815	6.52994	6.58e-11	3.19e-09	T11F9.10	WBGene00011712	T11F9.10	T11F9.10		tdc-1	3260.88	-1.41025	0.239902	-5.87846	4.14e-09	1.33e-07	tdc-1	WBGene00006562	tdc-1	tdc-1
	T11F8.5	126.23	2.13129	0.326587	6.52595	6.76e-11	3.26e-09	T11F8.5	WBGene00044499	T11F8.5	T11F8.5		zif-1	1583.24	-1.29207	0.220037	-5.87205	4.3e-09	1.38e-07	zif-1	WBGene00006977	zif-1	zif-1
	cbs-2	209.04	2.21979	0.340491	6.51937	7.06e-11	3.39e-09	cbs-2	WBGene00018783	cbs-2	cbs-2		Y75B12B.1	3867.35	-1.55879	0.265653	-5.86777	4.42e-09	1.41e-07	Y75B12B.1	WBGene00013567	Y75B12B.1	Y75B12B.1
	T23F6.3	327.143	2.26926	0.348322	6.51481	7.28e-11	3.48e-09	T23F6.3	WBGene00011951	T23F6.3	T23F6.3		W07A12.8	111.818	-2.26438	0.385963	-5.86684	4.44e-09	1.42e-07	W07A12.8	WBGene00012325	W07A12.8	W07A12.8
	bbs-4	39.3698	4.70845	0.723334	6.50937	7.55e-11	3.57e-09	bbs-4	WBGene00043992	bbs-4	bbs-4		pen-2	668.088	-1.64969	0.281385	-5.86276	4.55e-09	1.44e-07	pen-2	WBGene00003975	pen-2	pen-2
	Y119C1B.11	40.8068	4.41211	0.678575	6.50202	7.92e-11	3.73e-09	Y119C1B.11	WBGene00044441	Y119C1B.11	Y119C1B.11		T12F5.2	511.689	-1.66399	0.283879	-5.86161	4.58e-09	1.45e-07	T12F5.2	WBGene00020467	T12F5.2	T12F5.2
	faah-2	1732.83	1.42607	0.220324	6.47258	9.63e-11	4.49e-09	faah-2	WBGene00015048	faah-2	faah-2		supr-1	462.053	-1.43465	0.244907	-5.85794	4.69e-09	1.48e-07	supr-1	WBGene00022124	supr-1	supr-1
	lin-33	464.694	1.55735	0.240728	6.46936	9.84e-11	4.55e-09	lin-33	WBGene00003019	lin-33	lin-33		ima-2	10218.5	-1.23055	0.210858	-5.83591	5.35e-09	1.67e-07	ima-2	WBGene00002073	ima-2	ima-2
	unc-63	236.005	1.83758	0.284893	6.45007	1.12e-10	5.12e-09	unc-63	WBGene00006797	unc-63	unc-63		Y49E10.29	201.224	-1.8636	0.319563	-5.83171	5.49e-09	1.71e-07	Y49E10.29	WBGene00045239	Y49E10.29	Y49E10.29
	C39B10.3	39.6436	3.94057	0.611391	6.44527	1.15e-10	5.27e-09	C39B10.3	WBGene00008023	C39B10.3	C39B10.3		gfat-1	7033.53	-1.29699	0.222469	-5.82997	5.54e-09	1.72e-07	gfat-1	WBGene00008546	gfat-1	gfat-1
	C30B5.6	118.666	3.30094	0.514631	6.4142	1.42e-10	6.42e-09	C30B5.6	WBGene00016247	C30B5.6	C30B5.6		mex-3	6514.83	-1.27943	0.219569	-5.82701	5.64e-09	1.75e-07	mex-3	WBGene00003229	mex-3	mex-3
	T16G1.6	180.411	1.84317	0.287738	6.40572	1.5e-10	6.76e-09	T16G1.6	WBGene00011800	T16G1.6	T16G1.6		nasp-2	13665.9	-1.38326	0.237548	-5.82309	5.78e-09	1.78e-07	nasp-2	WBGene00008218	nasp-2	nasp-2
	pals-32	108.815	3.43291	0.5369	6.39394	1.62e-10	7.27e-09	pals-32	WBGene00016281	pals-32	pals-32		ent-2	1481.61	-1.21839	0.209603	-5.81287	6.14e-09	1.89e-07	ent-2	WBGene00010701	ent-2	ent-2
	vhp-1	1096.17	1.32345	0.207194	6.38751	1.69e-10	7.54e-09	vhp-1	WBGene00006923	vhp-1	vhp-1		rgs-11	210.666	-1.9935	0.34363	-5.80129	6.58e-09	2.01e-07	rgs-11	WBGene00004354	rgs-11	rgs-11
	D1081.5	244.845	2.22386	0.348392	6.38321	1.73e-10	7.71e-09	D1081.5	WBGene00008383	D1081.5	D1081.5		puf-6	1767.78	-1.3537	0.233385	-5.8003	6.62e-09	2.02e-07	puf-6	WBGene00004242	puf-6	puf-6
	col-89	173.245	2.74931	0.432126	6.3623	1.99e-10	8.82e-09	col-89	WBGene00000664	col-89	col-89		sws-1	145.959	-1.75508	0.302722	-5.79765	6.73e-09	2.05e-07	sws-1	WBGene00012698	sws-1	sws-1
	abu-10	65.2733	3.02853	0.476235	6.35932	2.03e-10	8.97e-09	abu-10	WBGene00000033	abu-10	abu-10		Y76B12C.6	1048.36	-1.29676	0.224179	-5.7845	7.27e-09	2.2e-07	Y76B12C.6	WBGene00022300	Y76B12C.6	Y76B12C.6
	R05G6.9	40.5942	4.81963	0.75796	6.35869	2.03e-10	8.98e-09	R05G6.9	WBGene00019901	R05G6.9	R05G6.9		snpn-1	640.883	-1.50295	0.260074	-5.77894	7.52e-09	2.27e-07	snpn-1	WBGene00015327	snpn-1	snpn-1
	ZK1055.7	954.44	1.62111	0.255058	6.35585	2.07e-10	9.13e-09	ZK1055.7	WBGene00022848	ZK1055.7	ZK1055.7		E02H4.6	418.047	-1.50128	0.260165	-5.77049	7.9e-09	2.37e-07	E02H4.6	WBGene00008464	E02H4.6	E02H4.6
	fip-5	415.139	1.6746	0.263859	6.34657	2.2e-10	9.67e-09	fip-5	WBGene00009620	fip-5	fip-5		puf-11	7058.23	-1.3171	0.22847	-5.76484	8.17e-09	2.43e-07	puf-11	WBGene00022257	puf-11	puf-11
	Y80D3A.8	132.918	2.81214	0.443144	6.34589	2.21e-10	9.69e-09	Y80D3A.8	WBGene00013586	Y80D3A.8	Y80D3A.8		K08H2.3	247.333	-1.5558	0.270144	-5.75914	8.45e-09	2.5e-07	K08H2.3	WBGene00010690	K08H2.3	K08H2.3
	ZK909.3	1233.54	1.80188	0.283995	6.34477	2.23e-10	9.73e-09	ZK909.3	WBGene00014148	ZK909.3	ZK909.3		C27C12.3	246.7	-1.64339	0.285731	-5.75153	8.84e-09	2.6e-07	C27C12.3	WBGene00007773	C27C12.3	C27C12.3
	col-83	37.3044	4.464	0.704456	6.33681	2.35e-10	1.02e-08	col-83	WBGene00000658	col-83	col-83		T04D3.1	312.204	-1.73747	0.302141	-5.75054	8.9e-09	2.61e-07	T04D3.1	WBGene00011431	T04D3.1	T04D3.1
	F47E1.2	151.105	1.89145	0.299065	6.32454	2.54e-10	1.1e-08	F47E1.2	WBGene00018566	F47E1.2	F47E1.2		dut-1	3750.31	-1.35671	0.236118	-5.7459	9.14e-09	2.67e-07	dut-1	WBGene00010609	dut-1	dut-1
	C36C5.14	82.5348	3.33442	0.527459	6.32167	2.59e-10	1.11e-08	C36C5.14	WBGene00016483	C36C5.14	C36C5.14		F14H3.5	149.371	-1.84645	0.321387	-5.74525	9.18e-09	2.67e-07	F14H3.5	WBGene00008824	F14H3.5	F14H3.5
	asns-2	1213.98	1.25977	0.199508	6.31437	2.71e-10	1.16e-08	asns-2	WBGene00019730	asns-2	asns-2		H14A12.3	988.633	-1.31925	0.230465	-5.72433	1.04e-08	2.98e-07	H14A12.3	WBGene00019196	H14A12.3	H14A12.3
	F55F8.7	281.22	2.07213	0.328196	6.31369	2.72e-10	1.17e-08	F55F8.7	WBGene00018895	F55F8.7	F55F8.7		gyg-2	4013.31	-1.3716	0.240248	-5.70909	1.14e-08	3.24e-07	gyg-2	WBGene00012020	gyg-2	gyg-2
	tag-278	329.453	1.73772	0.276115	6.29348	3.1e-10	1.32e-08	tag-278	WBGene00015356	tag-278	tag-278		Y22D7AR.10	228.412	-2.0156	0.353701	-5.6986	1.21e-08	3.42e-07	Y22D7AR.10	WBGene00021263	spex-3	spex-3
	fbxa-105	107.787	2.16965	0.3451	6.287	3.24e-10	1.37e-08	fbxa-105	WBGene00015362	fbxa-105	fbxa-105		oma-1	4620.32	-1.45647	0.255781	-5.6942	1.24e-08	3.48e-07	oma-1	WBGene00003864	oma-1	oma-1
	T11B7.2	296.921	1.75853	0.280032	6.27976	3.39e-10	1.43e-08	T11B7.2	WBGene00011707	T11B7.2	T11B7.2		M01F1.8	660.748	-1.32492	0.232723	-5.69314	1.25e-08	3.5e-07	M01F1.8	WBGene00010814	M01F1.8	M01F1.8
	nas-27	92.3846	3.31022	0.527211	6.27875	3.41e-10	1.44e-08	nas-27	WBGene00003545	nas-27	nas-27		C01G8.1	2898.98	-1.37156	0.240943	-5.69247	1.25e-08	3.5e-07	C01G8.1	WBGene00015312	C01G8.1	C01G8.1
	ins-37	254.939	2.42669	0.386774	6.27418	3.51e-10	1.47e-08	ins-37	WBGene00002120	ins-37	ins-37		ptr-2	3683.13	-1.23831	0.217614	-5.69037	1.27e-08	3.54e-07	ptr-2	WBGene00004217	ptr-2	ptr-2
	pgp-1	404.109	1.66517	0.265394	6.27431	3.51e-10	1.47e-08	pgp-1	WBGene00003995	pgp-1	pgp-1		sra-14	27.8615	-3.999	0.704758	-5.67429	1.39e-08	3.84e-07	sra-14	WBGene00005040	sra-14	sra-14
	C06A8.6	433.101	1.82619	0.291178	6.27173	3.57e-10	1.49e-08	C06A8.6	WBGene00015516	C06A8.6	C06A8.6		C33F10.4	386.018	-1.53376	0.270351	-5.6732	1.4e-08	3.86e-07	C33F10.4	WBGene00016353	C33F10.4	C33F10.4
	F22B5.4	352.4	1.97612	0.315272	6.26799	3.66e-10	1.53e-08	F22B5.4	WBGene00009042	F22B5.4	F22B5.4		C31G12.1	70.6881	-2.40957	0.424816	-5.67204	1.41e-08	3.88e-07	C31G12.1	WBGene00007850	C31G12.1	C31G12.1
	cht-2	58.5821	3.10223	0.495769	6.2574	3.91e-10	1.62e-08	cht-2	WBGene00011757	cht-2	cht-2		imb-1	3603.29	-1.18143	0.208296	-5.67187	1.41e-08	3.88e-07	imb-1	WBGene00002075	imb-1	imb-1
	cest-2.3	33.9914	5.00787	0.80046	6.25624	3.94e-10	1.63e-08	cest-2.3	WBGene00013873	cest-2.3	cest-2.3		pif-1	588.892	-1.34504	0.237447	-5.6646	1.47e-08	4.03e-07	pif-1	WBGene00004028	pif-1	pif-1
	F21D9.2	325.233	2.01755	0.322654	6.25298	4.03e-10	1.65e-08	F21D9.2	WBGene00009016	F21D9.2	F21D9.2		F38A5.22	30.218	-4.23115	0.747663	-5.65916	1.52e-08	4.15e-07	F38A5.22	WBGene00235391	F38A5.22	F38A5.22
	Y51A2B.5	102.985	2.28316	0.365888	6.24006	4.37e-10	1.79e-08	Y51A2B.5	WBGene00013069	Y51A2B.5	Y51A2B.5		lido-9	532.189	-1.29402	0.229046	-5.64961	1.61e-08	4.35e-07	lido-9	WBGene00016576	lido-9	lido-9
	Y41D4A.7	202.395	1.78342	0.285961	6.23657	4.47e-10	1.83e-08	Y41D4A.7	WBGene00021509	Y41D4A.7	Y41D4A.7		puf-3	7877.31	-1.27407	0.227142	-5.60914	2.03e-08	5.43e-07	puf-3	WBGene00004239	puf-3	puf-3
	cbp-2	327.036	1.48785	0.238633	6.2349	4.52e-10	1.84e-08	cbp-2	WBGene00010545	cbp-2	cbp-2		Y25C1A.14	55.6009	-2.79476	0.500953	-5.57889	2.42e-08	6.37e-07	Y25C1A.14	WBGene00194985	Y25C1A.14	Y25C1A.14
	M04F3.3	399.353	1.63463	0.262193	6.23443	4.53e-10	1.84e-08	M04F3.3	WBGene00019769	kin-35	kin-35		T24D1.3	1476.83	-1.30137	0.233601	-5.5709	2.53e-08	6.65e-07	T24D1.3	WBGene00011986	T24D1.3	T24D1.3
	T23F4.2	284.075	1.58852	0.255377	6.22028	4.96e-10	2e-08	T23F4.2	WBGene00020740	T23F4.2	T23F4.2		memi-3	2086.75	-1.28883	0.231431	-5.56895	2.56e-08	6.71e-07	memi-3	WBGene00010353	memi-3	memi-3
	M60.4	2557.91	1.25377	0.201641	6.21784	5.04e-10	2.03e-08	M60.4	WBGene00019780	M60.4	M60.4		xpo-2	4921.91	-1.14767	0.206236	-5.56486	2.62e-08	6.86e-07	xpo-2	WBGene00002079	xpo-2	xpo-2
	K03H9.3	54.3769	3.30863	0.532721	6.21081	5.27e-10	2.11e-08	K03H9.3	WBGene00019372	K03H9.3	K03H9.3		ZK686.1	1082.6	-1.52511	0.274718	-5.55154	2.83e-08	7.37e-07	ZK686.1	WBGene00022791	ZK686.1	ZK686.1
	cri-2	848.439	1.36778	0.220261	6.20981	5.3e-10	2.12e-08	cri-2	WBGene00019478	cri-2	cri-2		Y46G5A.8	66.7818	-2.43159	0.438053	-5.5509	2.84e-08	7.39e-07	Y46G5A.8	WBGene00012900	Y46G5A.8	Y46G5A.8
	K10G4.3	43.1144	3.5496	0.571949	6.20616	5.43e-10	2.16e-08	K10G4.3	WBGene00010752	K10G4.3	K10G4.3		dscc-1	879.451	-1.31188	0.236717	-5.54196	2.99e-08	7.7e-07	dscc-1	WBGene00019595	dscc-1	dscc-1
	mpst-4	328.706	2.04756	0.329913	6.20637	5.42e-10	2.16e-08	mpst-4	WBGene00017387	mpst-4	mpst-4		pqn-82	299.069	-1.42092	0.256618	-5.53712	3.07e-08	7.91e-07	pqn-82	WBGene00004163	pqn-82	pqn-82
	fozi-1	262.949	1.54495	0.249025	6.20399	5.5e-10	2.18e-08	fozi-1	WBGene00010453	fozi-1	fozi-1		Y53C10A.6	816.354	-1.27164	0.230007	-5.52872	3.23e-08	8.27e-07	Y53C10A.6	WBGene00013137	Y53C10A.6	Y53C10A.6
	atg-10	92.1778	2.3013	0.372314	6.18107	6.37e-10	2.5e-08	atg-10	WBGene00008427	atg-10	atg-10		fbxa-107	210.227	-1.65818	0.300193	-5.52372	3.32e-08	8.49e-07	fbxa-107	WBGene00012564	fbxa-107	fbxa-107
	C55C3.8	65.9425	2.68068	0.433841	6.17894	6.45e-10	2.53e-08	C55C3.8	WBGene00044501	C55C3.8	C55C3.8		C05C10.5	2188.34	-1.4613	0.26474	-5.51975	3.39e-08	8.65e-07	C05C10.5	WBGene00007332	C05C10.5	C05C10.5
	pgp-8	158.735	2.25316	0.36539	6.16645	6.98e-10	2.72e-08	pgp-8	WBGene00004002	pgp-8	pgp-8		cdc-25.3	456.334	-1.54313	0.280055	-5.51009	3.59e-08	9.13e-07	cdc-25.3	WBGene00000388	cdc-25.3	cdc-25.3
	fkh-5	53.7376	2.93805	0.476697	6.16334	7.12e-10	2.77e-08	fkh-5	WBGene00001437	fkh-5	fkh-5		pigv-1	3099.27	-1.27914	0.23228	-5.5069	3.65e-08	9.28e-07	pigv-1	WBGene00020375	pigv-1	pigv-1
	npr-8	63.1219	2.76444	0.449315	6.15257	7.62e-10	2.94e-08	npr-8	WBGene00016984	npr-8	npr-8		acly-1	4101.88	-1.25464	0.227882	-5.50567	3.68e-08	9.33e-07	acly-1	WBGene00016995	acly-1	acly-1
	F56D5.3	157.478	2.16214	0.351771	6.14644	7.92e-10	3.04e-08	F56D5.3	WBGene00010148	F56D5.3	F56D5.3		fbxa-215	3593.18	-1.37657	0.250155	-5.50286	3.74e-08	9.45e-07	fbxa-215	WBGene00012879	fbxa-215	fbxa-215
	F57C9.6	69.0494	2.93605	0.478183	6.14002	8.25e-10	3.15e-08	F57C9.6	WBGene00019012	F57C9.6	F57C9.6		F44E7.5	809.015	-1.13385	0.206076	-5.50211	3.75e-08	9.48e-07	F44E7.5	WBGene00018427	F44E7.5	F44E7.5
	T10B11.4	57.8608	3.22301	0.526201	6.12507	9.06e-10	3.44e-08	T10B11.4	WBGene00020400	T10B11.4	T10B11.4		cct-3	9895.01	-1.0111	0.184218	-5.48862	4.05e-08	1.01e-06	cct-3	WBGene00018782	cct-3	cct-3
	dhcr-7	91.3416	2.46466	0.402434	6.12439	9.1e-10	3.44e-08	dhcr-7	WBGene00007126	dhcr-7	dhcr-7		wdr-48	1112.7	-1.23593	0.225221	-5.48762	4.07e-08	1.02e-06	wdr-48	WBGene00009441	wdr-48	wdr-48
	mam-7	35.0327	4.54054	0.741512	6.12336	9.16e-10	3.46e-08	mam-7	WBGene00009593	mam-7	mam-7		C53D5.1	367.79	-1.36723	0.249185	-5.48683	4.09e-08	1.02e-06	C53D5.1	WBGene00016902	C53D5.1	C53D5.1
	grd-14	1205.15	2.32611	0.380317	6.11622	9.58e-10	3.61e-08	grd-14	WBGene00001703	grd-14	grd-14		mcm-5	4704.49	-1.27918	0.23319	-5.48556	4.12e-08	1.03e-06	mcm-5	WBGene00003157	mcm-5	mcm-5
	Y32F6B.1	1277.08	1.36354	0.223852	6.09128	1.12e-09	4.17e-08	Y32F6B.1	WBGene00012531	Y32F6B.1	Y32F6B.1		Y71H2AM.2	1715.49	-1.12142	0.20446	-5.48482	4.14e-08	1.03e-06	Y71H2AM.2	WBGene00022167	pipp-4P	pipp-4P
	F20B10.3	36.1596	4.08422	0.670788	6.08869	1.14e-09	4.22e-08	F20B10.3	WBGene00008967	F20B10.3	F20B10.3		T05E7.1	342.895	-1.53831	0.280862	-5.47708	4.32e-08	1.07e-06	T05E7.1	WBGene00020258	T05E7.1	T05E7.1
	flp-16	255.916	1.77283	0.291185	6.08833	1.14e-09	4.22e-08	flp-16	WBGene00001459	flp-16	flp-16		perm-1	1736.3	-1.35305	0.247033	-5.4772	4.32e-08	1.07e-06	perm-1	WBGene00011350	perm-1	perm-1
	lron-2	68.9609	2.99875	0.493254	6.07953	1.21e-09	4.41e-08	lron-2	WBGene00022789	lron-2	lron-2		eri-7	814.299	-1.47638	0.269944	-5.46921	4.52e-08	1.11e-06	eri-7	WBGene00016566	eri-7	eri-7
	B0348.5	53.5569	2.9178	0.480584	6.07138	1.27e-09	4.63e-08	B0348.5	WBGene00015153	idpp-2	idpp-2		T16G12.8	125.099	-2.22043	0.406273	-5.46538	4.62e-08	1.13e-06	T16G12.8	WBGene00011809	T16G12.8	T16G12.8
	E01G6.1	108.194	3.12567	0.51662	6.05022	1.45e-09	5.26e-08	E01G6.1	WBGene00008449	E01G6.1	E01G6.1		plk-1	4479.55	-1.21816	0.222933	-5.46423	4.65e-08	1.14e-06	plk-1	WBGene00004042	plk-1	plk-1
	wago-10	246.016	1.9907	0.329136	6.04827	1.46e-09	5.31e-08	wago-10	WBGene00020707	wago-10	wago-10		cdc-25.2	537.696	-1.37048	0.251454	-5.45023	5.03e-08	1.23e-06	cdc-25.2	WBGene00000387	cdc-25.2	cdc-25.2
	F41H10.5	71.9173	2.44938	0.405033	6.04735	1.47e-09	5.33e-08	F41H10.5	WBGene00018318	F41H10.5	F41H10.5		cyp-31A5	1174.31	-1.2937	0.237504	-5.44706	5.12e-08	1.25e-06	cyp-31A5	WBGene00013381	cyp-31A5	cyp-31A5
	F47D12.6	138.522	2.12536	0.351859	6.04038	1.54e-09	5.53e-08	F47D12.6	WBGene00018562	F47D12.6	F47D12.6		inx-22	1623.35	-1.23526	0.226936	-5.44323	5.23e-08	1.27e-06	inx-22	WBGene00002144	inx-22	inx-22
	F56D5.6	821.358	1.34176	0.222145	6.04	1.54e-09	5.53e-08	F56D5.6	WBGene00010150	F56D5.6	F56D5.6		fbxa-170	204.219	-1.81322	0.333215	-5.44158	5.28e-08	1.28e-06	fbxa-170	WBGene00016486	fbxa-170	fbxa-170
	let-522	435.842	1.43406	0.237659	6.03412	1.6e-09	5.73e-08	let-522	WBGene00010870	let-522	let-522		mcm-4	3471.24	-1.25258	0.23043	-5.43583	5.45e-08	1.32e-06	mcm-4	WBGene00003156	mcm-4	mcm-4
	tir-1	667.362	1.38237	0.229309	6.02844	1.66e-09	5.92e-08	tir-1	WBGene00006575	tir-1	tir-1		mex-5	11609.6	-1.26234	0.232357	-5.43275	5.55e-08	1.34e-06	mex-5	WBGene00003230	mex-5	mex-5
	C54D10.13	73.9244	2.42374	0.402368	6.02369	1.7e-09	6.08e-08	C54D10.13	WBGene00045400	C54D10.13	C54D10.13		psf-2	938.735	-1.42126	0.26208	-5.42301	5.86e-08	1.41e-06	psf-2	WBGene00009287	psf-2	psf-2
	pitr-4	34.4455	5.80511	0.966591	6.00575	1.9e-09	6.71e-08	pitr-4	WBGene00007141	pitr-4	pitr-4		mrps-21	806.211	-1.43783	0.265666	-5.41217	6.23e-08	1.48e-06	mrps-21	WBGene00017924	mrps-21	mrps-21
	nep-23	207.086	2.15349	0.358718	6.00328	1.93e-09	6.79e-08	nep-23	WBGene00013785	nep-23	nep-23		puf-7	1734.05	-1.26876	0.234824	-5.40302	6.55e-08	1.56e-06	puf-7	WBGene00004243	puf-7	puf-7
	twk-6	63.321	2.88446	0.48105	5.99617	2.02e-09	7.02e-08	twk-6	WBGene00006661	twk-6	twk-6		F18A1.7	3891.42	-1.3936	0.258135	-5.39871	6.71e-08	1.58e-06	F18A1.7	WBGene00017548	F18A1.7	F18A1.7
	C09B9.7	144.942	2.20831	0.369106	5.98286	2.19e-09	7.52e-08	C09B9.7	WBGene00015630	C09B9.7	C09B9.7		T24E12.11	83.2043	-2.19704	0.407346	-5.39355	6.91e-08	1.63e-06	T24E12.11	WBGene00020778	T24E12.11	T24E12.11
	W08A12.2	279.02	1.62613	0.27182	5.98239	2.2e-09	7.53e-08	W08A12.2	WBGene00021079	W08A12.2	W08A12.2		ceh-40	56.8725	-2.79024	0.517829	-5.38833	7.11e-08	1.67e-06	ceh-40	WBGene00000461	ceh-40	ceh-40
	zip-10	184.81	2.67163	0.447753	5.96675	2.42e-09	8.25e-08	zip-10	WBGene00012101	zip-10	zip-10		mom-2	1360.69	-1.28909	0.239585	-5.38052	7.43e-08	1.74e-06	mom-2	WBGene00003395	mom-2	mom-2
	ZK1010.5	1058.97	2.19884	0.368666	5.96431	2.46e-09	8.36e-08	ZK1010.5	WBGene00014179	ZK1010.5	ZK1010.5		T01G5.7	285.093	-1.78762	0.332513	-5.37609	7.61e-08	1.77e-06	T01G5.7	WBGene00011342	T01G5.7	T01G5.7
	F32D8.7	184.695	2.5605	0.429505	5.96152	2.5e-09	8.47e-08	F32D8.7	WBGene00009331	F32D8.7	F32D8.7		gna-2	1985.55	-1.44154	0.268185	-5.37515	7.65e-08	1.78e-06	gna-2	WBGene00001647	gna-2	gna-2
	nas-38	151.663	2.70638	0.454157	5.95913	2.54e-09	8.58e-08	nas-38	WBGene00003554	nas-38	nas-38		M151.7	232.126	-1.53947	0.286584	-5.37182	7.79e-08	1.81e-06	M151.7	WBGene00019799	M151.7	M151.7
	lips-11	42.3322	6.68985	1.123	5.95712	2.57e-09	8.67e-08	lips-11	WBGene00020472	lips-11	lips-11		C27D9.1	1412.85	-1.32233	0.246275	-5.36932	7.9e-08	1.83e-06	C27D9.1	WBGene00016163	C27D9.1	C27D9.1
	skr-3	1169.76	1.42905	0.239981	5.95483	2.6e-09	8.77e-08	skr-3	WBGene00004809	skr-3	skr-3		dhs-17	206.316	-1.42363	0.265338	-5.36535	8.08e-08	1.86e-06	dhs-17	WBGene00000980	dhs-17	dhs-17
	pals-27	43.6393	7.62863	1.28188	5.95111	2.66e-09	8.94e-08	pals-27	WBGene00007132	pals-27	pals-27		nip-1	160.567	-1.50798	0.281566	-5.3557	8.52e-08	1.95e-06	nip-1	WBGene00018386	enri-1	enri-1
	F21C10.4	69.5552	2.47432	0.416527	5.94035	2.84e-09	9.51e-08	F21C10.4	WBGene00017654	F21C10.4	F21C10.4		ztf-20	154.403	-1.59843	0.298551	-5.35396	8.61e-08	1.97e-06	ztf-20	WBGene00012702	ztf-20	ztf-20
	F28A10.4	61.9658	2.88694	0.486646	5.93231	2.99e-09	9.95e-08	F28A10.4	WBGene00017872	F28A10.4	F28A10.4		Y23H5B.5	2056.08	-1.15945	0.217699	-5.32593	1e-07	2.27e-06	Y23H5B.5	WBGene00021276	Y23H5B.5	Y23H5B.5
	cdr-4	866.717	1.83856	0.310079	5.92931	3.04e-09	1.01e-07	cdr-4	WBGene00010470	cdr-4	cdr-4		imb-3	15438	-1.12858	0.211907	-5.32582	1e-07	2.27e-06	imb-3	WBGene00002077	imb-3	imb-3
	ZK849.1	78.7489	2.5601	0.432092	5.9249	3.12e-09	1.04e-07	ZK849.1	WBGene00014100	ZK849.1	ZK849.1		sygl-1	1563.4	-1.2878	0.241838	-5.32503	1.01e-07	2.28e-06	sygl-1	WBGene00012104	sygl-1	sygl-1
	F15D3.4	176.21	2.01113	0.340129	5.91285	3.36e-09	1.11e-07	F15D3.4	WBGene00008854	F15D3.4	F15D3.4		R05H5.3	5500.83	-1.31356	0.247023	-5.31755	1.05e-07	2.35e-06	R05H5.3	WBGene00011038	R05H5.3	R05H5.3
	clec-145	60.4955	2.91471	0.493716	5.90363	3.56e-09	1.17e-07	clec-145	WBGene00013013	clec-145	clec-145		Y54G2A.12	511.6	-1.57234	0.295811	-5.31535	1.06e-07	2.38e-06	Y54G2A.12	WBGene00021877	Y54G2A.12	Y54G2A.12
	C36E8.6	24.1305	7.73839	1.31173	5.89936	3.65e-09	1.2e-07	C36E8.6	WBGene00044230	C36E8.6	C36E8.6		mex-6	5320.01	-1.20553	0.226997	-5.31078	1.09e-07	2.43e-06	mex-6	WBGene00003231	mex-6	mex-6
	F07E5.9	40.4639	6.61588	1.12161	5.89855	3.67e-09	1.2e-07	F07E5.9	WBGene00017214	F07E5.9	F07E5.9		Y52B11A.8	811.575	-1.25205	0.236283	-5.29894	1.16e-07	2.59e-06	Y52B11A.8	WBGene00013127	Y52B11A.8	Y52B11A.8
	Y106G6G.4	1111	1.70458	0.289088	5.89642	3.71e-09	1.21e-07	Y106G6G.4	WBGene00013713	Y106G6G.4	Y106G6G.4		ssna-1	824.915	-1.37182	0.259479	-5.28683	1.24e-07	2.75e-06	ssna-1	WBGene00020300	ssna-1	ssna-1
	Y54E2A.9	323.979	2.03311	0.344791	5.89664	3.71e-09	1.21e-07	Y54E2A.9	WBGene00013194	Y54E2A.9	Y54E2A.9		pup-2	5869.92	-1.22847	0.232399	-5.28603	1.25e-07	2.76e-06	pup-2	WBGene00019628	pup-2	pup-2
	F19C7.2	349.275	1.3861	0.235167	5.89411	3.77e-09	1.23e-07	F19C7.2	WBGene00017592	F19C7.2	F19C7.2		Y106G6H.6	1277.17	-1.27218	0.240842	-5.2822	1.28e-07	2.81e-06	Y106G6H.6	WBGene00013719	Y106G6H.6	Y106G6H.6
	nex-1	7855.49	1.13857	0.193186	5.89364	3.78e-09	1.23e-07	nex-1	WBGene00003588	nex-1	nex-1		W04E12.2	26.7798	-3.60451	0.682643	-5.28023	1.29e-07	2.83e-06	W04E12.2	WBGene00012247	W04E12.2	W04E12.2
	lipl-2	408.403	2.07884	0.353077	5.88778	3.91e-09	1.27e-07	lipl-2	WBGene00009773	lipl-2	lipl-2		mcm-6	5079.89	-1.16858	0.221306	-5.28037	1.29e-07	2.83e-06	mcm-6	WBGene00003158	mcm-6	mcm-6
	F10D7.3	236.238	1.66999	0.283856	5.88323	4.02e-09	1.3e-07	F10D7.3	WBGene00017340	F10D7.3	F10D7.3		hsp-90	69454.8	-1.07078	0.202879	-5.2779	1.31e-07	2.86e-06	hsp-90	WBGene00000915	hsp-90	hsp-90
	fbxa-21	56.4186	3.02823	0.514935	5.88081	4.08e-09	1.32e-07	fbxa-21	WBGene00022487	fbxa-21	fbxa-21		egl-18	384.948	-1.45412	0.275716	-5.27396	1.34e-07	2.91e-06	egl-18	WBGene00001186	egl-18	egl-18
	sma-5	810.8	1.27986	0.217646	5.88044	4.09e-09	1.32e-07	sma-5	WBGene00004859	sma-5	sma-5		lip-1	1422.38	-1.18055	0.22386	-5.27362	1.34e-07	2.91e-06	lip-1	WBGene00003043	lip-1	lip-1
	K10D2.8	109.878	2.02057	0.343809	5.87701	4.18e-09	1.34e-07	K10D2.8	WBGene00189952	K10D2.8	K10D2.8		Y14H12B.2	1736.61	-1.11462	0.211506	-5.2699	1.36e-07	2.96e-06	Y14H12B.2	WBGene00021192	Y14H12B.2	Y14H12B.2
	F54H5.3	175.776	1.93462	0.329745	5.867	4.44e-09	1.42e-07	F54H5.3	WBGene00018840	F54H5.3	F54H5.3		tcc-1	9277.54	-1.11848	0.212247	-5.26972	1.37e-07	2.96e-06	tcc-1	WBGene00013340	tcc-1	tcc-1
	C36C5.15	43.7856	4.00156	0.682344	5.86443	4.51e-09	1.43e-07	C36C5.15	WBGene00016484	C36C5.15	C36C5.15		pcf-11	1817.21	-1.02468	0.195111	-5.2518	1.51e-07	3.22e-06	pcf-11	WBGene00020092	pcf-11	pcf-11
	K08D8.4	450.015	1.6347	0.279069	5.85772	4.69e-09	1.48e-07	K08D8.4	WBGene00010658	K08D8.4	K08D8.4		nfya-1	212.173	-1.47514	0.280963	-5.2503	1.52e-07	3.25e-06	nfya-1	WBGene00011614	nfya-1	nfya-1
	cpr-3	496.357	1.86619	0.319047	5.84926	4.94e-09	1.56e-07	cpr-3	WBGene00000783	cpr-3	cpr-3		clp-7	1645.17	-1.11566	0.212508	-5.24996	1.52e-07	3.25e-06	clp-7	WBGene00000547	clp-7	clp-7
	R10D12.18	45.1132	3.12155	0.534041	5.84516	5.06e-09	1.59e-07	R10D12.18	WBGene00194678	R10D12.18	R10D12.18		F28B3.5	726.794	-1.31602	0.250707	-5.24923	1.53e-07	3.25e-06	F28B3.5	WBGene00017886	mfsd-13.1	mfsd-13.1
	T26H5.14	35.9229	3.67575	0.628877	5.84494	5.07e-09	1.59e-07	T26H5.14	WBGene00235133	T26H5.14	T26H5.14		W08E12.7	16702.9	-1.06007	0.20196	-5.24892	1.53e-07	3.25e-06	W08E12.7	WBGene00021088	W08E12.7	W08E12.7
	F40H7.12	24.6357	7.76905	1.33057	5.83887	5.26e-09	1.65e-07	F40H7.12	WBGene00044379	ifas-1	ifas-1		F12E12.1	340.293	-1.45202	0.276661	-5.24836	1.53e-07	3.26e-06	F12E12.1	WBGene00017402	F12E12.1	F12E12.1
	cyp-33C8	277.297	1.78744	0.306328	5.83506	5.38e-09	1.68e-07	cyp-33C8	WBGene00019967	cyp-33C8	cyp-33C8		acly-2	5758.2	-1.15249	0.219666	-5.24654	1.55e-07	3.28e-06	acly-2	WBGene00007150	acly-2	acly-2
	T19D12.4	2009.17	1.70132	0.291672	5.83301	5.44e-09	1.7e-07	T19D12.4	WBGene00020579	T19D12.4	T19D12.4		gmn-1	1646.74	-1.17496	0.224155	-5.24171	1.59e-07	3.36e-06	gmn-1	WBGene00013552	gmn-1	gmn-1
	K10D11.5	628.852	1.44233	0.247503	5.82755	5.62e-09	1.74e-07	K10D11.5	WBGene00010749	K10D11.5	K10D11.5		clec-47	1540.56	-1.74721	0.333399	-5.2406	1.6e-07	3.37e-06	clec-47	WBGene00011668	clec-47	clec-47
	ZK418.13	111.779	2.20211	0.378968	5.81082	6.22e-09	1.91e-07	ZK418.13	WBGene00220259	ZK418.13	ZK418.13		rgs-9	183.693	-1.70249	0.325623	-5.22842	1.71e-07	3.58e-06	rgs-9	WBGene00004352	rgs-9	rgs-9
	fbxa-156	192.163	1.83835	0.316455	5.8092	6.28e-09	1.93e-07	fbxa-156	WBGene00007392	fbxa-156	fbxa-156		W04A8.6	1176.97	-1.15897	0.222481	-5.20929	1.9e-07	3.94e-06	W04A8.6	WBGene00012241	W04A8.6	W04A8.6
	bath-38	440.462	1.3557	0.233661	5.80201	6.55e-09	2.01e-07	bath-38	WBGene00009945	bath-38	bath-38		mcm-7	5891.76	-1.18809	0.228076	-5.20917	1.9e-07	3.94e-06	mcm-7	WBGene00003159	mcm-7	mcm-7
	ccb-1	370.216	1.47088	0.25392	5.79268	6.93e-09	2.11e-07	ccb-1	WBGene00000368	ccb-1	ccb-1		C48B4.9	749.741	-1.23941	0.237939	-5.20892	1.9e-07	3.94e-06	C48B4.9	WBGene00008172	C48B4.9	C48B4.9
	gcy-1	23.5143	7.69997	1.33034	5.78797	7.12e-09	2.16e-07	gcy-1	WBGene00001528	gcy-1	gcy-1		T24D1.2	2041.37	-1.18041	0.226737	-5.20606	1.93e-07	3.99e-06	T24D1.2	WBGene00011985	T24D1.2	T24D1.2
	tag-234	456.568	1.38425	0.239262	5.7855	7.23e-09	2.19e-07	tag-234	WBGene00018874	tag-234	tag-234		T22D1.5	3114.39	-1.22419	0.235187	-5.20519	1.94e-07	4e-06	T22D1.5	WBGene00020684	T22D1.5	T22D1.5
	scd-2	153.886	1.82442	0.315453	5.7835	7.32e-09	2.21e-07	scd-2	WBGene00004740	scd-2	scd-2		F33H1.3	1526.06	-1.20375	0.231275	-5.20481	1.94e-07	4e-06	F33H1.3	WBGene00009364	wbp-11	wbp-11
	Y37H2A.14	183.704	2.41989	0.418827	5.77779	7.57e-09	2.27e-07	Y37H2A.14	WBGene00045416	Y37H2A.14	Y37H2A.14		mei-1	1682.2	-1.13017	0.217157	-5.20438	1.95e-07	4e-06	mei-1	WBGene00003183	mei-1	mei-1
	cyp-14A5	441.802	1.51378	0.261989	5.77801	7.56e-09	2.27e-07	cyp-14A5	WBGene00000373	cyp-14A5	cyp-14A5		klp-16	3088.29	-1.09976	0.21171	-5.19466	2.05e-07	4.19e-06	klp-16	WBGene00002226	klp-16	klp-16
	clp-4	1350.99	1.45575	0.252154	5.77324	7.78e-09	2.33e-07	clp-4	WBGene00000545	clp-4	clp-4		lin-45	2434.83	-1.08468	0.208857	-5.19343	2.06e-07	4.21e-06	lin-45	WBGene00003030	lin-45	lin-45
	C06E8.5	144.737	2.72357	0.472008	5.77018	7.92e-09	2.37e-07	C06E8.5	WBGene00015544	C06E8.5	C06E8.5		smcl-1	140.622	-1.64402	0.316568	-5.19326	2.07e-07	4.21e-06	smcl-1	WBGene00008085	smcl-1	smcl-1
	T16G12.12	72.2762	2.55355	0.442571	5.76982	7.94e-09	2.37e-07	T16G12.12	WBGene00269433	T16G12.12	T16G12.12		wdr-4	2606.38	-1.2055	0.232192	-5.19183	2.08e-07	4.23e-06	wdr-4	WBGene00022420	wdr-4	wdr-4
	ant-1.4	566.365	2.06369	0.357749	5.76853	8e-09	2.38e-07	ant-1.4	WBGene00020140	ant-1.4	ant-1.4		C15C6.4	470.798	-1.30131	0.250739	-5.18989	2.1e-07	4.27e-06	C15C6.4	WBGene00007603	popl-4	popl-4
	C33C12.4	131.655	2.0217	0.350906	5.76138	8.34e-09	2.48e-07	C33C12.4	WBGene00016336	C33C12.4	C33C12.4		F32D1.5	10632.6	-1.0079	0.19428	-5.1879	2.13e-07	4.3e-06	F32D1.5	WBGene00017984	gmpr-1	gmpr-1
	clec-126	59.2405	2.55702	0.443876	5.76068	8.38e-09	2.48e-07	clec-126	WBGene00021117	clec-126	clec-126		F53F8.3	638.88	-1.43986	0.277991	-5.17953	2.22e-07	4.47e-06	F53F8.3	WBGene00010000	F53F8.3	F53F8.3
	W08E12.3	46.5625	3.60327	0.625689	5.75888	8.47e-09	2.5e-07	W08E12.3	WBGene00021084	idpp-12	idpp-12		szy-4	2981.82	-1.18004	0.227829	-5.17951	2.22e-07	4.47e-06	szy-4	WBGene00077732	szy-4	szy-4
	C10C5.5	95.9307	2.73011	0.474586	5.75261	8.79e-09	2.59e-07	C10C5.5	WBGene00007509	C10C5.5	C10C5.5		T07A9.14	1302.26	-1.02773	0.198525	-5.17683	2.26e-07	4.53e-06	T07A9.14	WBGene00044789	T07A9.14	T07A9.14
	T24E12.5	51.0623	2.67811	0.46578	5.74972	8.94e-09	2.62e-07	T24E12.5	WBGene00020774	rcd-1	rcd-1		B0393.3	2194.69	-1.15497	0.223298	-5.1723	2.31e-07	4.63e-06	B0393.3	WBGene00007168	fbxl-2	fbxl-2
	Y26D4A.12	52.4819	3.24853	0.565083	5.74876	8.99e-09	2.63e-07	Y26D4A.12	WBGene00012509	Y26D4A.12	Y26D4A.12		R09A8.2	312.01	-1.53506	0.297627	-5.15765	2.5e-07	4.98e-06	R09A8.2	WBGene00011153	R09A8.2	R09A8.2
	Y38H8A.3	974.167	1.83833	0.319864	5.74724	9.07e-09	2.65e-07	Y38H8A.3	WBGene00012637	ttbk-8.1	ttbk-8.1		T10C6.10	221.921	-1.6073	0.31174	-5.1559	2.52e-07	5.01e-06	T10C6.10	WBGene00011691	T10C6.10	T10C6.10
	msrp-3	347.758	2.00284	0.348782	5.74238	9.34e-09	2.71e-07	msrp-3	WBGene00018497	msrp-3	msrp-3		lst-1	1501.3	-1.17642	0.228273	-5.15356	2.56e-07	5.06e-06	lst-1	WBGene00003083	lst-1	lst-1
	C33C12.7	135.247	2.36088	0.41169	5.73461	9.77e-09	2.84e-07	C33C12.7	WBGene00016339	C33C12.7	C33C12.7		Y53C12A.11	241.127	-1.42789	0.277168	-5.15171	2.58e-07	5.11e-06	Y53C12A.11	WBGene00194906	Y53C12A.11	Y53C12A.11
	efhd-1	670.327	1.32112	0.230393	5.7342	9.8e-09	2.84e-07	efhd-1	WBGene00012980	efhd-1	efhd-1		cpar-1	952.957	-1.25976	0.244544	-5.15146	2.58e-07	5.11e-06	cpar-1	WBGene00010036	cpar-1	cpar-1
	M05B5.3	96.6288	2.35754	0.411203	5.73326	9.85e-09	2.85e-07	M05B5.3	WBGene00010871	M05B5.3	M05B5.3		mrp-7	2554.88	-1.18371	0.23024	-5.14117	2.73e-07	5.36e-06	mrp-7	WBGene00003413	mrp-7	mrp-7
	T04D3.8	505.922	1.72435	0.300814	5.73228	9.91e-09	2.86e-07	T04D3.8	WBGene00011435	T04D3.8	T04D3.8		C06E2.5	137.794	-1.79647	0.349542	-5.13949	2.75e-07	5.4e-06	C06E2.5	WBGene00015529	C06E2.5	C06E2.5
	F41E6.5	262.696	1.41654	0.247149	5.73151	9.95e-09	2.87e-07	F41E6.5	WBGene00018286	F41E6.5	F41E6.5		tgt-2	1254.13	-1.13903	0.221989	-5.13104	2.88e-07	5.61e-06	tgt-2	WBGene00006567	tgt-2	tgt-2
	F52F12.9	58.3477	2.65326	0.463507	5.72432	1.04e-08	2.98e-07	F52F12.9	WBGene00009942	F52F12.9	F52F12.9		W06B4.1	2901.05	-1.23496	0.24071	-5.1305	2.89e-07	5.62e-06	W06B4.1	WBGene00021056	W06B4.1	W06B4.1
	tag-120	524.679	1.41118	0.246515	5.72454	1.04e-08	2.98e-07	tag-120	WBGene00006470	tag-120	tag-120		jtr-1	448.55	-1.28071	0.249838	-5.12617	2.96e-07	5.73e-06	jtr-1	WBGene00002180	jtr-1	jtr-1
	lec-11	545.126	1.43427	0.250966	5.71498	1.1e-08	3.14e-07	lec-11	WBGene00002274	lec-11	lec-11		M117.6	201.283	-1.46801	0.286497	-5.124	2.99e-07	5.77e-06	M117.6	WBGene00044253	M117.6	M117.6
	icmt-1	231.868	2.13703	0.374004	5.71392	1.1e-08	3.16e-07	icmt-1	WBGene00017673	icmt-1	icmt-1		F49C12.9	1560.47	-1.1185	0.218522	-5.11846	3.08e-07	5.93e-06	F49C12.9	WBGene00009878	F49C12.9	F49C12.9
	Y39G10AR.11	1237.07	1.12841	0.197559	5.71174	1.12e-08	3.19e-07	Y39G10AR.11	WBGene00021469	Y39G10AR.11	Y39G10AR.11		cdc-26	1687.15	-1.21228	0.236883	-5.11764	3.09e-07	5.95e-06	cdc-26	WBGene00015235	cdc-26	cdc-26
	C28F5.1	37.8115	3.4148	0.598226	5.70821	1.14e-08	3.25e-07	C28F5.1	WBGene00016183	C28F5.1	C28F5.1		C14B9.15	195.855	-1.62508	0.3176	-5.11676	3.11e-07	5.97e-06	C14B9.15	WBGene00219815	C14B9.15	C14B9.15
	ttr-30	397.819	1.89321	0.331796	5.70595	1.16e-08	3.28e-07	ttr-30	WBGene00020335	ttr-30	ttr-30		cdk-7	1508.82	-1.22421	0.239273	-5.11635	3.12e-07	5.98e-06	cdk-7	WBGene00000408	cdk-7	cdk-7
	F47B8.2	241.558	1.85231	0.324864	5.7018	1.19e-08	3.36e-07	F47B8.2	WBGene00009803	F47B8.2	F47B8.2		ran-1	13136.9	-1.14182	0.223266	-5.11415	3.15e-07	6.04e-06	ran-1	WBGene00004302	ran-1	ran-1
	B0393.5	222.4	2.63002	0.461548	5.69825	1.21e-08	3.42e-07	B0393.5	WBGene00007170	B0393.5	B0393.5		maph-1.2	2838.62	-1.04733	0.20484	-5.11291	3.17e-07	6.07e-06	maph-1.2	WBGene00009113	maph-1.2	maph-1.2
	spe-47	128.116	1.94802	0.342037	5.69536	1.23e-08	3.47e-07	spe-47	WBGene00021271	spe-47	spe-47		chin-1	1085.27	-1.12198	0.219667	-5.10762	3.26e-07	6.21e-06	chin-1	WBGene00015267	chin-1	chin-1
	F47G6.3	95.8461	2.30329	0.404488	5.69434	1.24e-08	3.48e-07	F47G6.3	WBGene00018580	F47G6.3	F47G6.3		meg-1	2239.55	-1.21899	0.238653	-5.10777	3.26e-07	6.21e-06	meg-1	WBGene00010492	meg-1	meg-1
	C29F5.3	74.3637	2.4884	0.437138	5.69248	1.25e-08	3.5e-07	C29F5.3	WBGene00016212	nyn-3	nyn-3		cct-8	8202.34	-1.00295	0.196406	-5.1065	3.28e-07	6.24e-06	cct-8	WBGene00021934	cct-8	cct-8
	ttr-20	175.195	1.78542	0.313783	5.68997	1.27e-08	3.54e-07	ttr-20	WBGene00018085	ttr-20	ttr-20		tdpo-1	761.828	-1.12364	0.220079	-5.10561	3.3e-07	6.27e-06	tdpo-1	WBGene00018678	tdpo-1	tdpo-1
	msrp-4	190.176	2.17971	0.383298	5.68673	1.29e-08	3.6e-07	msrp-4	WBGene00018500	msrp-4	msrp-4		mina-1	1215.73	-1.14697	0.224886	-5.10024	3.39e-07	6.42e-06	mina-1	WBGene00008061	mina-1	mina-1
	nlp-67	60.5381	2.69801	0.474728	5.68326	1.32e-08	3.67e-07	nlp-67	WBGene00011227	nlp-67	nlp-67		F11E6.7	2834.91	-1.05075	0.206277	-5.09389	3.51e-07	6.62e-06	F11E6.7	WBGene00008710	rif-1.1	rif-1.1
	K10H10.4	214.631	2.62455	0.462022	5.68058	1.34e-08	3.72e-07	K10H10.4	WBGene00010760	K10H10.4	K10H10.4		hpo-40	2272.61	-1.07308	0.210815	-5.09014	3.58e-07	6.73e-06	hpo-40	WBGene00014113	hpo-40	hpo-40
	zip-8	66.5326	2.73626	0.481735	5.68	1.35e-08	3.73e-07	zip-8	WBGene00017755	zip-8	zip-8		C36A4.4	3093.63	-1.10202	0.216511	-5.08988	3.58e-07	6.73e-06	C36A4.4	WBGene00007965	C36A4.4	C36A4.4
	apl-1	4876.23	1.10829	0.195248	5.67633	1.38e-08	3.81e-07	apl-1	WBGene00000149	apl-1	apl-1		C04B4.2	1169.7	-1.18498	0.232951	-5.08683	3.64e-07	6.83e-06	C04B4.2	WBGene00007290	C04B4.2	C04B4.2
	T16A1.2	88.4904	2.36927	0.417917	5.66922	1.43e-08	3.93e-07	T16A1.2	WBGene00020533	T16A1.2	T16A1.2		bcl-7	781.656	-1.31249	0.258083	-5.08556	3.67e-07	6.85e-06	bcl-7	WBGene00016192	bcl-7	bcl-7
	lact-1	371.544	1.77943	0.313863	5.66945	1.43e-08	3.93e-07	lact-1	WBGene00018523	lact-1	lact-1		nprt-1	1056.45	-1.10402	0.21716	-5.08387	3.7e-07	6.9e-06	nprt-1	WBGene00021882	nprt-1	nprt-1
	F25B3.4	90.0316	2.0593	0.363668	5.66259	1.49e-08	4.07e-07	F25B3.4	WBGene00009101	F25B3.4	F25B3.4		mcrs-1	1124.73	-1.09568	0.215711	-5.07938	3.79e-07	7.05e-06	mcrs-1	WBGene00010420	mcrs-1	mcrs-1
	fog-3	101.108	2.03526	0.359669	5.6587	1.53e-08	4.15e-07	fog-3	WBGene00001483	fog-3	fog-3		rnr-1	5108.15	-1.17615	0.231575	-5.07889	3.8e-07	7.06e-06	rnr-1	WBGene00004391	rnr-1	rnr-1
	ZK938.3	30.7411	4.16158	0.735844	5.65552	1.55e-08	4.22e-07	ZK938.3	WBGene00014160	ZK938.3	ZK938.3		Y116A8C.27	1021.52	-1.02487	0.201807	-5.07846	3.81e-07	7.07e-06	Y116A8C.27	WBGene00013804	Y116A8C.27	Y116A8C.27
	C25F9.12	42.4086	3.08449	0.545724	5.6521	1.58e-08	4.3e-07	C25F9.12	WBGene00045412	C25F9.12	C25F9.12		taf-11.2	1043.42	-1.06569	0.209937	-5.07625	3.85e-07	7.14e-06	taf-11.2	WBGene00006394	taf-11.2	taf-11.2
	F26G1.2	238.626	1.58637	0.280942	5.64663	1.64e-08	4.42e-07	F26G1.2	WBGene00017838	F26G1.2	F26G1.2		smo-1	6396.31	-1.11923	0.220857	-5.06767	4.03e-07	7.45e-06	smo-1	WBGene00004888	smo-1	smo-1
	ZK1248.20	72.2914	2.39426	0.425384	5.62847	1.82e-08	4.91e-07	ZK1248.20	WBGene00044393	ZK1248.20	ZK1248.20		sams-3	2189.43	-1.06303	0.209885	-5.06479	4.09e-07	7.56e-06	sams-3	WBGene00015538	sams-3	sams-3
	R105.1	1371.46	1.82522	0.324332	5.62765	1.83e-08	4.92e-07	R105.1	WBGene00020084	R105.1	R105.1		pgl-1	8979.09	-1.10479	0.218472	-5.05692	4.26e-07	7.86e-06	pgl-1	WBGene00003992	pgl-1	pgl-1
	F37C4.5	5465.18	1.12373	0.19986	5.62258	1.88e-08	5.06e-07	F37C4.5	WBGene00018145	F37C4.5	F37C4.5		C25A11.2	356.607	-1.23944	0.245332	-5.05209	4.37e-07	8.04e-06	C25A11.2	WBGene00016087	C25A11.2	C25A11.2
	ncr-2	169.883	1.83652	0.326988	5.61648	1.95e-08	5.23e-07	ncr-2	WBGene00003562	ncr-2	ncr-2		eaf-1	1648.47	-1.17363	0.2327	-5.04355	4.57e-07	8.35e-06	eaf-1	WBGene00017011	eaf-1	eaf-1
	sfxn-1.3	82.4423	2.3209	0.413394	5.61425	1.97e-08	5.29e-07	sfxn-1.3	WBGene00012402	sfxn-1.3	sfxn-1.3		gtsf-1	667.98	-1.36168	0.270005	-5.04315	4.58e-07	8.36e-06	gtsf-1	WBGene00020286	gtsf-1	gtsf-1
	cutl-23	66.2538	2.34681	0.418155	5.6123	2e-08	5.35e-07	cutl-23	WBGene00021343	cutl-23	cutl-23		R08D7.1	1280.43	-1.06751	0.211725	-5.04195	4.61e-07	8.4e-06	R08D7.1	WBGene00011142	bud-13	bud-13
	C14B9.2	1988.04	1.36565	0.243438	5.60987	2.02e-08	5.41e-07	C14B9.2	WBGene00015752	C14B9.2	C14B9.2		pal-1	2621.73	-1.148	0.227739	-5.04086	4.63e-07	8.43e-06	pal-1	WBGene00003912	pal-1	pal-1
	Y41C4A.21	28.1842	5.09266	0.908138	5.60781	2.05e-08	5.46e-07	Y41C4A.21	WBGene00194733	Y41C4A.21	Y41C4A.21		btb-7	77.8484	-2.08315	0.413553	-5.03719	4.72e-07	8.54e-06	btb-7	WBGene00018443	btb-7	btb-7
	C18A3.7	195.463	1.90641	0.340047	5.60631	2.07e-08	5.5e-07	C18A3.7	WBGene00015944	C18A3.7	C18A3.7		klp-19	5370.04	-1.07576	0.213627	-5.03571	4.76e-07	8.59e-06	klp-19	WBGene00002229	klp-19	klp-19
	C01G6.9	89.3687	2.92402	0.522143	5.60005	2.14e-08	5.69e-07	C01G6.9	WBGene00007229	C01G6.9	C01G6.9		evl-18	1885.47	-1.14395	0.227356	-5.03156	4.87e-07	8.74e-06	evl-18	WBGene00009372	evl-18	evl-18
	C27B7.7	178.842	1.60683	0.287218	5.59446	2.21e-08	5.87e-07	C27B7.7	WBGene00007764	C27B7.7	C27B7.7		taf-6.2	1162.54	-1.07961	0.214792	-5.02629	5e-07	8.95e-06	taf-6.2	WBGene00021363	taf-6.2	taf-6.2
	F13D12.3	413.237	1.29345	0.231247	5.59335	2.23e-08	5.9e-07	F13D12.3	WBGene00008739	F13D12.3	F13D12.3		C42C1.8	2215.1	-1.15721	0.230331	-5.0241	5.06e-07	9.04e-06	C42C1.8	WBGene00016586	C42C1.8	C42C1.8
	ZK662.6	40.5844	3.35299	0.599552	5.59249	2.24e-08	5.92e-07	ZK662.6	WBGene00045494	ZK662.6	ZK662.6		hil-4	4953.52	-1.1573	0.230908	-5.01196	5.39e-07	9.6e-06	hil-4	WBGene00001855	hil-4	hil-4
	B0393.4	208.032	2.54396	0.455557	5.58428	2.35e-08	6.2e-07	B0393.4	WBGene00007169	B0393.4	B0393.4		npp-22	2528.39	-1.09866	0.219309	-5.00966	5.45e-07	9.7e-06	npp-22	WBGene00007118	npp-22	npp-22
	enu-3.2	808.656	1.23302	0.220822	5.58377	2.35e-08	6.2e-07	enu-3.2	WBGene00008003	enu-3.2	enu-3.2		smcr-8	655.153	-1.11122	0.221871	-5.00842	5.49e-07	9.74e-06	smcr-8	WBGene00020095	smcr-8	smcr-8
	spe-4	280.272	1.59193	0.285397	5.57796	2.43e-08	6.4e-07	spe-4	WBGene00004958	spe-4	spe-4		cec-3	1340.38	-1.09326	0.218527	-5.00286	5.65e-07	9.95e-06	cec-3	WBGene00011636	cec-3	cec-3
	oac-49	28.0334	4.74544	0.853009	5.56318	2.65e-08	6.92e-07	oac-49	WBGene00012068	oac-49	oac-49		ZK973.9	739.049	-1.25785	0.251533	-5.00076	5.71e-07	1.01e-05	ZK973.9	WBGene00022835	ZK973.9	ZK973.9
	dpy-17	160.578	1.7012	0.305876	5.56172	2.67e-08	6.97e-07	dpy-17	WBGene00001076	dpy-17	dpy-17		plk-3	5801.44	-1.10831	0.221827	-4.99627	5.85e-07	1.03e-05	plk-3	WBGene00004044	plk-3	plk-3
	spch-1	2465.81	1.61653	0.291264	5.55006	2.86e-08	7.41e-07	spch-1	WBGene00007307	spch-1	spch-1		cpg-4	2256.58	-1.09574	0.219324	-4.996	5.85e-07	1.03e-05	cpg-4	WBGene00015677	cpg-4	cpg-4
	ZC477.7	535.238	1.55928	0.280964	5.54975	2.86e-08	7.41e-07	ZC477.7	WBGene00022621	ZC477.7	ZC477.7		Y82E9BR.19	1204.23	-1.07433	0.215396	-4.98771	6.11e-07	1.07e-05	Y82E9BR.19	WBGene00022351	Y82E9BR.19	Y82E9BR.19
	cpr-4	7280.97	1.50575	0.271351	5.54911	2.87e-08	7.43e-07	cpr-4	WBGene00000784	cpr-4	cpr-4		ubc-12	1659.87	-1.06249	0.213211	-4.98327	6.25e-07	1.09e-05	ubc-12	WBGene00006707	ubc-12	ubc-12
	C50C3.2	335.125	1.57572	0.284211	5.54419	2.95e-08	7.63e-07	C50C3.2	WBGene00016800	spc-2	spc-2		F13H8.3	337.888	-1.60634	0.32292	-4.97444	6.54e-07	1.14e-05	F13H8.3	WBGene00017436	F13H8.3	F13H8.3
	nlp-33	1696.3	1.45954	0.263269	5.5439	2.96e-08	7.63e-07	nlp-33	WBGene00003771	nlp-33	nlp-33		pygl-1	14518.8	-1.21319	0.243929	-4.97354	6.57e-07	1.14e-05	pygl-1	WBGene00020696	pygl-1	pygl-1
	Y6E2A.5	44.1695	3.01514	0.545037	5.532	3.17e-08	8.13e-07	Y6E2A.5	WBGene00012399	Y6E2A.5	Y6E2A.5		ZK1010.2	1204.57	-1.08282	0.217779	-4.97211	6.62e-07	1.14e-05	ZK1010.2	WBGene00014176	ZK1010.2	ZK1010.2
	scvp-1	27.9713	4.75144	0.859481	5.52827	3.23e-08	8.28e-07	scvp-1	WBGene00010237	scvp-1	scvp-1		B0041.8	1493.38	-1.29952	0.261509	-4.96932	6.72e-07	1.16e-05	B0041.8	WBGene00015011	B0041.8	B0041.8
	eff-1	115.62	2.30768	0.418043	5.5202	3.39e-08	8.64e-07	eff-1	WBGene00001159	eff-1	eff-1		cey-3	16708.2	-1.20688	0.243271	-4.96103	7.01e-07	1.2e-05	cey-3	WBGene00000474	cey-3	cey-3
	mnp-1	165.528	1.54044	0.279902	5.50348	3.72e-08	9.43e-07	mnp-1	WBGene00007139	mnp-1	mnp-1		pafo-1	1776.33	-1.08799	0.219366	-4.9597	7.06e-07	1.21e-05	pafo-1	WBGene00008338	pafo-1	pafo-1
	Y46H3D.1	83.0708	2.31279	0.420793	5.49627	3.88e-08	9.77e-07	Y46H3D.1	WBGene00021608	Y46H3D.1	Y46H3D.1		Y54E10A.6	1282.52	-1.06588	0.214927	-4.95926	7.08e-07	1.21e-05	Y54E10A.6	WBGene00021828	Y54E10A.6	Y54E10A.6
	sdz-35	32.9282	6.32733	1.15116	5.4965	3.87e-08	9.77e-07	sdz-35	WBGene00022570	sdz-35	sdz-35		Y73E7A.6	608.129	-1.18092	0.238134	-4.95908	7.08e-07	1.21e-05	Y73E7A.6	WBGene00022273	Y73E7A.6	Y73E7A.6
	C18H9.6	507.939	1.2748	0.232193	5.49027	4.01e-08	1.01e-06	C18H9.6	WBGene00016004	C18H9.6	C18H9.6		flh-3	376.033	-1.51298	0.305446	-4.95337	7.29e-07	1.24e-05	flh-3	WBGene00012436	flh-3	flh-3
	F14F9.2	21.2993	7.56375	1.37808	5.48863	4.05e-08	1.01e-06	F14F9.2	WBGene00017465	F14F9.2	F14F9.2		F02D10.6	62.2161	-2.37823	0.480869	-4.94569	7.59e-07	1.28e-05	F02D10.6	WBGene00008526	F02D10.6	F02D10.6
	Y67A6A.1	336.25	1.72428	0.314143	5.48884	4.05e-08	1.01e-06	Y67A6A.1	WBGene00013449	Y67A6A.1	Y67A6A.1		C49A9.10	329.774	-1.38916	0.280994	-4.94374	7.66e-07	1.3e-05	C49A9.10	WBGene00016764	C49A9.10	C49A9.10
	fer-1	300.103	1.74604	0.318595	5.48046	4.24e-08	1.05e-06	fer-1	WBGene00001414	fer-1	fer-1		C35B1.4	1310.76	-1.09815	0.222141	-4.94346	7.67e-07	1.3e-05	C35B1.4	WBGene00016434	C35B1.4	C35B1.4
	sma-4	578.602	1.18561	0.216429	5.47806	4.3e-08	1.07e-06	sma-4	WBGene00004858	sma-4	sma-4		F14H3.6	3001.88	-1.25255	0.253481	-4.94141	7.76e-07	1.31e-05	F14H3.6	WBGene00008825	F14H3.6	F14H3.6
	H05L14.3	29.2413	4.1193	0.75218	5.47648	4.34e-08	1.07e-06	H05L14.3	WBGene00271605	H05L14.3	H05L14.3		rbm-3.1	10223.7	-1.21414	0.24592	-4.93714	7.93e-07	1.33e-05	rbm-3.1	WBGene00011155	rbm-3.1	rbm-3.1
	nlp-31	951.218	1.51742	0.277092	5.47622	4.34e-08	1.07e-06	nlp-31	WBGene00003769	nlp-31	nlp-31		gpd-1	3030.14	-1.13991	0.230905	-4.93668	7.95e-07	1.34e-05	gpd-1	WBGene00001683	gpd-1	gpd-1
	ZC395.4	125.067	1.91043	0.349009	5.47388	4.4e-08	1.08e-06	ZC395.4	WBGene00022596	ZC395.4	ZC395.4		ctf-8	221.309	-1.51951	0.307991	-4.93362	8.07e-07	1.35e-05	ctf-8	WBGene00011915	ctf-8	ctf-8
	Y37D8A.16	481.256	1.40279	0.256403	5.47105	4.47e-08	1.1e-06	Y37D8A.16	WBGene00012554	Y37D8A.16	Y37D8A.16		fkh-3	103.32	-1.80378	0.365692	-4.93251	8.12e-07	1.36e-05	fkh-3	WBGene00001435	fkh-3	fkh-3
	C50B8.4	73.5149	2.35255	0.430517	5.46447	4.64e-08	1.14e-06	C50B8.4	WBGene00008226	C50B8.4	C50B8.4		R11H6.5	1424.35	-1.08388	0.219763	-4.93204	8.14e-07	1.36e-05	R11H6.5	WBGene00011253	R11H6.5	R11H6.5
	C31E10.11	39.8345	2.98094	0.546822	5.45139	5e-08	1.22e-06	C31E10.11	WBGene00304783	C31E10.11	C31E10.11		F09C8.1	198.629	-2.096	0.425013	-4.9316	8.16e-07	1.36e-05	F09C8.1	WBGene00008621	F09C8.1	F09C8.1
	osm-7	509.248	1.64459	0.301722	5.45067	5.02e-08	1.22e-06	osm-7	WBGene00003887	osm-7	osm-7		yop-1	4588.72	-1.1203	0.227215	-4.9306	8.2e-07	1.36e-05	yop-1	WBGene00022127	yop-1	yop-1
	T28B8.1	1611.99	1.1435	0.210019	5.44473	5.19e-08	1.26e-06	T28B8.1	WBGene00012113	T28B8.1	T28B8.1		K07A1.13	162.217	-1.8273	0.370663	-4.92981	8.23e-07	1.37e-05	K07A1.13	WBGene00010617	K07A1.13	K07A1.13
	his-70	168.582	1.70496	0.313933	5.43096	5.61e-08	1.35e-06	his-70	WBGene00001944	his-70	his-70		npp-9	12766.6	-1.02432	0.207825	-4.92877	8.27e-07	1.37e-05	npp-9	WBGene00003795	npp-9	npp-9
	cah-1	125.324	1.88234	0.346764	5.42831	5.69e-08	1.37e-06	cah-1	WBGene00000279	cah-1	cah-1		daz-1	5728.53	-1.03996	0.211087	-4.92667	8.36e-07	1.38e-05	daz-1	WBGene00000935	daz-1	daz-1
	W02D7.9	41.3715	2.98703	0.550322	5.42778	5.71e-08	1.37e-06	W02D7.9	WBGene00020944	W02D7.9	W02D7.9		ZK546.5	824.156	-1.14596	0.232641	-4.92587	8.4e-07	1.39e-05	ZK546.5	WBGene00022762	ZK546.5	ZK546.5
	E02C12.10	17.9513	7.31217	1.3488	5.42123	5.92e-08	1.42e-06	E02C12.10	WBGene00017095	E02C12.10	E02C12.10		C16C10.1	1098.73	-1.02564	0.208422	-4.92096	8.61e-07	1.42e-05	C16C10.1	WBGene00007622	C16C10.1	C16C10.1
	Y37E11B.7	199.056	1.67509	0.308984	5.42129	5.92e-08	1.42e-06	Y37E11B.7	WBGene00021379	Y37E11B.7	Y37E11B.7		F35C11.5	2277.89	-1.22738	0.249413	-4.92107	8.61e-07	1.42e-05	F35C11.5	WBGene00009404	F35C11.5	F35C11.5
	gbh-2	556.12	1.40928	0.259933	5.42173	5.9e-08	1.42e-06	gbh-2	WBGene00001523	gbh-2	gbh-2		F56F11.4	1445.21	-1.22743	0.249428	-4.92099	8.61e-07	1.42e-05	F56F11.4	WBGene00018991	F56F11.4	F56F11.4
	nlp-28	1012.96	1.67143	0.308645	5.41537	6.12e-08	1.46e-06	nlp-28	WBGene00003766	nlp-28	nlp-28		Y47G6A.25	756.394	-1.13509	0.23086	-4.9168	8.8e-07	1.44e-05	Y47G6A.25	WBGene00021649	Y47G6A.25	Y47G6A.25
	K05C4.9	44.2212	2.7381	0.505748	5.41395	6.16e-08	1.47e-06	K05C4.9	WBGene00010585	K05C4.9	K05C4.9		C17E7.12	318.132	-1.40669	0.286293	-4.91346	8.95e-07	1.46e-05	C17E7.12	WBGene00015905	C17E7.12	C17E7.12
	F32A11.3	1808.52	1.81139	0.335006	5.40703	6.41e-08	1.52e-06	F32A11.3	WBGene00009308	spe-18	spe-18		cgh-1	45572.6	-1.12922	0.229899	-4.91183	9.02e-07	1.47e-05	cgh-1	WBGene00000479	cgh-1	cgh-1
	C34B2.3	223.749	1.70947	0.316474	5.40162	6.6e-08	1.56e-06	C34B2.3	WBGene00016388	C34B2.3	C34B2.3		F48A11.4	898.824	-1.15772	0.236035	-4.90489	9.35e-07	1.52e-05	F48A11.4	WBGene00018585	F48A11.4	F48A11.4
	F32A5.4	962.044	1.98968	0.36836	5.40145	6.61e-08	1.56e-06	F32A5.4	WBGene00017970	F32A5.4	F32A5.4		C14B1.2	1374.43	-1.28162	0.261309	-4.9046	9.36e-07	1.52e-05	C14B1.2	WBGene00007573	C14B1.2	C14B1.2
	C34D4.2	262.019	1.55969	0.288881	5.39907	6.7e-08	1.58e-06	C34D4.2	WBGene00016398	C34D4.2	C34D4.2		W03F9.1	2571.41	-1.01744	0.207656	-4.89966	9.6e-07	1.55e-05	W03F9.1	WBGene00020999	W03F9.1	W03F9.1
	Y71F9AL.4	434.996	1.3265	0.245961	5.39311	6.92e-08	1.63e-06	Y71F9AL.4	WBGene00022110	pph-7	pph-7		crn-1	1975.81	-1.08875	0.222231	-4.89917	9.62e-07	1.56e-05	crn-1	WBGene00000794	crn-1	crn-1
	E04F6.8	976.043	1.2099	0.224428	5.39104	7e-08	1.65e-06	E04F6.8	WBGene00017127	E04F6.8	E04F6.8		mig-5	1636.11	-1.13821	0.232346	-4.89879	9.64e-07	1.56e-05	mig-5	WBGene00003241	mig-5	mig-5
	Y102A11A.9	120.199	1.73842	0.322688	5.3873	7.15e-08	1.68e-06	Y102A11A.9	WBGene00022419	Y102A11A.9	Y102A11A.9		C50B6.3	1664.42	-1.06213	0.217329	-4.88719	1.02e-06	1.64e-05	C50B6.3	WBGene00008219	C50B6.3	C50B6.3
	C26F1.1	249.32	1.92587	0.357816	5.3823	7.35e-08	1.72e-06	C26F1.1	WBGene00016146	C26F1.1	C26F1.1		nhr-114	2417.96	-1.41134	0.289008	-4.88341	1.04e-06	1.66e-05	nhr-114	WBGene00003704	nhr-114	nhr-114
	Y58A7A.5	174.605	1.62938	0.302916	5.37898	7.49e-08	1.75e-06	Y58A7A.5	WBGene00021979	Y58A7A.5	Y58A7A.5		gln-6	9428.55	-1.18175	0.242138	-4.88049	1.06e-06	1.68e-05	gln-6	WBGene00001607	gln-6	gln-6
	F17C11.11	1960.93	1.24966	0.232422	5.3767	7.59e-08	1.77e-06	F17C11.11	WBGene00008922	F17C11.11	F17C11.11		sdc-1	315.606	-1.46219	0.299604	-4.8804	1.06e-06	1.68e-05	sdc-1	WBGene00004745	sdc-1	sdc-1
	C44B9.2	174.711	2.0881	0.388877	5.36955	7.89e-08	1.83e-06	C44B9.2	WBGene00008079	C44B9.2	C44B9.2		fbxa-206	424.671	-1.28953	0.264318	-4.87872	1.07e-06	1.69e-05	fbxa-206	WBGene00013610	fbxa-206	fbxa-206
	F36A4.2	211.472	2.00062	0.372577	5.36969	7.89e-08	1.83e-06	F36A4.2	WBGene00018081	F36A4.2	F36A4.2		T05A12.4	637.159	-1.71361	0.351351	-4.87719	1.08e-06	1.7e-05	T05A12.4	WBGene00020235	T05A12.4	T05A12.4
	T06C10.3	183.416	1.87271	0.348761	5.36959	7.89e-08	1.83e-06	T06C10.3	WBGene00020289	T06C10.3	T06C10.3		drsh-1	1489.88	-1.1663	0.239199	-4.87588	1.08e-06	1.71e-05	drsh-1	WBGene00009163	drsh-1	drsh-1
	T05G5.1	573.961	1.24307	0.231934	5.3596	8.34e-08	1.92e-06	T05G5.1	WBGene00011498	T05G5.1	T05G5.1		cdk-1	3609.09	-1.16778	0.239593	-4.87404	1.09e-06	1.73e-05	cdk-1	WBGene00000405	cdk-1	cdk-1
	ifd-2	879.157	1.34559	0.251126	5.35824	8.4e-08	1.93e-06	ifd-2	WBGene00002058	ifd-2	ifd-2		gld-1	18503.7	-1.03105	0.211627	-4.87201	1.1e-06	1.74e-05	gld-1	WBGene00001595	gld-1	gld-1
	sod-4	301.527	1.39656	0.260736	5.35622	8.5e-08	1.95e-06	sod-4	WBGene00004933	sod-4	sod-4		mesp-1	3782.53	-1.03719	0.212937	-4.8709	1.11e-06	1.75e-05	mesp-1	WBGene00016178	mesp-1	mesp-1
	C54F6.5	67.144	2.80212	0.523204	5.35569	8.52e-08	1.95e-06	C54F6.5	WBGene00016923	C54F6.5	C54F6.5		tag-266	640.375	-1.06686	0.219137	-4.86845	1.12e-06	1.77e-05	tag-266	WBGene00044319	tag-266	tag-266
	F44F4.3	84.1811	2.0029	0.374267	5.35153	8.72e-08	1.99e-06	F44F4.3	WBGene00009702	F44F4.3	F44F4.3		parn-2	685.248	-1.11834	0.229758	-4.86746	1.13e-06	1.77e-05	parn-2	WBGene00013265	parn-2	parn-2
	C34E7.4	1072.72	1.80529	0.337701	5.34583	9e-08	2.05e-06	C34E7.4	WBGene00007934	gmap-1	gmap-1		aptf-2	374.276	-1.35011	0.27758	-4.86388	1.15e-06	1.8e-05	aptf-2	WBGene00013383	aptf-2	aptf-2
	C40H1.8	61.4883	2.62412	0.490857	5.34599	8.99e-08	2.05e-06	C40H1.8	WBGene00008043	C40H1.8	C40H1.8		hxk-1	4925.62	-1.04536	0.215094	-4.86004	1.17e-06	1.83e-05	hxk-1	WBGene00008780	hxk-1	hxk-1
	F28A10.3	26.6632	4.38312	0.820217	5.34386	9.1e-08	2.07e-06	F28A10.3	WBGene00017871	clc-33	clc-33		F23A7.8	1019.32	-1.21166	0.249438	-4.85758	1.19e-06	1.85e-05	F23A7.8	WBGene00044638	F23A7.8	F23A7.8
	B0457.4	27.8719	4.19438	0.785925	5.33687	9.46e-08	2.15e-06	B0457.4	WBGene00007179	B0457.4	B0457.4		C31H1.8	2087.28	-1.15692	0.238375	-4.85335	1.21e-06	1.88e-05	C31H1.8	WBGene00016291	oops-1	oops-1
	F32B5.1	449.667	1.67524	0.31418	5.33209	9.71e-08	2.2e-06	F32B5.1	WBGene00017975	F32B5.1	F32B5.1		bra-2	1558.03	-1.17293	0.241687	-4.85311	1.22e-06	1.88e-05	bra-2	WBGene00017757	bra-2	bra-2
	magu-2	262.375	1.45609	0.273252	5.32874	9.89e-08	2.24e-06	magu-2	WBGene00006467	magu-2	magu-2		exo-3	2105.78	-1.08203	0.223011	-4.85191	1.22e-06	1.89e-05	exo-3	WBGene00001372	exo-3	exo-3
	tre-5	64.6698	2.2463	0.421754	5.32611	1e-07	2.27e-06	tre-5	WBGene00006611	tre-5	tre-5		clu-1	7543.68	-1.02804	0.212003	-4.84916	1.24e-06	1.91e-05	clu-1	WBGene00000550	clu-1	clu-1
	C35D10.12	54.2038	2.48045	0.466072	5.32202	1.03e-07	2.31e-06	C35D10.12	WBGene00016448	C35D10.12	C35D10.12		T06D4.1	683.608	-1.31219	0.270713	-4.84714	1.25e-06	1.93e-05	T06D4.1	WBGene00020290	T06D4.1	T06D4.1
	ZK1128.7	352.719	1.33659	0.251194	5.32094	1.03e-07	2.32e-06	ZK1128.7	WBGene00014233	ZK1128.7	ZK1128.7		sqv-6	1146.17	-1.13918	0.235268	-4.84204	1.29e-06	1.97e-05	sqv-6	WBGene00005024	sqv-6	sqv-6
	Y81B9A.2	17.5772	7.2803	1.36847	5.32002	1.04e-07	2.33e-06	Y81B9A.2	WBGene00022316	Y81B9A.2	Y81B9A.2		abi-1	2472.75	-1.13019	0.233467	-4.8409	1.29e-06	1.98e-05	abi-1	WBGene00015146	abi-1	abi-1
	T23F2.3	439.516	1.26153	0.237196	5.3185	1.05e-07	2.35e-06	T23F2.3	WBGene00020736	T23F2.3	T23F2.3		K08F9.4	1029.91	-1.07698	0.222559	-4.83908	1.3e-06	1.99e-05	K08F9.4	WBGene00010687	K08F9.4	K08F9.4
	Y47G6A.26	238.694	1.71131	0.321866	5.31685	1.06e-07	2.36e-06	Y47G6A.26	WBGene00021650	Y47G6A.26	Y47G6A.26		zipt-2.4	1517.62	-1.05192	0.217431	-4.83792	1.31e-06	2e-05	zipt-2.4	WBGene00018897	zipt-2.4	zipt-2.4
	spe-6	353.728	1.57565	0.296555	5.3132	1.08e-07	2.4e-06	spe-6	WBGene00004960	spe-6	spe-6		egl-6	68.4704	-2.19012	0.452781	-4.83703	1.32e-06	2.01e-05	egl-6	WBGene00001175	egl-6	egl-6
	W03F9.4	36.825	3.17588	0.5988	5.30375	1.13e-07	2.52e-06	W03F9.4	WBGene00021002	W03F9.4	W03F9.4		M151.3	76.1767	-1.81006	0.374374	-4.83491	1.33e-06	2.02e-05	M151.3	WBGene00019795	M151.3	M151.3
	unc-23	1311.99	1.12644	0.212683	5.29635	1.18e-07	2.62e-06	unc-23	WBGene00006760	unc-23	unc-23		rfc-3	2656.32	-1.1372	0.235242	-4.83414	1.34e-06	2.03e-05	rfc-3	WBGene00004339	rfc-3	rfc-3
	C09F9.1	154.016	1.86455	0.352187	5.29421	1.2e-07	2.65e-06	C09F9.1	WBGene00007478	C09F9.1	C09F9.1		ced-3	2953.2	-1.14543	0.237141	-4.83015	1.36e-06	2.06e-05	ced-3	WBGene00000417	ced-3	ced-3
	Y73B6A.1	76.902	2.25866	0.426727	5.29297	1.2e-07	2.66e-06	Y73B6A.1	WBGene00022228	Y73B6A.1	Y73B6A.1		Y48G1A.2	650.527	-1.4516	0.300667	-4.82795	1.38e-06	2.08e-05	Y48G1A.2	WBGene00021658	Y48G1A.2	Y48G1A.2
	F25E5.8	993.001	1.14397	0.216291	5.28903	1.23e-07	2.72e-06	F25E5.8	WBGene00017789	F25E5.8	F25E5.8		ceh-39	306.362	-1.39	0.287915	-4.82781	1.38e-06	2.08e-05	ceh-39	WBGene00000460	ceh-39	ceh-39
	K03H1.12	240.463	1.72393	0.326452	5.2808	1.29e-07	2.83e-06	K03H1.12	WBGene00010547	K03H1.12	K03H1.12		Y95D11A.3	713.121	-1.30058	0.269483	-4.82619	1.39e-06	2.09e-05	Y95D11A.3	WBGene00045434	Y95D11A.3	Y95D11A.3
	Y66D12A.11	140.713	2.00249	0.379588	5.27542	1.32e-07	2.89e-06	Y66D12A.11	WBGene00013437	Y66D12A.11	Y66D12A.11		ska-3	1291.61	-1.30602	0.270648	-4.82552	1.4e-06	2.1e-05	ska-3	WBGene00018830	ska-3	ska-3
	gst-24	223.465	1.55423	0.294607	5.2756	1.32e-07	2.89e-06	gst-24	WBGene00001772	gst-24	gst-24		ced-9	744.948	-1.14538	0.237371	-4.82526	1.4e-06	2.1e-05	ced-9	WBGene00000423	ced-9	ced-9
	ZK616.61	197.076	1.72602	0.327403	5.27185	1.35e-07	2.94e-06	ZK616.61	WBGene00194816	ZK616.61	ZK616.61		T12C9.7	494.278	-1.20873	0.250522	-4.82487	1.4e-06	2.1e-05	T12C9.7	WBGene00020461	T12C9.7	T12C9.7
	igeg-2	77.7879	2.19231	0.415869	5.27163	1.35e-07	2.94e-06	igeg-2	WBGene00009842	igeg-2	igeg-2		toe-2	1746.48	-1.06737	0.221313	-4.82291	1.41e-06	2.12e-05	toe-2	WBGene00016971	toe-2	toe-2
	sru-47	27.7955	6.971	1.32269	5.2703	1.36e-07	2.96e-06	sru-47	WBGene00005710	sru-47	sru-47		vit-5	165077	-1.34097	0.278124	-4.82148	1.42e-06	2.13e-05	vit-5	WBGene00006929	vit-5	vit-5
	R102.3	62.3258	2.31069	0.438624	5.26805	1.38e-07	2.98e-06	R102.3	WBGene00011290	R102.3	R102.3		lin-5	3113.85	-1.05629	0.219411	-4.8142	1.48e-06	2.2e-05	lin-5	WBGene00002994	lin-5	lin-5
	Y97E10C.1	836.872	1.47012	0.2791	5.26738	1.38e-07	2.99e-06	Y97E10C.1	WBGene00022410	Y97E10C.1	Y97E10C.1		K07C5.6	3566.01	-1.07934	0.224225	-4.81367	1.48e-06	2.2e-05	K07C5.6	WBGene00010629	sluh-7	sluh-7
	ZK355.8	31.2398	6.26335	1.19005	5.26312	1.42e-07	3.05e-06	ZK355.8	WBGene00086560	ZK355.8	ZK355.8		F02E8.4	1405.25	-1.21565	0.252966	-4.8056	1.54e-06	2.29e-05	F02E8.4	WBGene00017177	F02E8.4	F02E8.4
	Y24D9B.1	130.1	1.78813	0.340075	5.25804	1.46e-07	3.14e-06	Y24D9B.1	WBGene00021287	Y24D9B.1	Y24D9B.1		rbg-3	2629.4	-1.08141	0.225436	-4.79695	1.61e-06	2.37e-05	rbg-3	WBGene00007167	rbg-3	rbg-3
	Y53F4B.11	292.384	1.69137	0.321713	5.25739	1.46e-07	3.14e-06	Y53F4B.11	WBGene00013158	Y53F4B.11	Y53F4B.11		C50E3.11	487.917	-1.26953	0.264841	-4.79356	1.64e-06	2.4e-05	C50E3.11	WBGene00016822	C50E3.11	C50E3.11
	Y54G2A.11	800.234	1.28745	0.244939	5.2562	1.47e-07	3.16e-06	Y54G2A.11	WBGene00021876	Y54G2A.11	Y54G2A.11		D1007.5	923.601	-1.00225	0.209128	-4.79254	1.65e-06	2.41e-05	D1007.5	WBGene00017003	tmem-39	tmem-39
	ssq-3	2216.61	1.52233	0.289628	5.25616	1.47e-07	3.16e-06	ssq-3	WBGene00006052	ssq-3	ssq-3		H21P03.2	1182.88	-1.08209	0.22618	-4.78423	1.72e-06	2.51e-05	H21P03.2	WBGene00010409	nse-4	nse-4
	T13F3.8	160.67	1.95436	0.371952	5.25433	1.49e-07	3.18e-06	T13F3.8	WBGene00044205	T13F3.8	T13F3.8		Y54G11A.2	1439.66	-1.02869	0.215107	-4.78221	1.73e-06	2.53e-05	Y54G11A.2	WBGene00013213	Y54G11A.2	Y54G11A.2
	dmd-9	326.922	1.26186	0.240385	5.24933	1.53e-07	3.25e-06	dmd-9	WBGene00022060	dmd-9	dmd-9		Y48G1C.13	85.8329	-2.12977	0.445505	-4.78057	1.75e-06	2.55e-05	Y48G1C.13	WBGene00189949	Y48G1C.13	Y48G1C.13
	nas-10	28.5478	6.09717	1.16176	5.24822	1.54e-07	3.26e-06	nas-10	WBGene00003529	nas-10	nas-10		Y39B6A.42	909.885	-1.23441	0.258319	-4.77863	1.76e-06	2.57e-05	Y39B6A.42	WBGene00012700	Y39B6A.42	Y39B6A.42
	F16H6.9	47.9944	2.80008	0.533615	5.24739	1.54e-07	3.27e-06	F16H6.9	WBGene00008899	F16H6.9	F16H6.9		spp-4	739.984	-1.05959	0.221867	-4.7758	1.79e-06	2.6e-05	spp-4	WBGene00004989	spp-4	spp-4
	F59A6.2	158.054	1.77741	0.338949	5.24389	1.57e-07	3.32e-06	F59A6.2	WBGene00019084	F59A6.2	F59A6.2		Y73F8A.27	1074.18	-1.03436	0.216715	-4.77291	1.82e-06	2.63e-05	Y73F8A.27	WBGene00013532	Y73F8A.27	Y73F8A.27
	ant-1.3	885.381	1.83528	0.350179	5.24099	1.6e-07	3.37e-06	ant-1.3	WBGene00010485	ant-1.3	ant-1.3		fcd-2	1089.26	-1.04529	0.219021	-4.77256	1.82e-06	2.63e-05	fcd-2	WBGene00012767	fcd-2	fcd-2
	pqm-1	1114.65	1.07039	0.204298	5.23934	1.61e-07	3.39e-06	pqm-1	WBGene00004096	pqm-1	pqm-1		tag-115	977.316	-1.1481	0.240599	-4.77184	1.83e-06	2.64e-05	tag-115	WBGene00006466	tag-115	tag-115
	pqn-60	88.7839	2.15317	0.411014	5.23869	1.62e-07	3.4e-06	pqn-60	WBGene00004144	srlf-35	srlf-35		cox-11	607.772	-1.1023	0.231251	-4.76667	1.87e-06	2.7e-05	cox-11	WBGene00010437	cox-11	cox-11
	nas-11	1494.51	1.0406	0.198999	5.22916	1.7e-07	3.57e-06	nas-11	WBGene00003530	nas-11	nas-11		Y43F4B.10	624.81	-1.21396	0.255079	-4.75916	1.94e-06	2.78e-05	Y43F4B.10	WBGene00012807	Y43F4B.10	Y43F4B.10
	W03D8.14	26.8298	4.17873	0.799343	5.22771	1.72e-07	3.59e-06	W03D8.14	WBGene00255550	W03D8.14	W03D8.14		wdr-5.3	1326.04	-1.14327	0.240274	-4.75821	1.95e-06	2.79e-05	wdr-5.3	WBGene00013862	wdr-5.3	wdr-5.3
	Y18H1A.15	91.2886	2.1647	0.4141	5.22748	1.72e-07	3.59e-06	Y18H1A.15	WBGene00044434	Y18H1A.15	Y18H1A.15		gad-1	1761.02	-1.06436	0.223757	-4.75675	1.97e-06	2.8e-05	gad-1	WBGene00001513	gad-1	gad-1
	F40E3.5	159.938	1.85	0.354115	5.22428	1.75e-07	3.65e-06	F40E3.5	WBGene00018232	F40E3.5	F40E3.5		F45F2.11	2667.3	-1.02765	0.216074	-4.75601	1.97e-06	2.81e-05	F45F2.11	WBGene00018483	F45F2.11	F45F2.11
	F57B9.3	23.0316	4.75331	0.911232	5.21636	1.82e-07	3.8e-06	F57B9.3	WBGene00018997	F57B9.3	F57B9.3		D2005.7	901.497	-1.13216	0.238064	-4.75568	1.98e-06	2.81e-05	D2005.7	WBGene00086551	D2005.7	D2005.7
	Y51H7C.13	1306.64	1.6185	0.310429	5.21376	1.85e-07	3.85e-06	Y51H7C.13	WBGene00021791	Y51H7C.13	Y51H7C.13		D2024.5	686.976	-1.24624	0.262269	-4.75175	2.02e-06	2.86e-05	D2024.5	WBGene00017053	D2024.5	D2024.5
	nas-36	133.502	2.30104	0.441587	5.21084	1.88e-07	3.91e-06	nas-36	WBGene00003552	nas-36	nas-36		F40F11.3	502.054	-1.39028	0.292595	-4.75154	2.02e-06	2.86e-05	F40F11.3	WBGene00009588	F40F11.3	F40F11.3
	abf-5	86.0185	2.05902	0.395361	5.20795	1.91e-07	3.95e-06	abf-5	WBGene00000016	abf-5	abf-5		trpp-9	393.002	-1.14699	0.241547	-4.7485	2.05e-06	2.89e-05	trpp-9	WBGene00007956	trpp-9	trpp-9
	dhhc-12	104.124	2.20361	0.423389	5.2047	1.94e-07	4e-06	dhhc-12	WBGene00010323	dhhc-12	dhhc-12		C05C9.3	94.099	-1.68702	0.355292	-4.74826	2.05e-06	2.89e-05	C05C9.3	WBGene00007327	C05C9.3	C05C9.3
	Y59E9AL.2	230.709	1.70486	0.327604	5.20403	1.95e-07	4.01e-06	Y59E9AL.2	WBGene00043743	nsph-4.1	nsph-4.1		Y66D12A.8	1288.62	-1.01601	0.21429	-4.74128	2.12e-06	2.98e-05	Y66D12A.8	WBGene00013434	Y66D12A.8	Y66D12A.8
	D1044.1	325.678	1.5193	0.292008	5.20294	1.96e-07	4.03e-06	D1044.1	WBGene00017027	D1044.1	D1044.1		K07A1.17	1055.72	-1.0625	0.224252	-4.73797	2.16e-06	3.02e-05	K07A1.17	WBGene00044987	K07A1.17	K07A1.17
	axl-1	44.0042	2.82318	0.542683	5.20226	1.97e-07	4.04e-06	axl-1	WBGene00010497	axl-1	axl-1		cey-2	42296.7	-1.0616	0.224051	-4.73823	2.16e-06	3.02e-05	cey-2	WBGene00000473	cey-2	cey-2
	F54H5.5	200.506	1.68766	0.324512	5.20062	1.99e-07	4.07e-06	F54H5.5	WBGene00018841	F54H5.5	F54H5.5		F41G3.6	1444.58	-1.21853	0.257354	-4.73486	2.19e-06	3.06e-05	F41G3.6	WBGene00018302	F41G3.6	F41G3.6
	C38D4.7	93.3759	1.83754	0.353838	5.19316	2.07e-07	4.21e-06	C38D4.7	WBGene00008007	C38D4.7	C38D4.7		cdt-1	1003	-1.03619	0.219028	-4.73086	2.24e-06	3.11e-05	cdt-1	WBGene00000413	cdt-1	cdt-1
	dsl-5	25.5854	4.94841	0.952949	5.19273	2.07e-07	4.22e-06	dsl-5	WBGene00001107	dsl-5	dsl-5		psf-3	823.495	-1.23121	0.260584	-4.7248	2.3e-06	3.19e-05	psf-3	WBGene00022043	psf-3	psf-3
	catp-3	2645.62	1.30315	0.250975	5.19235	2.08e-07	4.22e-06	catp-3	WBGene00015660	catp-3	catp-3		brc-1	745.219	-1.07909	0.228462	-4.72328	2.32e-06	3.21e-05	brc-1	WBGene00000264	brc-1	brc-1
	F27E5.3	110.525	2.04146	0.393379	5.18957	2.11e-07	4.27e-06	F27E5.3	WBGene00009193	F27E5.3	F27E5.3		cpsf-4	1249.72	-1.1713	0.248099	-4.72109	2.35e-06	3.24e-05	cpsf-4	WBGene00044329	cpsf-4	cpsf-4
	B0280.17	850.025	1.62242	0.312826	5.18632	2.14e-07	4.33e-06	B0280.17	WBGene00044674	B0280.17	B0280.17		rmh-2	503.354	-1.19571	0.253343	-4.71971	2.36e-06	3.25e-05	rmh-2	WBGene00011576	rmh-2	rmh-2
	Y43F8C.5	374.278	1.46992	0.283477	5.18531	2.16e-07	4.35e-06	Y43F8C.5	WBGene00012827	Y43F8C.5	Y43F8C.5		C39E9.12	1420.89	-1.03839	0.220258	-4.71444	2.42e-06	3.32e-05	C39E9.12	WBGene00008035	C39E9.12	C39E9.12
	F53A9.9	105.191	1.83736	0.354523	5.18263	2.19e-07	4.41e-06	F53A9.9	WBGene00018732	F53A9.9	F53A9.9		hach-1	4996.32	-1.10101	0.233538	-4.71447	2.42e-06	3.32e-05	hach-1	WBGene00017301	hach-1	hach-1
	T04B8.1	24.7749	4.88554	0.944431	5.173	2.3e-07	4.62e-06	T04B8.1	WBGene00020203	T04B8.1	T04B8.1		chk-1	1277.03	-1.12031	0.237921	-4.70875	2.49e-06	3.39e-05	chk-1	WBGene00000498	chk-1	chk-1
	Y47D3A.13	708.863	1.58056	0.305762	5.16927	2.35e-07	4.7e-06	Y47D3A.13	WBGene00012926	Y47D3A.13	Y47D3A.13		dnj-11	5365.13	-1.00875	0.21427	-4.70785	2.5e-06	3.41e-05	dnj-11	WBGene00001029	dnj-11	dnj-11
	T08B1.4	129.662	1.73278	0.33555	5.16401	2.42e-07	4.83e-06	T08B1.4	WBGene00020341	T08B1.4	T08B1.4		mis-12	524.956	-1.28326	0.272624	-4.70707	2.51e-06	3.42e-05	mis-12	WBGene00021648	mis-12	mis-12
	skr-4	391.369	1.24881	0.241879	5.16294	2.43e-07	4.85e-06	skr-4	WBGene00004810	skr-4	skr-4		hcp-3	1881.43	-1.06166	0.225682	-4.7042	2.55e-06	3.45e-05	hcp-3	WBGene00001831	hcp-3	hcp-3
	T16G1.4	54.2322	2.41558	0.467914	5.16245	2.44e-07	4.86e-06	T16G1.4	WBGene00011798	T16G1.4	T16G1.4		R07E4.5	312.19	-1.17615	0.25088	-4.68812	2.76e-06	3.69e-05	R07E4.5	WBGene00019938	R07E4.5	R07E4.5
	elo-4	115.085	1.97096	0.382191	5.15699	2.51e-07	4.99e-06	elo-4	WBGene00001242	elo-4	elo-4		algn-12	1126.14	-1.13819	0.243	-4.68391	2.81e-06	3.76e-05	algn-12	WBGene00022629	algn-12	algn-12
	C43E11.5	206.845	1.68227	0.326294	5.15571	2.53e-07	5.01e-06	C43E11.5	WBGene00016605	C43E11.5	C43E11.5		rfth-1	498.568	-1.09625	0.234487	-4.67509	2.94e-06	3.89e-05	rfth-1	WBGene00022677	rfth-1	rfth-1
	F58H1.6	339.673	1.58475	0.307468	5.15419	2.55e-07	5.05e-06	F58H1.6	WBGene00010289	F58H1.6	F58H1.6		slc-46A	223.865	-1.30605	0.279454	-4.67356	2.96e-06	3.91e-05	slc-46A	WBGene00021159	slc-46A	slc-46A
	let-756	246.179	1.30103	0.252584	5.15089	2.59e-07	5.12e-06	let-756	WBGene00002881	let-756	let-756		cyb-2.2	4242.08	-1.13268	0.242395	-4.67285	2.97e-06	3.92e-05	cyb-2.2	WBGene00000867	cyb-2.2	cyb-2.2
	spe-26	387.679	1.63903	0.318388	5.14791	2.63e-07	5.19e-06	spe-26	WBGene00004972	spe-26	spe-26		sld-2	508.731	-1.19645	0.256177	-4.67041	3.01e-06	3.96e-05	sld-2	WBGene00020466	sld-2	sld-2
	ptp-5.2	253.599	1.62546	0.315919	5.14519	2.67e-07	5.26e-06	ptp-5.2	WBGene00013304	ptp-5.2	ptp-5.2		rbm-39	1785.78	-1.08034	0.231372	-4.66926	3.02e-06	3.98e-05	rbm-39	WBGene00021921	rbm-39	rbm-39
	tsp-19	76.6859	2.41406	0.46973	5.13924	2.76e-07	5.4e-06	tsp-19	WBGene00006645	tsp-19	tsp-19		nfyc-1	734.268	-1.09041	0.233872	-4.66241	3.13e-06	4.09e-05	nfyc-1	WBGene00017742	nfyc-1	nfyc-1
	K10D6.2	296.919	1.62309	0.31604	5.1357	2.81e-07	5.5e-06	K10D6.2	WBGene00010742	clc-6	clc-6		F14H12.6	18.0134	-3.61581	0.775619	-4.66184	3.13e-06	4.1e-05	F14H12.6	WBGene00017473	F14H12.6	F14H12.6
	oac-57	143.331	1.9036	0.370782	5.13401	2.84e-07	5.54e-06	oac-57	WBGene00019579	oac-57	oac-57		mdt-8	1155.34	-1.11112	0.238425	-4.66028	3.16e-06	4.13e-05	mdt-8	WBGene00007013	mdt-8	mdt-8
	linc-22	225.154	1.42773	0.278127	5.13339	2.85e-07	5.55e-06	linc-22	WBGene00219699	linc-22	linc-22		taf-9	769.845	-1.09444	0.234864	-4.65991	3.16e-06	4.13e-05	taf-9	WBGene00006391	taf-9	taf-9
	C15C7.5	1482.43	1.48539	0.289465	5.1315	2.87e-07	5.6e-06	C15C7.5	WBGene00015791	bbln-1	bbln-1		T03D3.5	202.504	-1.33124	0.285823	-4.65758	3.2e-06	4.17e-05	T03D3.5	WBGene00020183	T03D3.5	T03D3.5
	ghi-1	116.922	1.89373	0.369195	5.12935	2.91e-07	5.64e-06	ghi-1	WBGene00013923	ghi-1	ghi-1		sqv-3	576.45	-1.16313	0.250047	-4.65162	3.29e-06	4.27e-05	sqv-3	WBGene00005021	sqv-3	sqv-3
	Y64G10A.7	185.78	1.54425	0.301213	5.12677	2.95e-07	5.72e-06	Y64G10A.7	WBGene00013416	Y64G10A.7	Y64G10A.7		let-504	2232.88	-1.04888	0.225601	-4.64929	3.33e-06	4.31e-05	let-504	WBGene00002696	let-504	let-504
	F11G11.4	373.915	1.47056	0.286889	5.12589	2.96e-07	5.73e-06	F11G11.4	WBGene00017384	F11G11.4	F11G11.4		F22E5.9	311.633	-1.2688	0.272964	-4.64824	3.35e-06	4.32e-05	F22E5.9	WBGene00017708	F22E5.9	F22E5.9
	W02D9.10	484.411	1.20699	0.235494	5.12537	2.97e-07	5.74e-06	W02D9.10	WBGene00012216	dpsm-1	dpsm-1		edc-3	2604.57	-1.05127	0.226226	-4.64701	3.37e-06	4.34e-05	edc-3	WBGene00011036	edc-3	edc-3
	nspb-12	58.2559	2.46563	0.482122	5.11411	3.15e-07	6.04e-06	nspb-12	WBGene00017305	nspb-12	nspb-12		ints-7	1598.44	-1.00884	0.217218	-4.64434	3.41e-06	4.39e-05	ints-7	WBGene00008361	ints-7	ints-7
	F28A10.12	72.7161	2.07208	0.405282	5.11268	3.18e-07	6.07e-06	F28A10.12	WBGene00269337	F28A10.12	F28A10.12		F55A12.5	2095.26	-1.03246	0.222353	-4.64334	3.43e-06	4.4e-05	F55A12.5	WBGene00018864	F55A12.5	F55A12.5
	col-166	2116	1.46734	0.287159	5.10984	3.22e-07	6.15e-06	col-166	WBGene00000739	col-166	col-166		knl-1	3056.3	-1.02215	0.220137	-4.64325	3.43e-06	4.4e-05	knl-1	WBGene00002231	knl-1	knl-1
	C25A8.5	228.637	1.67432	0.328024	5.10428	3.32e-07	6.3e-06	C25A8.5	WBGene00016085	C25A8.5	C25A8.5		rnf-113	1268.09	-1.08483	0.234049	-4.63506	3.57e-06	4.55e-05	rnf-113	WBGene00010476	rnf-113	rnf-113
	cnc-2	90.2034	2.1319	0.417753	5.10324	3.34e-07	6.33e-06	cnc-2	WBGene00000556	cnc-2	cnc-2		kbp-5	1119.3	-1.29055	0.278617	-4.632	3.62e-06	4.61e-05	kbp-5	WBGene00016387	kbp-5	kbp-5
	acp-3	187.871	1.96816	0.385909	5.10007	3.4e-07	6.42e-06	acp-3	WBGene00008801	acp-3	acp-3		efl-1	1137.7	-1.10492	0.238767	-4.62762	3.7e-06	4.69e-05	efl-1	WBGene00001161	efl-1	efl-1
	trhr-1	102.46	1.86585	0.366131	5.09611	3.47e-07	6.55e-06	trhr-1	WBGene00016265	trhr-1	trhr-1		C18E3.9	756.747	-1.1669	0.252317	-4.62474	3.75e-06	4.75e-05	C18E3.9	WBGene00015976	melo-2	melo-2
	R10E8.8	112.505	1.77499	0.348506	5.09315	3.52e-07	6.64e-06	R10E8.8	WBGene00011213	R10E8.8	R10E8.8		Y94H6A.3	506.059	-1.0902	0.235791	-4.62358	3.77e-06	4.76e-05	Y94H6A.3	WBGene00022376	Y94H6A.3	Y94H6A.3
	cpb-2	294.638	1.65735	0.325429	5.09283	3.53e-07	6.64e-06	cpb-2	WBGene00000771	cpb-2	cpb-2		pig-1	1403.58	-1.03212	0.223254	-4.62308	3.78e-06	4.77e-05	pig-1	WBGene00021012	pig-1	pig-1
	Y22D7AR.2	131.827	1.6083	0.316164	5.08691	3.64e-07	6.83e-06	Y22D7AR.2	WBGene00021256	Y22D7AR.2	Y22D7AR.2		F54D5.5	637.019	-1.19881	0.259362	-4.62217	3.8e-06	4.78e-05	F54D5.5	WBGene00010051	F54D5.5	F54D5.5
	zip-1	502.97	1.09796	0.215877	5.08605	3.66e-07	6.85e-06	zip-1	WBGene00006986	zip-1	zip-1		Y37E11AL.3	1452.39	-1.01629	0.220029	-4.61888	3.86e-06	4.85e-05	Y37E11AL.3	WBGene00021359	Y37E11AL.3	Y37E11AL.3
	B0207.7	126.392	2.15915	0.424564	5.08557	3.67e-07	6.85e-06	B0207.7	WBGene00015030	B0207.7	B0207.7		top-3	839.255	-1.04364	0.225967	-4.61855	3.86e-06	4.86e-05	top-3	WBGene00006596	top-3	top-3
	C35E7.10	422.934	1.61021	0.316685	5.08458	3.68e-07	6.88e-06	C35E7.10	WBGene00016462	C35E7.10	C35E7.10		rfc-2	1360.35	-1.06128	0.230012	-4.61401	3.95e-06	4.95e-05	rfc-2	WBGene00004338	rfc-2	rfc-2
	F48C1.9	30.2829	4.37457	0.861798	5.0761	3.85e-07	7.14e-06	F48C1.9	WBGene00018601	F48C1.9	F48C1.9		EEED8.15	77.9687	-2.29146	0.496799	-4.61244	3.98e-06	4.97e-05	EEED8.15	WBGene00017143	EEED8.15	EEED8.15
	F37A4.5	391.162	1.80039	0.3549	5.07297	3.92e-07	7.26e-06	F37A4.5	WBGene00018135	F37A4.5	F37A4.5		R09A8.1	154.244	-1.40843	0.305338	-4.6127	3.97e-06	4.97e-05	R09A8.1	WBGene00011152	R09A8.1	R09A8.1
	crb-3	256.189	1.38837	0.27445	5.05875	4.22e-07	7.79e-06	crb-3	WBGene00044743	crb-3	crb-3		Y105E8A.14	2038.04	-1.0846	0.235167	-4.61205	3.99e-06	4.97e-05	Y105E8A.14	WBGene00013674	Y105E8A.14	Y105E8A.14
	K09C6.2	139.783	2.15248	0.425901	5.05395	4.33e-07	7.97e-06	K09C6.2	WBGene00019556	K09C6.2	K09C6.2		tost-1	2241.29	-1.0941	0.237332	-4.61001	4.03e-06	5.01e-05	tost-1	WBGene00016449	tost-1	tost-1
	ttr-18	2161.98	1.01221	0.200382	5.05143	4.39e-07	8.06e-06	ttr-18	WBGene00007142	ttr-18	ttr-18		T19H12.2	6847.65	-1.05333	0.228525	-4.60925	4.04e-06	5.02e-05	T19H12.2	WBGene00020588	T19H12.2	T19H12.2
	clc-1	481.428	1.19283	0.236148	5.05119	4.39e-07	8.06e-06	clc-1	WBGene00000522	clc-1	clc-1		zip-4	841.857	-1.03777	0.225287	-4.60645	4.1e-06	5.07e-05	zip-4	WBGene00021552	zip-4	zip-4
	K10H10.7	97.1284	1.8067	0.357742	5.05029	4.41e-07	8.09e-06	K10H10.7	WBGene00010763	K10H10.7	K10H10.7		C04E6.11	1175.94	-1.01678	0.220813	-4.60472	4.13e-06	5.1e-05	C04E6.11	WBGene00015425	lrpr-1	lrpr-1
	cest-26	230.129	1.34293	0.265992	5.04875	4.45e-07	8.15e-06	cest-26	WBGene00017478	cest-26	cest-26		icp-1	1740.55	-1.02512	0.22263	-4.60459	4.13e-06	5.1e-05	icp-1	WBGene00002047	icp-1	icp-1
	K07E3.9	41.8946	2.68748	0.532426	5.04761	4.47e-07	8.19e-06	K07E3.9	WBGene00194670	K07E3.9	K07E3.9		D1007.4	289.763	-1.35862	0.295436	-4.59869	4.25e-06	5.23e-05	D1007.4	WBGene00017002	D1007.4	D1007.4
	K05B2.4	74.1677	2.34534	0.464665	5.04739	4.48e-07	8.19e-06	K05B2.4	WBGene00019404	K05B2.4	K05B2.4		dnj-15	722.862	-1.08491	0.236004	-4.597	4.29e-06	5.26e-05	dnj-15	WBGene00001033	dnj-15	dnj-15
	D1081.12	250.771	1.59135	0.315676	5.04109	4.63e-07	8.43e-06	D1081.12	WBGene00086554	D1081.12	D1081.12		K11H12.1	536.821	-1.16821	0.254152	-4.5965	4.3e-06	5.27e-05	K11H12.1	WBGene00019658	K11H12.1	K11H12.1
	C04F12.16	144.482	1.70224	0.337828	5.03878	4.69e-07	8.51e-06	C04F12.16	WBGene00219286	C04F12.16	C04F12.16		E01B7.2	397.563	-1.23116	0.268338	-4.58808	4.47e-06	5.45e-05	E01B7.2	WBGene00008442	E01B7.2	E01B7.2
	K10B4.3	350.201	1.18408	0.235007	5.03849	4.69e-07	8.52e-06	K10B4.3	WBGene00019615	K10B4.3	K10B4.3		Y4C6B.1	1378.78	-1.02483	0.223369	-4.58803	4.47e-06	5.45e-05	Y4C6B.1	WBGene00021155	Y4C6B.1	Y4C6B.1
	cyc-2.2	1629.65	1.33714	0.265418	5.03788	4.71e-07	8.53e-06	cyc-2.2	WBGene00013854	cyc-2.2	cyc-2.2		taf-8	965.694	-1.10616	0.241196	-4.58615	4.52e-06	5.5e-05	taf-8	WBGene00006390	taf-8	taf-8
	C06B8.2	168.697	1.50405	0.298577	5.0374	4.72e-07	8.54e-06	C06B8.2	WBGene00007368	C06B8.2	C06B8.2		capg-2	1529.75	-1.01573	0.221668	-4.58222	4.6e-06	5.58e-05	capg-2	WBGene00010093	capg-2	capg-2
	Y47G6A.5	863.446	1.19904	0.238041	5.03714	4.73e-07	8.54e-06	Y47G6A.5	WBGene00021635	Y47G6A.5	Y47G6A.5		Y39B6A.10	464.618	-1.20772	0.263727	-4.57945	4.66e-06	5.62e-05	Y39B6A.10	WBGene00012672	Y39B6A.10	Y39B6A.10
	F27E5.9	137.413	1.80907	0.359272	5.03539	4.77e-07	8.6e-06	F27E5.9	WBGene00206354	F27E5.9	F27E5.9		C35E7.5	177.331	-1.58948	0.34723	-4.57761	4.7e-06	5.65e-05	C35E7.5	WBGene00016457	C35E7.5	C35E7.5
	F28A10.5	23.1738	3.91387	0.777602	5.03325	4.82e-07	8.69e-06	F28A10.5	WBGene00017873	F28A10.5	F28A10.5		mei-2	2256.42	-1.05326	0.230208	-4.57525	4.76e-06	5.69e-05	mei-2	WBGene00003184	mei-2	mei-2
	F26A3.5	396.851	1.80258	0.358163	5.03285	4.83e-07	8.7e-06	F26A3.5	WBGene00009143	F26A3.5	F26A3.5		C44B9.3	653.362	-1.00245	0.219189	-4.57346	4.8e-06	5.73e-05	C44B9.3	WBGene00008080	C44B9.3	C44B9.3
	C18E9.8	274.216	1.88984	0.375551	5.03217	4.85e-07	8.72e-06	C18E9.8	WBGene00007688	C18E9.8	C18E9.8		dnc-3	628.135	-1.17139	0.256161	-4.57288	4.81e-06	5.74e-05	dnc-3	WBGene00021149	dnc-3	dnc-3
	eef-1A.2	19724	1.34935	0.268192	5.03126	4.87e-07	8.74e-06	eef-1A.2	WBGene00001169	eef-1A.2	eef-1A.2		fbxa-83	57.3601	-2.26992	0.496398	-4.57277	4.81e-06	5.74e-05	fbxa-83	WBGene00013453	fbxa-83	fbxa-83
	spp-21	14.8787	7.04494	1.40084	5.02908	4.93e-07	8.83e-06	spp-21	WBGene00044284	spp-21	spp-21		emc-5	802.93	-1.04408	0.228481	-4.56964	4.89e-06	5.81e-05	emc-5	WBGene00195248	emc-5	emc-5
	C49C3.9	564.198	1.39042	0.276897	5.02144	5.13e-07	9.16e-06	C49C3.9	WBGene00008199	C49C3.9	C49C3.9		tba-1	10933.9	-1.00591	0.22033	-4.56546	4.98e-06	5.9e-05	tba-1	WBGene00006528	tba-1	tba-1
	F36A4.1	33.5898	3.68913	0.734905	5.01988	5.17e-07	9.23e-06	F36A4.1	WBGene00018080	F36A4.1	F36A4.1		spp-17	9746.39	-1.39609	0.306289	-4.5581	5.16e-06	6.06e-05	spp-17	WBGene00005002	spp-17	spp-17
	C25E10.10	224.87	1.38885	0.277137	5.01143	5.4e-07	9.62e-06	C25E10.10	WBGene00016099	C25E10.10	C25E10.10		vacl-14	1063.87	-1.09407	0.240036	-4.55795	5.17e-06	6.06e-05	vacl-14	WBGene00010565	vacl-14	vacl-14
	T27F6.1	60.8997	2.27734	0.454677	5.00871	5.48e-07	9.74e-06	T27F6.1	WBGene00012102	T27F6.1	T27F6.1		Y39B6A.37	696.449	-1.17603	0.258266	-4.55354	5.27e-06	6.17e-05	Y39B6A.37	WBGene00012695	Y39B6A.37	Y39B6A.37
	F33H2.3	2326.24	1.20131	0.239879	5.00801	5.5e-07	9.75e-06	F33H2.3	WBGene00009367	F33H2.3	F33H2.3		oef-1	1440.94	-1.15087	0.252861	-4.5514	5.33e-06	6.22e-05	oef-1	WBGene00018636	oef-1	oef-1
	F36A2.14	453.736	1.35374	0.270376	5.00689	5.53e-07	9.8e-06	F36A2.14	WBGene00023490	F36A2.14	F36A2.14		R04F11.5	637.831	-1.22225	0.268608	-4.5503	5.36e-06	6.24e-05	R04F11.5	WBGene00011017	R04F11.5	R04F11.5
	dct-5	92.6479	2.40575	0.480519	5.00657	5.54e-07	9.8e-06	dct-5	WBGene00017218	dct-5	dct-5		C27F2.10	1285.3	-1.10295	0.242406	-4.55	5.36e-06	6.25e-05	C27F2.10	WBGene00016171	C27F2.10	C27F2.10
	K10D3.6	275.109	1.57765	0.315144	5.00611	5.55e-07	9.81e-06	K10D3.6	WBGene00010740	K10D3.6	K10D3.6		pabp-2	3113.37	-1.02371	0.225021	-4.54939	5.38e-06	6.26e-05	pabp-2	WBGene00003904	pabp-2	pabp-2
	nhr-112	60.6252	2.18714	0.436904	5.006	5.56e-07	9.81e-06	nhr-112	WBGene00003702	nhr-112	nhr-112		wago-4	3372.3	-1.02394	0.225155	-4.54771	5.42e-06	6.31e-05	wago-4	WBGene00010263	wago-4	wago-4
	nspd-7	2558.95	1.41563	0.282905	5.00389	5.62e-07	9.91e-06	nspd-7	WBGene00012781	nspd-7	nspd-7		D1081.7	8060.4	-1.01049	0.22232	-4.5452	5.49e-06	6.35e-05	D1081.7	WBGene00008385	lotr-1	lotr-1
	W06F12.2	545.093	1.19008	0.238077	4.99873	5.77e-07	1.01e-05	W06F12.2	WBGene00012306	W06F12.2	W06F12.2		Y25C1A.8	903.746	-1.0045	0.221003	-4.54518	5.49e-06	6.35e-05	Y25C1A.8	WBGene00021295	Y25C1A.8	Y25C1A.8
	F16B4.2	97.2424	1.75982	0.352311	4.99508	5.88e-07	1.03e-05	F16B4.2	WBGene00017504	F16B4.2	F16B4.2		Y65A5A.2	1133.29	-1.01029	0.222433	-4.54201	5.57e-06	6.42e-05	Y65A5A.2	WBGene00013419	Y65A5A.2	Y65A5A.2
	msp-142	3092.54	1.52902	0.306109	4.995	5.88e-07	1.03e-05	msp-142	WBGene00003469	msp-142	msp-142		rbm-17	917.117	-1.05397	0.232105	-4.54093	5.6e-06	6.44e-05	rbm-17	WBGene00010233	rbm-17	rbm-17
	ttr-45	3662.27	1.01274	0.202851	4.99251	5.96e-07	1.04e-05	ttr-45	WBGene00044737	ttr-45	ttr-45		T28A8.4	898.355	-1.04154	0.22944	-4.5395	5.64e-06	6.48e-05	T28A8.4	WBGene00012110	T28A8.4	T28A8.4
	C33C12.12	44.5162	2.6864	0.5384	4.98959	6.05e-07	1.06e-05	C33C12.12	WBGene00219322	C33C12.12	C33C12.12		R04D3.3	2245.78	-1.1219	0.247192	-4.53859	5.66e-06	6.5e-05	R04D3.3	WBGene00011011	R04D3.3	R04D3.3
	col-152	67.9196	3.10234	0.62218	4.98623	6.16e-07	1.07e-05	col-152	WBGene00000725	col-152	col-152		dvc-1	1904.02	-1.06708	0.235367	-4.53371	5.8e-06	6.64e-05	dvc-1	WBGene00011834	dvc-1	dvc-1
	C16C8.18	322.991	1.53987	0.308916	4.98476	6.2e-07	1.08e-05	C16C8.18	WBGene00015855	C16C8.18	C16C8.18		F23F1.10	465.199	-1.28101	0.282864	-4.52872	5.93e-06	6.76e-05	F23F1.10	WBGene00017750	F23F1.10	F23F1.10
	scb-1	290.339	1.41179	0.283645	4.97733	6.45e-07	1.12e-05	scb-1	WBGene00010407	scb-1	scb-1		F59A6.12	82.0769	-1.7348	0.383182	-4.52735	5.97e-06	6.77e-05	F59A6.12	WBGene00044665	F59A6.12	F59A6.12
	ckb-2	547.219	1.3909	0.279614	4.97435	6.55e-07	1.14e-05	ckb-2	WBGene00000512	ckb-2	ckb-2		dro-1	1295	-1.10155	0.243311	-4.52735	5.97e-06	6.77e-05	dro-1	WBGene00001092	dro-1	dro-1
	col-33	52.6316	3.68389	0.74072	4.97339	6.58e-07	1.14e-05	col-33	WBGene00000610	col-33	col-33		hat-1	2418.96	-1.03034	0.227695	-4.5251	6.04e-06	6.83e-05	hat-1	WBGene00044069	hat-1	hat-1
	bre-1	1064.76	1.12222	0.22566	4.97306	6.59e-07	1.14e-05	bre-1	WBGene00000266	bre-1	bre-1		ccch-5	44.7302	-2.36584	0.522959	-4.52395	6.07e-06	6.86e-05	ccch-5	WBGene00013319	ccch-5	ccch-5
	R07A4.2	97.662	1.83536	0.369117	4.97231	6.62e-07	1.14e-05	R07A4.2	WBGene00011073	R07A4.2	R07A4.2		vrk-1	2241.73	-1.00884	0.22315	-4.52091	6.16e-06	6.94e-05	vrk-1	WBGene00017895	vrk-1	vrk-1
	uggt-2	159.363	2.04981	0.412259	4.97212	6.62e-07	1.14e-05	uggt-2	WBGene00009178	uggt-2	uggt-2		szy-20	1836.35	-1.00371	0.222068	-4.51983	6.19e-06	6.97e-05	szy-20	WBGene00004105	szy-20	szy-20
	M01A8.1	77.854	1.9637	0.395558	4.96438	6.89e-07	1.19e-05	M01A8.1	WBGene00010795	M01A8.1	M01A8.1		C50E3.13	353.614	-1.30874	0.289601	-4.51913	6.21e-06	6.99e-05	C50E3.13	WBGene00016824	C50E3.13	C50E3.13
	mboa-4	184.585	2.10995	0.425297	4.96112	7.01e-07	1.2e-05	mboa-4	WBGene00007446	mboa-4	mboa-4		agl-1	1976.72	-1.09007	0.241318	-4.51717	6.27e-06	7.03e-05	agl-1	WBGene00011050	agl-1	agl-1
	F35H8.1	72.6185	1.97552	0.398235	4.96069	7.02e-07	1.21e-05	F35H8.1	WBGene00009446	F35H8.1	F35H8.1		pid-3	2271.94	-1.00372	0.222197	-4.51726	6.26e-06	7.03e-05	pid-3	WBGene00021270	pid-3	pid-3
	C36C5.5	496.101	1.28722	0.259658	4.95737	7.15e-07	1.22e-05	C36C5.5	WBGene00016474	exh-1	exh-1		C50F2.2	1502.4	-1.06651	0.236111	-4.51697	6.27e-06	7.03e-05	C50F2.2	WBGene00016836	C50F2.2	C50F2.2
	W09C3.2	157.259	1.69717	0.342395	4.95677	7.17e-07	1.22e-05	W09C3.2	WBGene00021110	W09C3.2	W09C3.2		npp-2	3333	-1.03161	0.228509	-4.51451	6.35e-06	7.1e-05	npp-2	WBGene00003788	npp-2	npp-2
	R09A1.2	358.776	1.50048	0.302738	4.95637	7.18e-07	1.22e-05	R09A1.2	WBGene00019972	pei-2	pei-2		nud-1	3022.66	-1.01353	0.2246	-4.51261	6.4e-06	7.13e-05	nud-1	WBGene00003829	nud-1	nud-1
	pqn-72	350.022	1.55996	0.314794	4.9555	7.21e-07	1.23e-05	pqn-72	WBGene00004154	pqn-72	pqn-72		cyp-35A3	60.3326	-3.01246	0.667595	-4.51241	6.41e-06	7.13e-05	cyp-35A3	WBGene00019565	cyp-35A3	cyp-35A3
	C09H10.9	121.568	1.79629	0.362752	4.95186	7.35e-07	1.25e-05	C09H10.9	WBGene00007503	C09H10.9	C09H10.9		C50F4.12	817.609	-1.12925	0.250344	-4.51078	6.46e-06	7.18e-05	C50F4.12	WBGene00008236	C50F4.12	C50F4.12
	T08B6.9	346.081	1.99708	0.403396	4.95067	7.4e-07	1.26e-05	T08B6.9	WBGene00020356	T08B6.9	T08B6.9		ifta-1	60.9352	-1.88122	0.417114	-4.51009	6.48e-06	7.2e-05	ifta-1	WBGene00016935	ifta-1	ifta-1
	dlg-1	1203.39	1.08447	0.219108	4.94948	7.44e-07	1.26e-05	dlg-1	WBGene00001006	dlg-1	dlg-1		orc-3	710.276	-1.12381	0.249536	-4.50359	6.68e-06	7.39e-05	orc-3	WBGene00022488	orc-3	orc-3
	F27C8.5	391.61	1.56198	0.315628	4.94881	7.47e-07	1.27e-05	F27C8.5	WBGene00009185	pei-1	pei-1		ceh-21	193.533	-1.56857	0.348524	-4.50061	6.78e-06	7.48e-05	ceh-21	WBGene00000444	ceh-21	ceh-21
	sol-2	68.837	1.92835	0.390196	4.94201	7.73e-07	1.31e-05	sol-2	WBGene00010587	sol-2	sol-2		swan-1	363.87	-1.15818	0.257766	-4.49316	7.02e-06	7.7e-05	swan-1	WBGene00009977	swan-1	swan-1
	Y81G3A.4	33.6781	3.33681	0.675558	4.93934	7.84e-07	1.32e-05	Y81G3A.4	WBGene00013592	Y81G3A.4	Y81G3A.4		exos-3	1252.65	-1.21292	0.270302	-4.48729	7.21e-06	7.87e-05	exos-3	WBGene00010325	exos-3	exos-3
	nsy-4	170.671	1.58119	0.3203	4.93658	7.95e-07	1.34e-05	nsy-4	WBGene00021415	nsy-4	nsy-4		F31F6.1	209.927	-1.33573	0.297684	-4.48707	7.22e-06	7.88e-05	F31F6.1	WBGene00009300	F31F6.1	F31F6.1
	ace-3	53.7663	2.18065	0.441831	4.93549	8e-07	1.34e-05	ace-3	WBGene00000037	ace-3	ace-3		chaf-2	1634.04	-1.04037	0.231864	-4.48696	7.22e-06	7.88e-05	chaf-2	WBGene00022141	chaf-2	chaf-2
	F58G1.7	97.494	2.02764	0.410903	4.9346	8.03e-07	1.35e-05	F58G1.7	WBGene00010269	F58G1.7	F58G1.7		hst-1	740.958	-1.06089	0.236764	-4.4808	7.44e-06	8.07e-05	hst-1	WBGene00002028	hst-1	hst-1
	F44D12.8	216.821	1.7225	0.349285	4.93149	8.16e-07	1.36e-05	F44D12.8	WBGene00009685	F44D12.8	F44D12.8		W04D2.4	1822.66	-1.05422	0.235307	-4.48018	7.46e-06	8.09e-05	W04D2.4	WBGene00012243	W04D2.4	W04D2.4
	T28C6.5	93.7862	1.79871	0.364782	4.93092	8.18e-07	1.36e-05	T28C6.5	WBGene00012120	T28C6.5	T28C6.5		set-21	327.17	-1.04341	0.232891	-4.48024	7.46e-06	8.09e-05	set-21	WBGene00021282	set-21	set-21
	ilys-2	26.7387	3.32015	0.673603	4.92895	8.27e-07	1.37e-05	ilys-2	WBGene00016669	ilys-2	ilys-2		D1054.3	1890.34	-1.09638	0.244886	-4.4771	7.57e-06	8.19e-05	D1054.3	WBGene00008371	D1054.3	D1054.3
	Y69E1A.1	2536.45	1.49049	0.302499	4.92727	8.34e-07	1.38e-05	Y69E1A.1	WBGene00013473	Y69E1A.1	Y69E1A.1		F25G6.9	3501.41	-1.03208	0.230664	-4.47441	7.66e-06	8.28e-05	F25G6.9	WBGene00017800	F25G6.9	F25G6.9
	comt-4	63.585	2.41524	0.490235	4.92668	8.36e-07	1.38e-05	comt-4	WBGene00021491	comt-4	comt-4		C39B5.2	57.8091	-2.35834	0.527123	-4.47398	7.68e-06	8.28e-05	C39B5.2	WBGene00016520	C39B5.2	C39B5.2
	K07E12.2	147.468	1.87858	0.381347	4.92619	8.39e-07	1.39e-05	K07E12.2	WBGene00019501	K07E12.2	K07E12.2		impt-1	518.622	-1.10871	0.248014	-4.47037	7.81e-06	8.4e-05	impt-1	WBGene00013122	impt-1	impt-1
	C07E3.4	75.2046	2.08904	0.42426	4.92395	8.48e-07	1.4e-05	C07E3.4	WBGene00007415	C07E3.4	C07E3.4		cyp-31A2	1903.25	-1.00921	0.225884	-4.46784	7.9e-06	8.46e-05	cyp-31A2	WBGene00010354	cyp-31A2	cyp-31A2
	ZK1128.3	161.546	1.64727	0.334769	4.92063	8.63e-07	1.42e-05	ZK1128.3	WBGene00014229	ZK1128.3	ZK1128.3		lin-54	1509.48	-1.0362	0.23194	-4.46755	7.91e-06	8.47e-05	lin-54	WBGene00003037	lin-54	lin-54
	F58G1.3	545.122	1.50494	0.305912	4.91954	8.67e-07	1.42e-05	F58G1.3	WBGene00010265	F58G1.3	F58G1.3		mxl-1	893.731	-1.20188	0.269069	-4.4668	7.94e-06	8.48e-05	mxl-1	WBGene00003509	mxl-1	mxl-1
	spch-3	1539.03	1.4605	0.297091	4.91602	8.83e-07	1.45e-05	spch-3	WBGene00020840	spch-3	spch-3		npp-1	2448.87	-1.00518	0.225035	-4.46675	7.94e-06	8.48e-05	npp-1	WBGene00003787	npp-1	npp-1
	ZK418.2	252.787	1.58956	0.323391	4.91529	8.87e-07	1.45e-05	ZK418.2	WBGene00022732	ZK418.2	ZK418.2		metl-1	1633.16	-1.06714	0.239008	-4.46489	8.01e-06	8.52e-05	metl-1	WBGene00012205	metl-1	metl-1
	F21A3.11	362.161	1.71397	0.348869	4.91293	8.97e-07	1.47e-05	F21A3.11	WBGene00219316	F21A3.11	F21A3.11		rbm-7	823.043	-1.06673	0.238961	-4.46402	8.04e-06	8.54e-05	rbm-7	WBGene00012558	rbm-7	rbm-7
	twk-31	136.745	1.56867	0.319362	4.91188	9.02e-07	1.47e-05	twk-31	WBGene00006683	twk-31	twk-31		erh-2	739.662	-1.27914	0.28659	-4.4633	8.07e-06	8.57e-05	erh-2	WBGene00009444	erh-2	erh-2
	ZK1320.11	261.304	1.30821	0.266467	4.90946	9.13e-07	1.49e-05	ZK1320.11	WBGene00014259	ZK1320.11	ZK1320.11		C37C3.9	1770.79	-1.1584	0.259666	-4.4611	8.15e-06	8.63e-05	C37C3.9	WBGene00016501	C37C3.9	C37C3.9
	F08A8.5	36.4405	2.67085	0.544143	4.90837	9.18e-07	1.49e-05	F08A8.5	WBGene00008568	F08A8.5	F08A8.5		cyb-2.1	2838.31	-1.09083	0.24459	-4.45984	8.2e-06	8.67e-05	cyb-2.1	WBGene00000866	cyb-2.1	cyb-2.1
	F58D5.7	459.445	1.51072	0.307895	4.9066	9.27e-07	1.51e-05	F58D5.7	WBGene00010246	F58D5.7	F58D5.7		sun-1	2120.1	-1.0099	0.226457	-4.45955	8.21e-06	8.67e-05	sun-1	WBGene00006311	sun-1	sun-1
	cutl-6	21.0238	4.30216	0.877573	4.90234	9.47e-07	1.53e-05	cutl-6	WBGene00012165	cutl-6	cutl-6		F31D5.2	131.15	-1.36793	0.30697	-4.45623	8.34e-06	8.79e-05	F31D5.2	WBGene00017945	F31D5.2	F31D5.2
	lido-17	95.1476	2.07548	0.423358	4.90243	9.47e-07	1.53e-05	lido-17	WBGene00007378	lido-17	lido-17		snr-2	6909.91	-1.0086	0.226347	-4.45598	8.35e-06	8.79e-05	snr-2	WBGene00004915	snr-2	snr-2
	clx-1	16.0974	7.16072	1.46184	4.89843	9.66e-07	1.56e-05	clx-1	WBGene00000551	clx-1	clx-1		B0491.6	682.096	-1.03994	0.233572	-4.4523	8.5e-06	8.91e-05	B0491.6	WBGene00007193	B0491.6	B0491.6
	spe-11	965.325	1.51522	0.309342	4.8982	9.67e-07	1.56e-05	spe-11	WBGene00004965	spe-11	spe-11		T12B5.15	643.254	-1.14438	0.257218	-4.44906	8.62e-06	9.04e-05	T12B5.15	WBGene00050914	T12B5.15	T12B5.15
	F13H8.8	157.145	1.93557	0.39531	4.89633	9.76e-07	1.57e-05	F13H8.8	WBGene00017441	F13H8.8	F13H8.8		W06D11.3	403.58	-1.25278	0.28173	-4.44673	8.72e-06	9.13e-05	W06D11.3	WBGene00012301	W06D11.3	W06D11.3
	alg-4	1134.87	1.40594	0.287224	4.89493	9.83e-07	1.58e-05	alg-4	WBGene00006449	alg-4	alg-4		F54E12.2	6193.87	-1.00339	0.225667	-4.44633	8.74e-06	9.14e-05	F54E12.2	WBGene00010061	F54E12.2	F54E12.2
	ttr-29	40.8286	2.86489	0.585381	4.89405	9.88e-07	1.59e-05	ttr-29	WBGene00011286	ttr-29	ttr-29		madf-11	812.169	-1.01423	0.228449	-4.43963	9.01e-06	9.38e-05	madf-11	WBGene00015468	madf-11	madf-11
	F36A2.12	308.332	1.48657	0.303841	4.89258	9.95e-07	1.6e-05	F36A2.12	WBGene00009459	F36A2.12	F36A2.12		lsd-1	151.79	-1.37275	0.309226	-4.43932	9.02e-06	9.39e-05	lsd-1	WBGene00011615	lsd-1	lsd-1
	F58A6.5	214.029	1.79621	0.367263	4.8908	1e-06	1.61e-05	F58A6.5	WBGene00019024	F58A6.5	F58A6.5		E01A2.1	1023.71	-1.0361	0.233513	-4.437	9.12e-06	9.47e-05	E01A2.1	WBGene00017084	E01A2.1	E01A2.1
	C38C10.3	140.061	1.76059	0.360056	4.88978	1.01e-06	1.62e-05	C38C10.3	WBGene00008001	C38C10.3	C38C10.3		C50E3.5	1009.61	-1.03622	0.233569	-4.43648	9.14e-06	9.48e-05	C50E3.5	WBGene00016816	C50E3.5	C50E3.5
	R07G3.8	147.074	1.43499	0.293524	4.88885	1.01e-06	1.62e-05	R07G3.8	WBGene00019944	R07G3.8	R07G3.8		ddx-52	1168	-1.05083	0.236861	-4.43649	9.14e-06	9.48e-05	ddx-52	WBGene00011032	ddx-52	ddx-52
	T04C12.7	177.505	2.06698	0.42337	4.8822	1.05e-06	1.67e-05	T04C12.7	WBGene00011429	T04C12.7	T04C12.7		F32D8.5	787.836	-1.00553	0.226796	-4.43365	9.27e-06	9.55e-05	F32D8.5	WBGene00009330	F32D8.5	F32D8.5
	K09F6.3	752.136	1.53788	0.315151	4.87981	1.06e-06	1.69e-05	K09F6.3	WBGene00019586	K09F6.3	K09F6.3		C17E7.9	321.883	-1.37143	0.309371	-4.43296	9.29e-06	9.56e-05	C17E7.9	WBGene00015903	C17E7.9	C17E7.9
	W04B5.2	112.211	1.82803	0.374622	4.87965	1.06e-06	1.69e-05	W04B5.2	WBGene00021019	W04B5.2	W04B5.2		C47F8.1	44.4678	-2.15318	0.485956	-4.43082	9.39e-06	9.64e-05	C47F8.1	WBGene00008157	C47F8.1	C47F8.1
	T10H9.8	245.743	1.73527	0.35574	4.87792	1.07e-06	1.7e-05	T10H9.8	WBGene00044779	T10H9.8	T10H9.8		ZK1053.4	63.8108	-2.06295	0.465744	-4.42935	9.45e-06	9.68e-05	ZK1053.4	WBGene00014199	ZK1053.4	ZK1053.4
	ZK858.8	308.227	1.42795	0.292924	4.8748	1.09e-06	1.72e-05	ZK858.8	WBGene00014121	ZK858.8	ZK858.8		C27A7.6	577.597	-1.09654	0.247774	-4.42555	9.62e-06	9.82e-05	C27A7.6	WBGene00007757	C27A7.6	C27A7.6
	Y50E8A.10	70.411	2.22232	0.456303	4.87028	1.11e-06	1.75e-05	Y50E8A.10	WBGene00013053	Y50E8A.10	Y50E8A.10		acbp-5	682.675	-1.04625	0.236655	-4.42098	9.83e-06	9.97e-05	acbp-5	WBGene00011731	acbp-5	acbp-5
	fbxa-224	60.9471	2.11266	0.43394	4.86855	1.12e-06	1.77e-05	fbxa-224	WBGene00022890	fbxa-224	fbxa-224		tbcc-1	344.897	-1.19809	0.271445	-4.41374	1.02e-05	0.00010251	tbcc-1	WBGene00044609	tbcc-1	tbcc-1
	swt-1	259.711	1.56981	0.322574	4.8665	1.14e-06	1.78e-05	swt-1	WBGene00019300	swt-1	swt-1		C32E8.5	1119.05	-1.12937	0.256094	-4.40998	1.03e-05	0.00010412	C32E8.5	WBGene00016323	pmlr-1	pmlr-1
	Y53F4B.45	493.378	1.30914	0.269044	4.86589	1.14e-06	1.78e-05	Y53F4B.45	WBGene00044728	Y53F4B.45	Y53F4B.45		trpp-4	388.467	-1.1935	0.270974	-4.40447	1.06e-05	0.00010642	trpp-4	WBGene00018088	trpp-4	trpp-4
	ric-19	156.498	1.47798	0.303972	4.86221	1.16e-06	1.81e-05	ric-19	WBGene00004368	ric-19	ric-19		C04F5.9	516.223	-1.17719	0.267279	-4.40433	1.06e-05	0.00010642	C04F5.9	WBGene00015451	C04F5.9	C04F5.9
	nas-14	60.1682	2.39292	0.492259	4.86109	1.17e-06	1.82e-05	nas-14	WBGene00003533	nas-14	nas-14		B0025.4	701.817	-1.05854	0.240448	-4.40236	1.07e-05	0.00010716	B0025.4	WBGene00015001	B0025.4	B0025.4
	D2045.9	229.3	1.30026	0.267619	4.85864	1.18e-06	1.84e-05	D2045.9	WBGene00008426	D2045.9	D2045.9		R07E5.1	1721.62	-1.03612	0.235357	-4.40233	1.07e-05	0.00010716	R07E5.1	WBGene00011109	gpch-1	gpch-1
	C32E8.4	489.292	1.50004	0.308885	4.8563	1.2e-06	1.86e-05	C32E8.4	WBGene00016322	C32E8.4	C32E8.4		cdd-2	944.412	-1.04706	0.237977	-4.39986	1.08e-05	0.00010788	cdd-2	WBGene00000392	cdd-2	cdd-2
	ltd-1	167.502	1.85739	0.382588	4.85482	1.2e-06	1.87e-05	ltd-1	WBGene00003089	ltd-1	ltd-1		gld-4	6784.74	-1.00611	0.228779	-4.39773	1.09e-05	0.00010869	gld-4	WBGene00014115	gld-4	gld-4
	T15B12.2	175.984	1.6724	0.344593	4.85325	1.21e-06	1.88e-05	T15B12.2	WBGene00020531	T15B12.2	T15B12.2		F54E7.9	447.836	-1.13032	0.257258	-4.39374	1.11e-05	0.00011025	F54E7.9	WBGene00018831	F54E7.9	F54E7.9
	ZC581.10	138.23	1.83386	0.377862	4.85326	1.21e-06	1.88e-05	ZC581.10	WBGene00195178	ZC581.10	ZC581.10		Y48G1C.12	618.493	-1.03334	0.235296	-4.39167	1.12e-05	0.00011098	Y48G1C.12	WBGene00044345	Y48G1C.12	Y48G1C.12
	phlp-2	38.108	2.5548	0.526766	4.84997	1.23e-06	1.9e-05	phlp-2	WBGene00009647	phlp-2	phlp-2		otub-3	3195.41	-1.01887	0.232085	-4.39007	1.13e-05	0.00011148	otub-3	WBGene00009007	otub-3	otub-3
	ipla-4	232.919	1.68852	0.348508	4.845	1.27e-06	1.95e-05	ipla-4	WBGene00017026	ipla-4	ipla-4		Y53C12A.10	605.308	-1.15696	0.263618	-4.38876	1.14e-05	0.00011188	Y53C12A.10	WBGene00175030	Y53C12A.10	Y53C12A.10
	F53A9.6	626.51	1.61902	0.334212	4.84428	1.27e-06	1.95e-05	F53A9.6	WBGene00018729	F53A9.6	F53A9.6		C26F1.3	1676.69	-1.11746	0.254785	-4.3859	1.16e-05	0.00011304	C26F1.3	WBGene00016148	C26F1.3	C26F1.3
	C06G4.6	40.2304	3.0439	0.628692	4.84163	1.29e-06	1.97e-05	C06G4.6	WBGene00044446	C06G4.6	C06G4.6		C40H1.7	86.9512	-1.79676	0.409784	-4.38465	1.16e-05	0.00011356	C40H1.7	WBGene00008042	C40H1.7	C40H1.7
	pha-4	150.252	1.5496	0.320071	4.84144	1.29e-06	1.97e-05	pha-4	WBGene00004013	pha-4	pha-4		D1086.10	8501.02	-1.19262	0.272234	-4.38086	1.18e-05	0.00011522	D1086.10	WBGene00044080	D1086.10	D1086.10
	Y77E11A.3	20.0248	6.49542	1.34168	4.84126	1.29e-06	1.97e-05	Y77E11A.3	WBGene00022308	Y77E11A.3	Y77E11A.3		sao-1	5009.74	-1.01221	0.231255	-4.37702	1.2e-05	0.00011707	sao-1	WBGene00011195	sao-1	sao-1
	abu-11	155.839	2.27334	0.469822	4.83873	1.31e-06	1.99e-05	abu-11	WBGene00000034	abu-11	abu-11		rnh-2	1684.99	-1.07715	0.246179	-4.37547	1.21e-05	0.00011777	rnh-2	WBGene00004383	rnh-2	rnh-2
	cnnm-5	66.7785	2.05736	0.425285	4.83761	1.31e-06	2e-05	cnnm-5	WBGene00011260	cnnm-5	cnnm-5		F22H10.6	244.337	-1.32392	0.302616	-4.37491	1.21e-05	0.00011793	F22H10.6	WBGene00017730	F22H10.6	F22H10.6
	Y54E10A.17	1802.88	1.23659	0.255878	4.83271	1.35e-06	2.04e-05	Y54E10A.17	WBGene00021835	Y54E10A.17	Y54E10A.17		gcna-1	1221.52	-1.07941	0.246788	-4.37382	1.22e-05	0.00011832	gcna-1	WBGene00022694	gcna-1	gcna-1
	tag-191	72.2936	2.03576	0.421254	4.83261	1.35e-06	2.04e-05	tag-191	WBGene00007049	tag-191	tag-191		Y39A3CL.3	921.221	-1.00362	0.229553	-4.37206	1.23e-05	0.00011902	Y39A3CL.3	WBGene00021441	Y39A3CL.3	Y39A3CL.3
	F10G7.12	49.9543	2.25459	0.466687	4.83105	1.36e-06	2.06e-05	F10G7.12	WBGene00044744	F10G7.12	F10G7.12		T21C9.13	1568.13	-1.12065	0.256358	-4.37142	1.23e-05	0.00011916	T21C9.13	WBGene00011898	T21C9.13	T21C9.13
	W02B12.12	1093.92	1.34923	0.279329	4.83026	1.36e-06	2.06e-05	W02B12.12	WBGene00012207	W02B12.12	W02B12.12		C44E4.5	1078.99	-1.02904	0.235524	-4.36915	1.25e-05	0.00012019	C44E4.5	WBGene00016654	C44E4.5	C44E4.5
	rcs-1	425.31	1.12027	0.23196	4.8296	1.37e-06	2.07e-05	rcs-1	WBGene00016190	rcs-1	rcs-1		T04A8.8	3089.27	-1.06033	0.242768	-4.36767	1.26e-05	0.00012082	T04A8.8	WBGene00011410	T04A8.8	T04A8.8
	Y60C6A.2	13.6379	6.92031	1.43309	4.82895	1.37e-06	2.07e-05	Y60C6A.2	WBGene00202498	Y60C6A.2	Y60C6A.2		B0238.11	2178.72	-1.03917	0.238203	-4.36255	1.29e-05	0.0001229	B0238.11	WBGene00015075	penr-1	penr-1
	F57B9.8	113.628	1.75237	0.362938	4.8283	1.38e-06	2.08e-05	F57B9.8	WBGene00018999	F57B9.8	F57B9.8		skpt-1	1908.73	-1.02967	0.236104	-4.36109	1.29e-05	0.00012355	skpt-1	WBGene00018613	skpt-1	skpt-1
	egal-1	713.065	1.12326	0.232738	4.82628	1.39e-06	2.09e-05	egal-1	WBGene00015680	egal-1	egal-1		aptf-3	987.927	-1.03464	0.237389	-4.35841	1.31e-05	0.00012455	aptf-3	WBGene00009203	aptf-3	aptf-3
	fbxa-155	69.1354	1.96247	0.406827	4.82384	1.41e-06	2.11e-05	fbxa-155	WBGene00007323	fbxa-155	fbxa-155		T28A11.22	14.884	-3.8972	0.89458	-4.35646	1.32e-05	0.00012552	T28A11.22	WBGene00044526	T28A11.22	T28A11.22
	C02E7.10	14.3604	6.99463	1.45127	4.81967	1.44e-06	2.15e-05	C02E7.10	WBGene00015342	C02E7.10	C02E7.10		T05F1.2	4728.58	-1.13234	0.259991	-4.35528	1.33e-05	0.00012591	T05F1.2	WBGene00011489	T05F1.2	T05F1.2
	C18H7.7	117.669	1.6183	0.335819	4.81898	1.44e-06	2.15e-05	C18H7.7	WBGene00015997	C18H7.7	C18H7.7		prp-38	1520.93	-1.02071	0.234357	-4.35536	1.33e-05	0.00012591	prp-38	WBGene00008380	prp-38	prp-38
	F42E8.1	26.1219	3.9223	0.814567	4.8152	1.47e-06	2.19e-05	F42E8.1	WBGene00009630	F42E8.1	F42E8.1		T07F10.3	1256.98	-1.06783	0.245226	-4.35447	1.33e-05	0.00012631	T07F10.3	WBGene00011589	T07F10.3	T07F10.3
	cest-27	255.965	1.53515	0.31889	4.81403	1.48e-06	2.2e-05	cest-27	WBGene00018958	cest-27	cest-27		mrt-2	347.139	-1.14777	0.263637	-4.35359	1.34e-05	0.00012661	mrt-2	WBGene00003417	mrt-2	mrt-2
	msp-63	257.271	1.67962	0.349133	4.81084	1.5e-06	2.23e-05	msp-63	WBGene00003456	msp-63	msp-63		gld-3	4258.47	-1.02583	0.235675	-4.35272	1.34e-05	0.00012704	gld-3	WBGene00001597	gld-3	gld-3
	F36H2.3	268.474	1.40108	0.291397	4.80816	1.52e-06	2.26e-05	F36H2.3	WBGene00009500	cfh-1	cfh-1		adm-4	265.636	-1.24177	0.28533	-4.35206	1.35e-05	0.00012723	adm-4	WBGene00000075	adm-4	adm-4
	hmit-1.1	364.591	1.78475	0.371312	4.8066	1.54e-06	2.28e-05	hmit-1.1	WBGene00013073	hmit-1.1	hmit-1.1		R148.4	638.832	-1.03393	0.237647	-4.35068	1.36e-05	0.00012787	R148.4	WBGene00020103	R148.4	R148.4
	F32B4.2	333.641	1.71454	0.356796	4.80539	1.54e-06	2.29e-05	F32B4.2	WBGene00009313	F32B4.2	F32B4.2		hex-4	691.799	-1.0438	0.239911	-4.35079	1.36e-05	0.00012787	hex-4	WBGene00021766	hex-4	hex-4
	C27D6.3	908.86	1.36762	0.284673	4.80418	1.55e-06	2.3e-05	C27D6.3	WBGene00016161	C27D6.3	C27D6.3		blos-2	676.568	-1.11075	0.255337	-4.35013	1.36e-05	0.00012812	blos-2	WBGene00022251	blos-2	blos-2
	F17C8.7	266.801	1.64765	0.342984	4.80386	1.56e-06	2.3e-05	F17C8.7	WBGene00008912	F17C8.7	F17C8.7		Y43E12A.3	389.436	-1.10886	0.255047	-4.34767	1.38e-05	0.00012928	Y43E12A.3	WBGene00012795	Y43E12A.3	Y43E12A.3
	Y43C5A.3	321.986	1.26707	0.263901	4.80129	1.58e-06	2.33e-05	Y43C5A.3	WBGene00012783	Y43C5A.3	Y43C5A.3		ddl-1	317.005	-1.21031	0.278617	-4.34401	1.4e-05	0.00013095	ddl-1	WBGene00019125	ddl-1	ddl-1
	fhod-1	614.086	1.18885	0.247747	4.79864	1.6e-06	2.36e-05	fhod-1	WBGene00016735	fhod-1	fhod-1		dgtr-1	795.631	-1.17816	0.271195	-4.34434	1.4e-05	0.00013095	dgtr-1	WBGene00020910	dgtr-1	dgtr-1
	ZK265.7	74.1899	2.01702	0.420532	4.79636	1.62e-06	2.38e-05	ZK265.7	WBGene00013959	ZK265.7	ZK265.7		F59A6.5	2618.51	-1.06449	0.245133	-4.3425	1.41e-05	0.00013178	F59A6.5	WBGene00019087	citk-2	citk-2
	ilys-3	23.6166	5.85186	1.22025	4.79563	1.62e-06	2.39e-05	ilys-3	WBGene00016670	ilys-3	ilys-3		try-10	97.2046	-1.51605	0.34917	-4.34187	1.41e-05	0.00013208	try-10	WBGene00008849	try-10	try-10
	C16D9.4	162.063	1.60184	0.334083	4.79473	1.63e-06	2.39e-05	C16D9.4	WBGene00015859	C16D9.4	C16D9.4		rnp-2	739.023	-1.1237	0.258885	-4.34053	1.42e-05	0.00013267	rnp-2	WBGene00004385	rnp-2	rnp-2
	T20D4.11	215.884	1.64856	0.344365	4.78724	1.69e-06	2.48e-05	T20D4.11	WBGene00020617	T20D4.11	T20D4.11		tmed-12	79.9644	-1.60983	0.371259	-4.33612	1.45e-05	0.00013491	tmed-12	WBGene00011606	tmed-12	tmed-12
	F09F7.6	218.579	1.32985	0.277917	4.78505	1.71e-06	2.5e-05	F09F7.6	WBGene00017303	F09F7.6	F09F7.6		B0564.2	434.722	-1.10834	0.255748	-4.33369	1.47e-05	0.00013618	B0564.2	WBGene00007202	B0564.2	B0564.2
	T23F11.2	377.015	1.52312	0.318299	4.78521	1.71e-06	2.5e-05	T23F11.2	WBGene00011954	T23F11.2	T23F11.2		car-1	28632.3	-1.01411	0.234422	-4.32603	1.52e-05	0.00014016	car-1	WBGene00012484	car-1	car-1
	T28A11.2	432.565	1.28455	0.268549	4.78329	1.72e-06	2.52e-05	T28A11.2	WBGene00020869	T28A11.2	T28A11.2		tag-52	298.809	-1.204	0.278424	-4.32433	1.53e-05	0.00014089	tag-52	WBGene00006431	tag-52	tag-52
	W04A8.4	122.728	1.72723	0.361529	4.77756	1.77e-06	2.58e-05	W04A8.4	WBGene00012239	W04A8.4	W04A8.4		let-391	1162.39	-1.07942	0.249824	-4.32071	1.56e-05	0.00014281	let-391	WBGene00006492	let-391	let-391
	M03F4.6	133.477	2.21477	0.463778	4.77551	1.79e-06	2.6e-05	M03F4.6	WBGene00019759	M03F4.6	M03F4.6		F40H3.6	40.3916	-2.32158	0.537424	-4.31982	1.56e-05	0.00014315	F40H3.6	WBGene00018252	F40H3.6	F40H3.6
	col-155	2459.17	1.19593	0.25043	4.7755	1.79e-06	2.6e-05	col-155	WBGene00000728	col-155	col-155		mzt-1	558.982	-1.20378	0.278734	-4.31873	1.57e-05	0.00014378	mzt-1	WBGene00044431	mzt-1	mzt-1
	C28D4.5	331.224	1.59716	0.334495	4.77484	1.8e-06	2.6e-05	C28D4.5	WBGene00007793	C28D4.5	C28D4.5		Y38H8A.7	341.953	-1.20395	0.278813	-4.31812	1.57e-05	0.00014403	Y38H8A.7	WBGene00012640	Y38H8A.7	Y38H8A.7
	F59A6.4	359.529	1.55465	0.325832	4.77133	1.83e-06	2.64e-05	F59A6.4	WBGene00019086	F59A6.4	F59A6.4		R144.3	497.66	-1.11678	0.258688	-4.31709	1.58e-05	0.00014446	R144.3	WBGene00020093	R144.3	R144.3
	dgat-2	790.052	1.00996	0.211823	4.76797	1.86e-06	2.68e-05	dgat-2	WBGene00010296	dgat-2	dgat-2		T24A6.20	281.081	-1.19461	0.276762	-4.31637	1.59e-05	0.00014485	T24A6.20	WBGene00020756	T24A6.20	T24A6.20
	tyr-4	3024.2	1.05355	0.221061	4.76588	1.88e-06	2.71e-05	tyr-4	WBGene00016419	tyr-4	tyr-4		hmbx-1	77.9718	-1.58321	0.366814	-4.31612	1.59e-05	0.00014487	hmbx-1	WBGene00018786	hmbx-1	hmbx-1
	spch-2	250.011	1.64479	0.34514	4.76558	1.88e-06	2.71e-05	spch-2	WBGene00015689	spch-2	spch-2		unc-85	1412.9	-1.03457	0.240168	-4.30769	1.65e-05	0.00014961	unc-85	WBGene00006817	unc-85	unc-85
	F13H8.1	88.4451	1.75341	0.368083	4.76363	1.9e-06	2.73e-05	F13H8.1	WBGene00017434	F13H8.1	F13H8.1		tofu-6	2136.99	-1.03669	0.240696	-4.30706	1.65e-05	0.00014995	tofu-6	WBGene00017132	tofu-6	tofu-6
	cutl-8	26.3443	4.36467	0.916304	4.76335	1.9e-06	2.73e-05	cutl-8	WBGene00013960	cutl-8	cutl-8		unc-71	2126.23	-1.08047	0.251228	-4.30075	1.7e-05	0.00015364	unc-71	WBGene00006804	unc-71	unc-71
	F35C11.2	88.2867	2.04694	0.429816	4.76236	1.91e-06	2.74e-05	F35C11.2	WBGene00009401	F35C11.2	F35C11.2		nrde-3	592.262	-1.11158	0.259218	-4.28822	1.8e-05	0.00016135	nrde-3	WBGene00019862	nrde-3	nrde-3
	cth-1	1632.29	1.37953	0.289718	4.76162	1.92e-06	2.75e-05	cth-1	WBGene00009048	cth-1	cth-1		Y73B3A.4	335.932	-1.04594	0.243952	-4.2875	1.81e-05	0.00016171	Y73B3A.4	WBGene00022206	Y73B3A.4	Y73B3A.4
	Y54E5A.2	147.447	1.43525	0.301472	4.76082	1.93e-06	2.76e-05	Y54E5A.2	WBGene00013198	Y54E5A.2	Y54E5A.2		thoc-7	1818.37	-1.04569	0.243933	-4.28678	1.81e-05	0.00016215	thoc-7	WBGene00007195	thoc-7	thoc-7
	clec-142	58.3988	2.07927	0.436811	4.76012	1.93e-06	2.77e-05	clec-142	WBGene00010460	clec-142	clec-142		snpc-1.1	1099.85	-1.07293	0.25049	-4.28333	1.84e-05	0.00016442	snpc-1.1	WBGene00015513	snpc-1.1	snpc-1.1
	fbxb-66	24.3471	3.94442	0.82862	4.76023	1.93e-06	2.77e-05	fbxb-66	WBGene00044066	fbxb-66	fbxb-66		F40G12.11	645.248	-1.12505	0.262749	-4.28184	1.85e-05	0.00016492	F40G12.11	WBGene00009606	F40G12.11	F40G12.11
	F13D12.9	486.176	1.75737	0.369381	4.75761	1.96e-06	2.79e-05	F13D12.9	WBGene00008743	fcmt-1	fcmt-1		meg-2	480.369	-1.14347	0.267512	-4.27444	1.92e-05	0.00016925	meg-2	WBGene00010493	meg-2	meg-2
	ZC581.2	207.765	1.53802	0.32341	4.75561	1.98e-06	2.81e-05	ZC581.2	WBGene00022632	ZC581.2	ZC581.2		dod-23	1988.15	-1.19072	0.27871	-4.27224	1.94e-05	0.00017049	dod-23	WBGene00009898	dod-23	dod-23
	unk-1	911.018	1.03074	0.216839	4.75348	2e-06	2.84e-05	unk-1	WBGene00016407	unk-1	unk-1		klc-1	3209.12	-1.06376	0.248991	-4.27229	1.93e-05	0.00017049	klc-1	WBGene00002214	klc-1	klc-1
	F56D6.12	76.8055	1.93763	0.407701	4.75257	2.01e-06	2.85e-05	F56D6.12	WBGene00044474	F56D6.12	F56D6.12		cdk-4	160.803	-1.38285	0.32372	-4.27173	1.94e-05	0.00017079	cdk-4	WBGene00000406	cdk-4	cdk-4
	C27H5.2	355.723	1.08103	0.227489	4.75202	2.01e-06	2.85e-05	C27H5.2	WBGene00016172	C27H5.2	C27H5.2		kbp-2	581.809	-1.24142	0.290823	-4.26864	1.97e-05	0.0001729	kbp-2	WBGene00017832	kbp-2	kbp-2
	F43E2.6	135.783	1.95342	0.411214	4.75038	2.03e-06	2.87e-05	F43E2.6	WBGene00018394	F43E2.6	F43E2.6		Y54E10BR.2	1043.34	-1.04417	0.245186	-4.25868	2.06e-05	0.00017947	Y54E10BR.2	WBGene00021841	Y54E10BR.2	Y54E10BR.2
	msd-4	4227.34	1.36631	0.287712	4.74888	2.05e-06	2.89e-05	msd-4	WBGene00016447	msd-4	msd-4		dnc-6	650.341	-1.15401	0.270985	-4.25858	2.06e-05	0.00017947	dnc-6	WBGene00021827	dnc-6	dnc-6
	C28C12.4	66.1576	2.37958	0.501193	4.74783	2.06e-06	2.9e-05	C28C12.4	WBGene00016180	srlf-3	srlf-3		K03H1.7	964.31	-1.20334	0.282668	-4.25708	2.07e-05	0.00018058	K03H1.7	WBGene00010542	K03H1.7	K03H1.7
	ttbk-4	528.854	1.3547	0.285407	4.74655	2.07e-06	2.91e-05	ttbk-4	WBGene00012169	ttbk-4	ttbk-4		C06A12.3	328.914	-1.0423	0.245307	-4.24897	2.15e-05	0.00018591	C06A12.3	WBGene00007357	C06A12.3	C06A12.3
	cutl-2	21.1015	4.31524	0.909908	4.7425	2.11e-06	2.97e-05	cutl-2	WBGene00013145	cutl-2	cutl-2		nhr-20	322.563	-1.00167	0.235957	-4.24514	2.18e-05	0.00018816	nhr-20	WBGene00003619	nhr-20	nhr-20
	T23B12.11	387.874	1.08593	0.229102	4.73995	2.14e-06	3e-05	T23B12.11	WBGene00044553	T23B12.11	T23B12.11		H06H21.11	971.545	-1.02754	0.242058	-4.24501	2.19e-05	0.00018816	H06H21.11	WBGene00044483	H06H21.11	H06H21.11
	sulp-8	211.47	1.34277	0.283311	4.73958	2.14e-06	3e-05	sulp-8	WBGene00013963	sulp-8	sulp-8		Y39B6A.43	532.366	-1.04025	0.245083	-4.24448	2.19e-05	0.00018852	Y39B6A.43	WBGene00012701	Y39B6A.43	Y39B6A.43
	C28H8.14	1356.5	1.1135	0.235016	4.73796	2.16e-06	3.02e-05	C28H8.14	WBGene00219838	C28H8.14	C28H8.14		C23G10.7	1994.94	-1.01708	0.239669	-4.24368	2.2e-05	0.0001891	C23G10.7	WBGene00016014	C23G10.7	C23G10.7
	fbxa-158	21.622	4.0872	0.862657	4.73792	2.16e-06	3.02e-05	fbxa-158	WBGene00015602	fbxa-158	fbxa-158		mett-10	457.893	-1.05684	0.249138	-4.24197	2.22e-05	0.00019015	mett-10	WBGene00014228	mett-10	mett-10
	C25F6.7	112.721	2.19267	0.463106	4.7347	2.19e-06	3.06e-05	C25F6.7	WBGene00016106	itm-2	itm-2		kca-1	1485.7	-1.04305	0.245903	-4.2417	2.22e-05	0.00019019	kca-1	WBGene00015698	kca-1	kca-1
	dhhc-13	90.3424	2.1232	0.448433	4.73471	2.19e-06	3.06e-05	dhhc-13	WBGene00019257	dhhc-13	dhhc-13		F31D4.8	154.316	-1.27738	0.301475	-4.23709	2.26e-05	0.00019326	F31D4.8	WBGene00009293	F31D4.8	F31D4.8
	C15H7.3	347.253	1.37954	0.291524	4.73216	2.22e-06	3.09e-05	C15H7.3	WBGene00007610	C15H7.3	C15H7.3		Y75B8A.18	421.68	-1.27494	0.301122	-4.23396	2.3e-05	0.00019548	Y75B8A.18	WBGene00013553	Y75B8A.18	Y75B8A.18
	snpc-1.3	92.8301	1.64399	0.347598	4.72959	2.25e-06	3.13e-05	snpc-1.3	WBGene00017265	snpc-1.3	snpc-1.3		lido-5	48.8958	-2.15427	0.508824	-4.23381	2.3e-05	0.00019551	lido-5	WBGene00019576	lido-5	lido-5
	C14C6.5	1034.73	1.38018	0.291952	4.72741	2.27e-06	3.16e-05	C14C6.5	WBGene00015759	C14C6.5	C14C6.5		Y54G9A.5	620.148	-1.08592	0.256541	-4.23293	2.31e-05	0.00019618	Y54G9A.5	WBGene00013208	Y54G9A.5	Y54G9A.5
	svop-1	132.737	1.45155	0.307106	4.72656	2.28e-06	3.17e-05	svop-1	WBGene00014021	svop-1	svop-1		ZK1010.10	58.7006	-1.81869	0.42977	-4.23176	2.32e-05	0.000197	ZK1010.10	WBGene00164985	ZK1010.10	ZK1010.10
	Y116A8C.37	38.7918	2.75502	0.583074	4.72499	2.3e-06	3.19e-05	Y116A8C.37	WBGene00013810	Y116A8C.37	Y116A8C.37		K09C4.5	102.026	-1.96847	0.465241	-4.23107	2.33e-05	0.00019751	K09C4.5	WBGene00019550	K09C4.5	K09C4.5
	F42G8.8	295.226	1.52358	0.322616	4.72258	2.33e-06	3.22e-05	F42G8.8	WBGene00018359	F42G8.8	F42G8.8		dsb-2	504.159	-1.01983	0.241452	-4.22372	2.4e-05	0.00020254	dsb-2	WBGene00194892	dsb-2	dsb-2
	pqn-24	561.84	1.06438	0.225597	4.71808	2.38e-06	3.28e-05	pqn-24	WBGene00004113	pqn-24	pqn-24		C13F10.7	1138.14	-1.06015	0.251358	-4.2177	2.47e-05	0.00020636	C13F10.7	WBGene00015746	C13F10.7	C13F10.7
	Y60C6A.3	12.0192	6.73482	1.42773	4.71717	2.39e-06	3.29e-05	Y60C6A.3	WBGene00271832	Y60C6A.3	Y60C6A.3		kxd-1	232.858	-1.33404	0.316463	-4.21548	2.49e-05	0.00020761	kxd-1	WBGene00015742	kxd-1	kxd-1
	Y57G11C.42	135.608	1.96986	0.41762	4.71687	2.4e-06	3.29e-05	Y57G11C.42	WBGene00013331	Y57G11C.42	Y57G11C.42		T08D2.6	191.377	-1.20342	0.285556	-4.21432	2.51e-05	0.00020837	T08D2.6	WBGene00011611	T08D2.6	T08D2.6
	F23F12.12	1032.75	1.40834	0.298798	4.71335	2.44e-06	3.34e-05	F23F12.12	WBGene00017756	F23F12.12	F23F12.12		F22F4.5	200.738	-1.4054	0.333639	-4.21233	2.53e-05	0.0002097	F22F4.5	WBGene00017718	F22F4.5	F22F4.5
	T20H4.2	98.2357	1.81395	0.384866	4.7132	2.44e-06	3.34e-05	T20H4.2	WBGene00020635	ztf-31	ztf-31		Y48B6A.13	414.76	-1.0426	0.247565	-4.2114	2.54e-05	0.00021025	Y48B6A.13	WBGene00012984	Y48B6A.13	Y48B6A.13
	F46F5.10	12.5995	6.79878	1.44278	4.71228	2.45e-06	3.35e-05	F46F5.10	WBGene00018501	F46F5.10	F46F5.10		C31E10.5	325.708	-1.02465	0.243324	-4.21106	2.54e-05	0.00021047	C31E10.5	WBGene00007846	C31E10.5	C31E10.5
	ceh-43	101.656	1.54781	0.328538	4.71121	2.46e-06	3.36e-05	ceh-43	WBGene00000463	ceh-43	ceh-43		pmt-2	13717.3	-1.01104	0.240102	-4.21087	2.54e-05	0.00021054	pmt-2	WBGene00018811	pmt-2	pmt-2
	tyr-6	390.54	1.21769	0.258498	4.71066	2.47e-06	3.37e-05	tyr-6	WBGene00022231	tyr-6	tyr-6		plep-1	72.5238	-1.76712	0.42019	-4.20553	2.6e-05	0.00021456	plep-1	WBGene00021797	plep-1	plep-1
	R155.3	223.606	1.70483	0.362054	4.70876	2.49e-06	3.39e-05	R155.3	WBGene00020117	R155.3	R155.3		Y75B8A.31	717.261	-1.04494	0.248554	-4.20409	2.62e-05	0.00021537	Y75B8A.31	WBGene00013561	Y75B8A.31	Y75B8A.31
	R13A5.11	156.181	1.66497	0.353732	4.70686	2.52e-06	3.42e-05	R13A5.11	WBGene00020053	R13A5.11	R13A5.11		trul-1	510.071	-1.10103	0.26213	-4.20032	2.67e-05	0.00021824	trul-1	WBGene00015194	trul-1	trul-1
	C25E10.5	288.684	1.22111	0.2595	4.70561	2.53e-06	3.43e-05	C25E10.5	WBGene00016095	C25E10.5	C25E10.5		H31G24.3	305.052	-1.06589	0.253905	-4.19797	2.69e-05	0.00022021	H31G24.3	WBGene00019254	H31G24.3	H31G24.3
	bath-47	45.7795	2.49833	0.531083	4.70423	2.55e-06	3.45e-05	bath-47	WBGene00006464	bath-47	bath-47		fbxc-32	360.094	-1.35586	0.323142	-4.19588	2.72e-05	0.00022193	fbxc-32	WBGene00016303	fbxc-32	fbxc-32
	nmtn-1	94.634	1.84127	0.391424	4.70402	2.55e-06	3.45e-05	nmtn-1	WBGene00019434	nmtn-1	nmtn-1		C54C6.6	421.686	-1.1684	0.278697	-4.19237	2.76e-05	0.00022442	C54C6.6	WBGene00008288	cfap-20	cfap-20
	C10C5.4	1210.97	1.1969	0.254453	4.70381	2.55e-06	3.45e-05	C10C5.4	WBGene00007508	C10C5.4	C10C5.4		iff-1	27625.9	-1.05154	0.25084	-4.19206	2.76e-05	0.00022462	iff-1	WBGene00002064	iff-1	iff-1
	F25D7.5	20.1458	4.21931	0.897044	4.70358	2.56e-06	3.46e-05	F25D7.5	WBGene00009114	paml-2	paml-2		R02D3.7	1521.93	-1.03695	0.247424	-4.19097	2.78e-05	0.00022548	R02D3.7	WBGene00019824	rcat-1	rcat-1
	ugt-4	321.254	1.39759	0.297156	4.70321	2.56e-06	3.46e-05	ugt-4	WBGene00013905	ugt-4	ugt-4		mrpl-34	1186.25	-1.0448	0.249543	-4.18688	2.83e-05	0.00022871	mrpl-34	WBGene00007712	mrpl-34	mrpl-34
	T25E4.1	70.6813	2.34464	0.49887	4.6999	2.6e-06	3.51e-05	T25E4.1	WBGene00020803	T25E4.1	T25E4.1		R07E5.11	425.696	-1.16554	0.278623	-4.18321	2.87e-05	0.00023144	R07E5.11	WBGene00011117	R07E5.11	R07E5.11
	srt-43	26.5466	3.07983	0.655285	4.69998	2.6e-06	3.51e-05	srt-43	WBGene00008937	srt-43	srt-43		Y71F9B.2	912.619	-1.02495	0.245256	-4.17909	2.93e-05	0.00023478	Y71F9B.2	WBGene00022126	Y71F9B.2	Y71F9B.2
	che-13	47.9026	2.22276	0.473283	4.69647	2.65e-06	3.57e-05	che-13	WBGene00000492	che-13	che-13		eral-1	947.375	-1.05464	0.252414	-4.1782	2.94e-05	0.00023559	eral-1	WBGene00008456	eral-1	eral-1
	gba-1	846.799	1.25005	0.266205	4.69582	2.66e-06	3.58e-05	gba-1	WBGene00016335	gba-1	gba-1		psf-1	628.498	-1.23496	0.295745	-4.17575	2.97e-05	0.00023768	psf-1	WBGene00011275	psf-1	psf-1
	F45E1.4	728.147	1.23986	0.264046	4.69564	2.66e-06	3.58e-05	F45E1.4	WBGene00018465	F45E1.4	F45E1.4		rpoa-12	673.165	-1.06361	0.254704	-4.17585	2.97e-05	0.00023768	rpoa-12	WBGene00007616	rpoa-12	rpoa-12
	T13G4.4	248.124	1.16653	0.24846	4.69505	2.67e-06	3.58e-05	T13G4.4	WBGene00020491	T13G4.4	T13G4.4		cids-1	974.381	-1.08709	0.260369	-4.1752	2.98e-05	0.00023815	cids-1	WBGene00015347	cids-1	cids-1
	T25B9.2	23.7612	3.39962	0.72439	4.69307	2.69e-06	3.61e-05	T25B9.2	WBGene00012008	T25B9.2	T25B9.2		adbp-1	566.532	-1.03302	0.247739	-4.16981	3.05e-05	0.00024258	adbp-1	WBGene00012157	adbp-1	adbp-1
	oac-31	58.023	2.31839	0.494229	4.69091	2.72e-06	3.65e-05	oac-31	WBGene00018707	oac-31	oac-31		Y5F2A.4	818.64	-1.03831	0.249103	-4.1682	3.07e-05	0.00024362	Y5F2A.4	WBGene00012385	Y5F2A.4	Y5F2A.4
	Y71A12B.23	56.3186	2.33695	0.498334	4.68953	2.74e-06	3.67e-05	Y71A12B.23	WBGene00195227	Y71A12B.23	Y71A12B.23		ima-1	2534.77	-1.02065	0.244928	-4.16715	3.08e-05	0.00024464	ima-1	WBGene00002072	ima-1	ima-1
	kel-10	510.82	1.61652	0.344741	4.68908	2.74e-06	3.67e-05	kel-10	WBGene00002186	kel-10	kel-10		thoc-5	1030.88	-1.01264	0.243312	-4.16189	3.16e-05	0.00024848	thoc-5	WBGene00021311	thoc-5	thoc-5
	F19B10.13	56.408	2.45956	0.525144	4.6836	2.82e-06	3.77e-05	F19B10.13	WBGene00194713	F19B10.13	F19B10.13		lido-12	278.234	-1.15013	0.276423	-4.16078	3.17e-05	0.00024946	lido-12	WBGene00016573	lido-12	lido-12
	C46G7.5	214.656	1.26286	0.269779	4.68109	2.85e-06	3.81e-05	C46G7.5	WBGene00044502	C46G7.5	C46G7.5		R04D3.2	432.835	-1.15136	0.27692	-4.15774	3.21e-05	0.00025213	R04D3.2	WBGene00011010	R04D3.2	R04D3.2
	F13E9.14	20.2646	4.20316	0.897985	4.68065	2.86e-06	3.81e-05	F13E9.14	WBGene00045207	srlf-12	srlf-12		F37A4.2	1196.73	-1.00954	0.24308	-4.15312	3.28e-05	0.00025589	F37A4.2	WBGene00018132	F37A4.2	F37A4.2
	srr-4	500.798	1.24078	0.265106	4.6803	2.86e-06	3.82e-05	srr-4	WBGene00005655	srr-4	srr-4		natb-1	1131.1	-1.05174	0.253241	-4.15313	3.28e-05	0.00025589	natb-1	WBGene00022394	natb-1	natb-1
	cyp-13B1	44.7402	2.44285	0.522096	4.67893	2.88e-06	3.84e-05	cyp-13B1	WBGene00008519	cyp-13B1	cyp-13B1		C33B4.4	337.363	-1.06272	0.256062	-4.15022	3.32e-05	0.00025869	C33B4.4	WBGene00007892	C33B4.4	C33B4.4
	Y73F8A.15	119.711	1.69393	0.362051	4.67871	2.89e-06	3.84e-05	Y73F8A.15	WBGene00013524	Y73F8A.15	Y73F8A.15		cyn-12	1179.79	-1.04442	0.251664	-4.15005	3.32e-05	0.00025869	cyn-12	WBGene00000888	cyn-12	cyn-12
	col-128	39.7623	3.65281	0.781005	4.67707	2.91e-06	3.87e-05	col-128	WBGene00000702	col-128	col-128		F01D5.3	89.5162	-1.81342	0.437454	-4.14539	3.39e-05	0.00026267	F01D5.3	WBGene00008494	F01D5.3	F01D5.3
	F10G8.1	181.003	1.7809	0.380887	4.67566	2.93e-06	3.88e-05	F10G8.1	WBGene00008661	F10G8.1	F10G8.1		F59A3.12	702.752	-1.03616	0.250157	-4.14206	3.44e-05	0.00026567	F59A3.12	WBGene00185086	F59A3.12	F59A3.12
	C41G7.8	110.723	1.63093	0.348855	4.6751	2.94e-06	3.89e-05	C41G7.8	WBGene00077525	C41G7.8	C41G7.8		F39F10.3	79.1198	-1.53577	0.370892	-4.14074	3.46e-05	0.00026661	F39F10.3	WBGene00018203	F39F10.3	F39F10.3
	ztf-27	371.913	1.08714	0.232747	4.67091	3e-06	3.96e-05	ztf-27	WBGene00011661	ztf-27	ztf-27		F52D2.12	360.284	-1.03562	0.250118	-4.14051	3.47e-05	0.00026675	F52D2.12	WBGene00219451	F52D2.12	F52D2.12
	T21D12.14	43.8888	2.65942	0.569696	4.66814	3.04e-06	4e-05	T21D12.14	WBGene00045177	T21D12.14	T21D12.14		cyp-13B2	31.6211	-2.49191	0.602312	-4.13724	3.52e-05	0.00026984	cyp-13B2	WBGene00010606	cyp-13B2	cyp-13B2
	cnc-11	18.7493	4.88982	1.04752	4.66801	3.04e-06	4e-05	cnc-11	WBGene00044900	cnc-11	cnc-11		B0336.13	951.798	-1.06396	0.257689	-4.12884	3.65e-05	0.00027763	B0336.13	WBGene00015150	B0336.13	B0336.13
	msrp-2	4283.64	1.2718	0.272575	4.66587	3.07e-06	4.03e-05	msrp-2	WBGene00022751	msrp-2	msrp-2		C41D11.9	322.686	-1.13518	0.275202	-4.1249	3.71e-05	0.00028153	C41D11.9	WBGene00016567	C41D11.9	C41D11.9
	Y71G12B.30	225.553	1.61733	0.346656	4.66552	3.08e-06	4.04e-05	Y71G12B.30	WBGene00044347	Y71G12B.30	Y71G12B.30		ccnk-1	961.813	-1.01444	0.24608	-4.12243	3.75e-05	0.00028407	ccnk-1	WBGene00009650	ccnk-1	ccnk-1
	msrp-1	877.856	1.46897	0.315229	4.66001	3.16e-06	4.13e-05	msrp-1	WBGene00017978	msrp-1	msrp-1		Y50D7A.10	530.424	-1.03072	0.250535	-4.11407	3.89e-05	0.0002919	Y50D7A.10	WBGene00021758	Y50D7A.10	Y50D7A.10
	C17H12.5	453.646	1.49474	0.321176	4.65396	3.26e-06	4.24e-05	C17H12.5	WBGene00015931	C17H12.5	C17H12.5		tra-4	380.886	-1.03323	0.25123	-4.11269	3.91e-05	0.00029304	tra-4	WBGene00018740	tra-4	tra-4
	Y75B8A.39	11.4211	6.65936	1.43092	4.65389	3.26e-06	4.24e-05	Y75B8A.39	WBGene00023483	Y75B8A.39	Y75B8A.39		glh-2	4988.55	-1.00538	0.244533	-4.11142	3.93e-05	0.00029415	glh-2	WBGene00001599	glh-2	glh-2
	col-34	650.097	1.60776	0.345465	4.6539	3.26e-06	4.24e-05	col-34	WBGene00000611	col-34	col-34		lmtr-3	1176.64	-1.03528	0.251944	-4.10916	3.97e-05	0.00029651	lmtr-3	WBGene00007390	lmtr-3	lmtr-3
	C55A6.12	1169.34	1.21889	0.261918	4.6537	3.26e-06	4.24e-05	C55A6.12	WBGene00044019	C55A6.12	C55A6.12		Y6B3B.1	44.2842	-2.04374	0.497505	-4.10798	3.99e-05	0.00029722	Y6B3B.1	WBGene00012387	Y6B3B.1	Y6B3B.1
	F53G2.2	20.5827	3.96122	0.851595	4.65153	3.29e-06	4.27e-05	F53G2.2	WBGene00018767	F53G2.2	F53G2.2		pes-23	171.251	-1.2141	0.295695	-4.10593	4.03e-05	0.00029923	pes-23	WBGene00003987	pes-23	pes-23
	K10C9.7	243.415	1.77004	0.380748	4.64884	3.34e-06	4.32e-05	K10C9.7	WBGene00019626	K10C9.7	K10C9.7		W03C9.5	433.459	-1.16369	0.283634	-4.10281	4.08e-05	0.00030264	W03C9.5	WBGene00012221	W03C9.5	W03C9.5
	R07E5.15	546.237	1.24812	0.268473	4.64896	3.34e-06	4.32e-05	R07E5.15	WBGene00011120	R07E5.15	R07E5.15		C49C3.6	796.555	-1.10498	0.269611	-4.0984	4.16e-05	0.0003062	C49C3.6	WBGene00008196	C49C3.6	C49C3.6
	C06A5.2	84.4107	1.78892	0.384825	4.64865	3.34e-06	4.32e-05	C06A5.2	WBGene00015500	C06A5.2	C06A5.2		F10E9.11	1077.39	-1.11829	0.273072	-4.09523	4.22e-05	0.00030973	F10E9.11	WBGene00017360	F10E9.11	F10E9.11
	T14G8.4	35.1391	2.57099	0.553452	4.64536	3.39e-06	4.38e-05	T14G8.4	WBGene00011772	T14G8.4	T14G8.4		T20G5.9	516.373	-1.0146	0.247914	-4.09253	4.27e-05	0.00031228	T20G5.9	WBGene00011871	T20G5.9	T20G5.9
	ZK507.1	83.0133	1.87917	0.404672	4.64368	3.42e-06	4.4e-05	ZK507.1	WBGene00013978	ZK507.1	ZK507.1		mics-1	1563.65	-1.03533	0.253042	-4.09155	4.28e-05	0.00031319	mics-1	WBGene00011890	mics-1	mics-1
	Y75B7B.1	95.1077	1.66332	0.358261	4.64276	3.44e-06	4.41e-05	Y75B7B.1	WBGene00022288	Y75B7B.1	Y75B7B.1		reps-1	278.736	-1.00865	0.246739	-4.08795	4.35e-05	0.00031701	reps-1	WBGene00012696	reps-1	reps-1
	oac-19	96.916	1.96355	0.423067	4.64124	3.46e-06	4.44e-05	oac-19	WBGene00009413	oac-19	oac-19		F25H8.1	1036.27	-1.08614	0.265784	-4.08655	4.38e-05	0.00031824	F25H8.1	WBGene00009131	trmt-10A	trmt-10A
	C04E6.4	57.2892	2.28455	0.492423	4.63941	3.49e-06	4.47e-05	C04E6.4	WBGene00015421	C04E6.4	C04E6.4		C16E9.2	151.468	-1.17211	0.286963	-4.08454	4.42e-05	0.00032018	C16E9.2	WBGene00015866	C16E9.2	C16E9.2
	T16A9.5	1863.03	1.45555	0.313931	4.63652	3.54e-06	4.53e-05	T16A9.5	WBGene00011795	T16A9.5	T16A9.5		T20F7.1	464.394	-1.00763	0.246849	-4.08198	4.47e-05	0.00032345	T20F7.1	WBGene00020630	T20F7.1	T20F7.1
	bus-4	84.8116	2.82821	0.610192	4.63495	3.57e-06	4.55e-05	bus-4	WBGene00044620	bus-4	bus-4		tipn-1	630.705	-1.04551	0.256186	-4.08105	4.48e-05	0.00032448	tipn-1	WBGene00017738	tipn-1	tipn-1
	del-3	29.1386	2.91984	0.629948	4.63504	3.57e-06	4.55e-05	del-3	WBGene00009144	del-3	del-3		pes-5	141.723	-1.47965	0.362676	-4.07981	4.51e-05	0.00032557	pes-5	WBGene00003979	pes-5	pes-5
	M176.9	160.637	1.56923	0.338601	4.63444	3.58e-06	4.56e-05	M176.9	WBGene00014813	M176.9	M176.9		C13F10.6	1027.82	-1.02078	0.250377	-4.07699	4.56e-05	0.00032782	C13F10.6	WBGene00015745	C13F10.6	C13F10.6
	cul-6	233.64	1.21536	0.262523	4.62953	3.67e-06	4.65e-05	cul-6	WBGene00000841	cul-6	cul-6		arle-14	658.272	-1.03067	0.252949	-4.07462	4.61e-05	0.00033005	arle-14	WBGene00015145	arle-14	arle-14
	F08F3.8	54.2015	2.30347	0.497651	4.62869	3.68e-06	4.67e-05	F08F3.8	WBGene00017264	F08F3.8	F08F3.8		moc-1	222.085	-1.22014	0.300179	-4.06471	4.81e-05	0.00034107	moc-1	WBGene00003384	moc-1	moc-1
	C51E3.10	308.629	1.19241	0.257841	4.62461	3.75e-06	4.75e-05	C51E3.10	WBGene00008255	C51E3.10	C51E3.10		lin-56	365.704	-1.01012	0.248689	-4.06176	4.87e-05	0.00034395	lin-56	WBGene00003038	lin-56	lin-56
	W02B12.13	46.2994	2.23046	0.482477	4.62292	3.78e-06	4.77e-05	W02B12.13	WBGene00043534	W02B12.13	W02B12.13		blos-4	284.285	-1.23861	0.305153	-4.05898	4.93e-05	0.00034707	blos-4	WBGene00020783	blos-4	blos-4
	exc-13	147.536	1.58636	0.343828	4.61381	3.95e-06	4.95e-05	exc-13	WBGene00015393	exc-13	exc-13		T07D4.5	599.262	-1.19035	0.293415	-4.0569	4.97e-05	0.00034932	T07D4.5	WBGene00045407	T07D4.5	T07D4.5
	F09C12.8	224.962	1.5563	0.337426	4.61226	3.98e-06	4.97e-05	F09C12.8	WBGene00017279	F09C12.8	F09C12.8		C47B2.2	1992.37	-1.02208	0.252028	-4.05542	5e-05	0.00035055	C47B2.2	WBGene00008131	C47B2.2	C47B2.2
	ZK688.10	199.113	1.70868	0.370491	4.61195	3.99e-06	4.97e-05	ZK688.10	WBGene00044447	ZK688.10	ZK688.10		F14H3.3	286.561	-1.22767	0.303312	-4.04754	5.18e-05	0.00036042	F14H3.3	WBGene00008822	F14H3.3	F14H3.3
	tbx-43	19.9091	4.9211	1.06701	4.61206	3.99e-06	4.97e-05	tbx-43	WBGene00044798	tbx-43	tbx-43		irg-1	134.375	-1.93469	0.478001	-4.04745	5.18e-05	0.00036042	irg-1	WBGene00015574	irg-1	irg-1
	str-161	11.1326	6.62256	1.43619	4.61121	4e-06	4.98e-05	str-161	WBGene00006206	str-161	str-161		T07F8.4	382.55	-1.03644	0.256294	-4.04394	5.26e-05	0.00036498	T07F8.4	WBGene00020320	T07F8.4	T07F8.4
	R102.8	104.263	1.84527	0.400398	4.60858	4.05e-06	5.03e-05	R102.8	WBGene00011295	R102.8	R102.8		fbxc-47	306.652	-1.23009	0.304695	-4.03712	5.41e-05	0.00037345	fbxc-47	WBGene00019723	fbxc-47	fbxc-47
	sre-23	20.7254	3.77564	0.81951	4.60719	4.08e-06	5.06e-05	sre-23	WBGene00013957	sre-23	sre-23		gfl-1	624.758	-1.11971	0.277394	-4.03654	5.42e-05	0.00037422	gfl-1	WBGene00001585	gfl-1	gfl-1
	F22B8.7	457.969	1.09487	0.237668	4.60674	4.09e-06	5.07e-05	F22B8.7	WBGene00009049	F22B8.7	F22B8.7		T11F8.1	209.253	-1.34923	0.334306	-4.03593	5.44e-05	0.00037489	T11F8.1	WBGene00020433	T11F8.1	T11F8.1
	best-6	21.4029	3.42432	0.74339	4.60636	4.1e-06	5.07e-05	best-6	WBGene00015628	best-6	best-6		lin-37	1385.43	-1.00441	0.248959	-4.03445	5.47e-05	0.0003768	lin-37	WBGene00003022	lin-37	lin-37
	Y53F4A.2	171.898	1.54468	0.335368	4.60592	4.11e-06	5.08e-05	Y53F4A.2	WBGene00013148	Y53F4A.2	Y53F4A.2		bir-2	659.924	-1.02203	0.25348	-4.03198	5.53e-05	0.00037986	bir-2	WBGene00000250	bir-2	bir-2
	T03F6.6	519.667	1.41811	0.308105	4.60266	4.17e-06	5.15e-05	T03F6.6	WBGene00011401	T03F6.6	T03F6.6		pzf-1	201.361	-1.17464	0.291428	-4.03063	5.56e-05	0.00038142	pzf-1	WBGene00011505	pzf-1	pzf-1
	F17E9.5	3381.7	1.45453	0.316239	4.59947	4.24e-06	5.22e-05	F17E9.5	WBGene00017542	F17E9.5	F17E9.5		ugt-45	287.938	-1.07522	0.267046	-4.02634	5.67e-05	0.00038766	ugt-45	WBGene00021372	ugt-45	ugt-45
	clik-3	1305.53	1.08563	0.23603	4.59953	4.23e-06	5.22e-05	clik-3	WBGene00019361	clik-3	clik-3		orc-4	762.79	-1.0529	0.261632	-4.02435	5.71e-05	0.00039018	orc-4	WBGene00012651	orc-4	orc-4
	ttr-12	265.613	1.69719	0.369356	4.59499	4.33e-06	5.3e-05	ttr-12	WBGene00009759	ttr-12	ttr-12		cyp-35C1	610.378	-1.47044	0.365936	-4.0183	5.86e-05	0.00039871	cyp-35C1	WBGene00007362	cyp-35C1	cyp-35C1
	phat-2	88.9187	2.42566	0.528405	4.59053	4.42e-06	5.41e-05	phat-2	WBGene00016733	phat-2	phat-2		T22C1.5	1351.26	-1.0227	0.255217	-4.00717	6.15e-05	0.00041366	T22C1.5	WBGene00011916	T22C1.5	T22C1.5
	B0524.4	45.4124	2.34022	0.509986	4.5888	4.46e-06	5.44e-05	B0524.4	WBGene00015243	B0524.4	B0524.4		set-25	414.399	-1.01792	0.254295	-4.0029	6.26e-05	0.0004192	set-25	WBGene00012802	set-25	set-25
	K09F6.13	66.2652	1.92521	0.419801	4.586	4.52e-06	5.5e-05	K09F6.13	WBGene00235164	K09F6.13	K09F6.13		Y47D3B.12	51.9362	-1.78854	0.446844	-4.00262	6.26e-05	0.00041954	Y47D3B.12	WBGene00185055	Y47D3B.12	Y47D3B.12
	R02F2.5	41.8818	2.86064	0.623786	4.58594	4.52e-06	5.5e-05	R02F2.5	WBGene00019834	R02F2.5	R02F2.5		sea-1	160.581	-1.40997	0.352654	-3.99817	6.38e-05	0.0004252	sea-1	WBGene00004750	sea-1	sea-1
	exc-9	345.219	1.32739	0.28952	4.58478	4.54e-06	5.52e-05	exc-9	WBGene00017644	exc-9	exc-9		R02D5.8	288.031	-1.06452	0.26628	-3.99775	6.39e-05	0.00042557	R02D5.8	WBGene00050937	R02D5.8	R02D5.8
	clec-117	169.632	1.52362	0.332387	4.58387	4.56e-06	5.54e-05	clec-117	WBGene00015193	clec-117	clec-117		pot-2	601.096	-1.18154	0.295565	-3.99755	6.4e-05	0.00042573	pot-2	WBGene00010195	pot-2	pot-2
	F35F11.2	64.6821	2.00282	0.437077	4.58231	4.6e-06	5.58e-05	F35F11.2	WBGene00018065	F35F11.2	F35F11.2		fpn-1.2	117.959	-1.41335	0.353819	-3.99456	6.48e-05	0.00042981	fpn-1.2	WBGene00019977	fpn-1.2	fpn-1.2
	F40H6.1	512.737	1.52784	0.333515	4.58102	4.63e-06	5.61e-05	F40H6.1	WBGene00018253	clc-10	clc-10		ung-1	829.022	-1.02592	0.256844	-3.99435	6.49e-05	0.00043003	ung-1	WBGene00013241	ung-1	ung-1
	scl-10	19.2158	5.51297	1.20349	4.58082	4.63e-06	5.61e-05	scl-10	WBGene00009891	scl-10	scl-10		T07E3.3	1116.41	-1.02569	0.256848	-3.99339	6.51e-05	0.00043144	T07E3.3	WBGene00020314	T07E3.3	T07E3.3
	ZK105.3	59.9522	2.04727	0.446973	4.5803	4.64e-06	5.61e-05	ZK105.3	WBGene00022654	ZK105.3	ZK105.3		Y104H12D.4	248.511	-1.23448	0.309365	-3.99036	6.6e-05	0.00043478	Y104H12D.4	WBGene00022428	rmif-2	rmif-2
	nhr-11	108.637	1.71424	0.374267	4.58026	4.64e-06	5.61e-05	nhr-11	WBGene00003610	nhr-11	nhr-11		B0432.10	305.651	-1.13945	0.285741	-3.98768	6.67e-05	0.00043814	B0432.10	WBGene00015191	B0432.10	B0432.10
	H20J04.1	129.281	1.85342	0.404699	4.57975	4.66e-06	5.62e-05	H20J04.1	WBGene00019216	H20J04.1	H20J04.1		F02H6.3	454.449	-1.19443	0.299535	-3.98761	6.67e-05	0.00043814	F02H6.3	WBGene00008536	F02H6.3	F02H6.3
	T28A11.19	27.1072	3.12216	0.681857	4.5789	4.67e-06	5.63e-05	T28A11.19	WBGene00020881	T28A11.19	T28A11.19		Y37E11B.6	245.876	-1.18941	0.298717	-3.98172	6.84e-05	0.00044656	Y37E11B.6	WBGene00021378	Y37E11B.6	Y37E11B.6
	pals-18	82.6963	1.64374	0.359003	4.57862	4.68e-06	5.63e-05	pals-18	WBGene00022353	pals-18	pals-18		T01C3.2	832.282	-1.04886	0.263447	-3.9813	6.85e-05	0.000447	T01C3.2	WBGene00011319	T01C3.2	T01C3.2
	F58A6.9	1236.15	1.35678	0.296459	4.57661	4.73e-06	5.67e-05	F58A6.9	WBGene00019026	F58A6.9	F58A6.9		C04E7.5	9.02988	-5.92107	1.48731	-3.98105	6.86e-05	0.00044716	C04E7.5	WBGene00045270	C04E7.5	C04E7.5
	C15A11.2	126.221	1.6308	0.356385	4.57595	4.74e-06	5.68e-05	C15A11.2	WBGene00007597	C15A11.2	C15A11.2		blos-8	69.3905	-1.63806	0.411918	-3.97665	6.99e-05	0.00045286	blos-8	WBGene00010981	blos-8	blos-8
	C18H7.4	243.079	1.37472	0.300419	4.57602	4.74e-06	5.68e-05	C18H7.4	WBGene00015994	C18H7.4	C18H7.4		algn-13	377.784	-1.15757	0.29197	-3.96469	7.35e-05	0.00047078	algn-13	WBGene00011193	algn-13	algn-13
	W01A11.7	26.7736	2.93686	0.641844	4.57566	4.75e-06	5.68e-05	W01A11.7	WBGene00020912	W01A11.7	W01A11.7		ZK1127.3	886.054	-1.05143	0.265305	-3.96311	7.4e-05	0.00047265	ZK1127.3	WBGene00022850	ZK1127.3	ZK1127.3
	pgp-10	124.409	1.42971	0.312463	4.57561	4.75e-06	5.68e-05	pgp-10	WBGene00004004	pgp-10	pgp-10		cyp-25A1	176.548	-1.16941	0.295328	-3.9597	7.5e-05	0.00047814	cyp-25A1	WBGene00007963	cyp-25A1	cyp-25A1
	fbxb-36	39.8163	2.6183	0.57235	4.57464	4.77e-06	5.7e-05	fbxb-36	WBGene00017211	fbxb-36	fbxb-36		T25G3.1	665.85	-1.06835	0.270195	-3.954	7.69e-05	0.00048608	T25G3.1	WBGene00012029	T25G3.1	T25G3.1
	Y39G8C.2	97.4432	1.86095	0.407007	4.57228	4.82e-06	5.75e-05	Y39G8C.2	WBGene00012731	Y39G8C.2	Y39G8C.2		R03G8.6	573.279	-1.11408	0.282082	-3.94947	7.83e-05	0.00049389	R03G8.6	WBGene00011000	R03G8.6	R03G8.6
	F19B2.5	1140.86	1.43037	0.312932	4.57088	4.86e-06	5.78e-05	F19B2.5	WBGene00008944	F19B2.5	F19B2.5		D2030.8	1162.67	-1.00544	0.254636	-3.94853	7.86e-05	0.00049534	D2030.8	WBGene00008418	D2030.8	D2030.8
	srx-4	10.915	6.59358	1.44249	4.57097	4.85e-06	5.78e-05	srx-4	WBGene00005895	srx-4	srx-4		rpb-11	1054.44	-1.06263	0.269268	-3.94636	7.93e-05	0.00049788	rpb-11	WBGene00012187	rpb-11	rpb-11
	nlp-25	60.8791	2.30697	0.504944	4.56876	4.91e-06	5.83e-05	nlp-25	WBGene00003763	nlp-25	nlp-25		K10D2.5	437.627	-1.12079	0.284024	-3.94611	7.94e-05	0.00049809	K10D2.5	WBGene00019631	K10D2.5	K10D2.5
	T06A10.106	28.4943	2.86965	0.628194	4.56809	4.92e-06	5.84e-05	T06A10.106	WBGene00219547	T06A10.106	T06A10.106		F32H2.10	481.947	-1.15006	0.291661	-3.94315	8.04e-05	0.00050336	F32H2.10	WBGene00009346	F32H2.10	F32H2.10
	F46F5.7	70.1571	2.1438	0.469387	4.56724	4.94e-06	5.86e-05	F46F5.7	WBGene00018498	F46F5.7	F46F5.7		pmp-5	2744.66	-1.32263	0.336467	-3.93092	8.46e-05	0.00052456	pmp-5	WBGene00004062	pmp-5	pmp-5
	F34D10.8	783.886	1.33866	0.293192	4.56581	4.98e-06	5.89e-05	F34D10.8	WBGene00009377	F34D10.8	F34D10.8		F52D2.7	180.487	-1.2168	0.309758	-3.92822	8.56e-05	0.000529	F52D2.7	WBGene00018689	F52D2.7	F52D2.7
	C05B5.8	265.689	1.403	0.30744	4.56349	5.03e-06	5.95e-05	C05B5.8	WBGene00007324	glam-1	glam-1		F59D12.5	89.2337	-1.52043	0.387553	-3.92314	8.74e-05	0.00053683	F59D12.5	WBGene00010332	F59D12.5	F59D12.5
	Y41G9A.5	153.233	3.97474	0.871184	4.56246	5.06e-06	5.97e-05	Y41G9A.5	WBGene00021529	Y41G9A.5	Y41G9A.5		daf-19	222.009	-1.0974	0.279848	-3.9214	8.8e-05	0.00053967	daf-19	WBGene00000914	daf-19	daf-19
	lido-16	79.5162	1.96209	0.430165	4.56125	5.08e-06	5.99e-05	lido-16	WBGene00020898	lido-16	lido-16		Y67D2.5	261.835	-1.23915	0.316134	-3.91972	8.87e-05	0.00054223	Y67D2.5	WBGene00022055	Y67D2.5	Y67D2.5
	K04C2.5	34.4889	2.77314	0.608177	4.55976	5.12e-06	6.02e-05	K04C2.5	WBGene00019382	K04C2.5	K04C2.5		tbx-9	317.466	-1.13752	0.291023	-3.90868	9.28e-05	0.00056304	tbx-9	WBGene00006546	tbx-9	tbx-9
	R07C12.1	21.6754	5.69393	1.24986	4.55565	5.22e-06	6.11e-05	R07C12.1	WBGene00019931	R07C12.1	R07C12.1		wago-11	22.9433	-2.47225	0.633523	-3.90239	9.52e-05	0.00057496	wago-11	WBGene00021711	wago-11	wago-11
	T27F6.8	188.892	1.57944	0.347046	4.55111	5.34e-06	6.23e-05	T27F6.8	WBGene00012107	T27F6.8	T27F6.8		tag-280	257.944	-1.18304	0.303179	-3.90212	9.54e-05	0.00057498	tag-280	WBGene00044322	tag-280	tag-280
	M28.4	43.0193	2.24131	0.492969	4.54655	5.45e-06	6.34e-05	M28.4	WBGene00010895	M28.4	M28.4		T21B4.21	9.9932	-5.1695	1.32495	-3.90165	9.55e-05	0.00057567	T21B4.21	WBGene00220076	T21B4.21	T21B4.21
	C09D4.3	326.786	1.43206	0.315012	4.54604	5.47e-06	6.34e-05	C09D4.3	WBGene00015634	C09D4.3	C09D4.3		B0334.4	1217.01	-1.01493	0.260235	-3.90006	9.62e-05	0.00057845	B0334.4	WBGene00007144	B0334.4	B0334.4
	msp-57	6087.4	1.17607	0.258702	4.54603	5.47e-06	6.34e-05	msp-57	WBGene00003450	msp-57	msp-57		dnj-3	277.491	-1.11518	0.286389	-3.89394	9.86e-05	0.00059093	dnj-3	WBGene00001021	dnj-3	dnj-3
	Y43F8A.2	1008.08	1.4842	0.326535	4.54532	5.49e-06	6.35e-05	Y43F8A.2	WBGene00012809	Y43F8A.2	Y43F8A.2		C29F7.10	104.563	-1.83878	0.472287	-3.89336	9.89e-05	0.00059215	C29F7.10	WBGene00206389	C29F7.10	C29F7.10
	lec-3	1147.99	1.20908	0.266099	4.54372	5.53e-06	6.38e-05	lec-3	WBGene00002266	lec-3	lec-3		gtf-2H3	1015.76	-1.00478	0.258223	-3.89113	9.98e-05	0.00059676	gtf-2H3	WBGene00014230	gtf-2H3	gtf-2H3
	unc-79	135.671	1.4423	0.317459	4.54327	5.54e-06	6.39e-05	unc-79	WBGene00006811	unc-79	unc-79		cup-15	636.838	-1.11241	0.285996	-3.88961	0.0001004	0.00059966	cup-15	WBGene00009627	cup-15	cup-15
	F49F1.12	41.9607	2.2275	0.490539	4.54093	5.6e-06	6.44e-05	F49F1.12	WBGene00018652	F49F1.12	F49F1.12		sym-3	156.031	-1.18064	0.303744	-3.88696	0.00010151	0.00060476	sym-3	WBGene00006368	sym-3	sym-3
	C33F10.8	144.369	1.67914	0.369886	4.53961	5.64e-06	6.48e-05	C33F10.8	WBGene00016356	C33F10.8	C33F10.8		Y47H10A.2	23.0426	-2.62282	0.674936	-3.88603	0.0001019	0.00060601	Y47H10A.2	WBGene00012958	Y47H10A.2	Y47H10A.2
	cest-35.1	160.305	1.40929	0.310638	4.53676	5.71e-06	6.55e-05	cest-35.1	WBGene00015067	cest-35.1	cest-35.1		K10C2.14	33.773	-2.35424	0.605914	-3.88544	0.00010215	0.00060687	K10C2.14	WBGene00206388	K10C2.14	K10C2.14
	grsp-1	195.035	1.53831	0.339499	4.53112	5.87e-06	6.71e-05	grsp-1	WBGene00012840	grsp-1	grsp-1		fbxc-36	70.6451	-1.5947	0.410439	-3.88535	0.00010218	0.00060687	fbxc-36	WBGene00019918	fbxc-36	fbxc-36
	F49E12.8	52.1797	2.06337	0.455457	4.53032	5.89e-06	6.73e-05	F49E12.8	WBGene00009901	F49E12.8	F49E12.8		CE7X_3.3	5.91743	-6.29461	1.62564	-3.87209	0.00010791	0.00063362	CE7X_3.3	WBGene00201656	CE7X_3.3	CE7X_3.3
	Y51H7C.10	17.4677	4.35991	0.962444	4.53004	5.9e-06	6.74e-05	Y51H7C.10	WBGene00021788	Y51H7C.10	Y51H7C.10		K01G12.3	73.1756	-1.60695	0.415342	-3.86899	0.00010929	0.00063921	K01G12.3	WBGene00010483	K01G12.3	K01G12.3
	F40F12.3	316.876	1.59329	0.351733	4.52983	5.9e-06	6.74e-05	F40F12.3	WBGene00009592	F40F12.3	F40F12.3		nfya-2	353.083	-1.00545	0.260015	-3.8669	0.00011023	0.00064383	nfya-2	WBGene00043056	nfya-2	nfya-2
	F14B8.5	497.281	1.16617	0.25751	4.52865	5.94e-06	6.76e-05	F14B8.5	WBGene00017447	F14B8.5	F14B8.5		R05G9.3	393.763	-1.16691	0.301923	-3.86492	0.00011112	0.00064839	R05G9.3	WBGene00019905	R05G9.3	R05G9.3
	ZK484.7	198.819	1.55759	0.343942	4.52864	5.94e-06	6.76e-05	ZK484.7	WBGene00022753	ZK484.7	ZK484.7		metl-9	387.252	-1.01962	0.264137	-3.8602	0.0001133	0.00065788	metl-9	WBGene00020199	metl-9	metl-9
	D1086.5	122.485	1.40085	0.309363	4.52819	5.95e-06	6.77e-05	D1086.5	WBGene00008392	D1086.5	D1086.5		pigl-1	218.371	-1.0309	0.267133	-3.85911	0.0001138	0.00066038	pigl-1	WBGene00013131	pigl-1	pigl-1
	Y4C6B.2	165.464	1.34278	0.296554	4.52795	5.96e-06	6.77e-05	Y4C6B.2	WBGene00021156	Y4C6B.2	Y4C6B.2		Y49F6C.8	402.255	-1.1456	0.297093	-3.85602	0.00011525	0.00066649	Y49F6C.8	WBGene00021730	Y49F6C.8	Y49F6C.8
	B0024.4	1374.76	3.62643	0.800998	4.52739	5.97e-06	6.77e-05	B0024.4	WBGene00007097	B0024.4	B0024.4		metl-6	591.731	-1.10334	0.286125	-3.85615	0.00011519	0.00066649	metl-6	WBGene00014205	metl-6	metl-6
	T27A3.5	410.007	1.61281	0.356369	4.52567	6.02e-06	6.82e-05	T27A3.5	WBGene00020841	T27A3.5	T27A3.5		F53B1.2	317.921	-1.03175	0.267623	-3.85523	0.00011562	0.00066831	F53B1.2	WBGene00018735	F53B1.2	F53B1.2
	oac-23	53.9425	2.04118	0.451017	4.52573	6.02e-06	6.82e-05	oac-23	WBGene00018143	oac-23	oac-23		ebax-1	537.017	-1.18284	0.306976	-3.85319	0.00011659	0.00067293	ebax-1	WBGene00004140	ebax-1	ebax-1
	F08B4.8	2342.55	1.31175	0.289925	4.52445	6.06e-06	6.85e-05	F08B4.8	WBGene00255375	F08B4.8	F08B4.8		usp-33	245.379	-1.13544	0.294864	-3.85071	0.00011778	0.00067786	usp-33	WBGene00010702	usp-33	usp-33
	kin-24	127.413	1.74738	0.386377	4.52248	6.11e-06	6.9e-05	kin-24	WBGene00002206	kin-24	kin-24		ZK1248.11	1078.27	-1.02281	0.265913	-3.8464	0.00011986	0.00068708	ZK1248.11	WBGene00022881	ZK1248.11	ZK1248.11
	pat-9	127.374	1.66801	0.368887	4.52174	6.13e-06	6.92e-05	pat-9	WBGene00003933	pat-9	pat-9		zhit-2	505.075	-1.05502	0.274453	-3.84409	0.000121	0.00069232	zhit-2	WBGene00009648	zhit-2	zhit-2
	fbxa-157	50.2591	2.16748	0.479649	4.51889	6.22e-06	6.99e-05	fbxa-157	WBGene00007393	fbxa-157	fbxa-157		bath-29	371.203	-1.00611	0.262043	-3.83947	0.0001233	0.00070227	bath-29	WBGene00017452	bath-29	bath-29
	pgp-14	187.688	1.51184	0.334558	4.51891	6.22e-06	6.99e-05	pgp-14	WBGene00004008	pgp-14	pgp-14		him-14	621.479	-1.0135	0.264149	-3.83683	0.00012463	0.00070865	him-14	WBGene00001872	him-14	him-14
	abu-8	100.34	1.99925	0.442522	4.51785	6.25e-06	7.02e-05	abu-8	WBGene00000031	abu-8	abu-8		Y47D3A.14	354.198	-1.00192	0.261616	-3.82972	0.00012829	0.00072532	Y47D3A.14	WBGene00012927	Y47D3A.14	Y47D3A.14
	Y47G6A.3	174.188	1.51606	0.33589	4.51355	6.38e-06	7.12e-05	Y47G6A.3	WBGene00021633	Y47G6A.3	Y47G6A.3		F13C5.1	45.3174	-1.74499	0.456052	-3.8263	0.00013008	0.00073254	F13C5.1	WBGene00017422	F13C5.1	F13C5.1
	F52A8.3	47.6821	2.6579	0.589246	4.51068	6.46e-06	7.18e-05	F52A8.3	WBGene00009916	F52A8.3	F52A8.3		C36B1.14	408.605	-1.10589	0.289285	-3.82282	0.00013193	0.00074073	C36B1.14	WBGene00044614	C36B1.14	C36B1.14
	acs-18	512.229	1.35058	0.299538	4.50889	6.52e-06	7.23e-05	acs-18	WBGene00011173	acs-18	acs-18		phf-30	618.433	-1.11407	0.29184	-3.81739	0.00013487	0.00075399	phf-30	WBGene00020716	phf-30	phf-30
	adt-3	511.467	1.56373	0.347035	4.50596	6.61e-06	7.33e-05	adt-3	WBGene00020567	adt-3	adt-3		R09F10.3	189.242	-1.11957	0.294276	-3.80448	0.0001421	0.00078178	R09F10.3	WBGene00019987	R09F10.3	R09F10.3
	sulp-6	196.809	1.72091	0.382029	4.50465	6.65e-06	7.37e-05	sulp-6	WBGene00020914	sulp-6	sulp-6		R10D12.13	488.5	-1.10531	0.290583	-3.80377	0.00014251	0.00078325	R10D12.13	WBGene00011194	R10D12.13	R10D12.13
	kin-5	316.981	1.55519	0.34537	4.50297	6.7e-06	7.4e-05	kin-5	WBGene00002193	kin-5	kin-5		C13B9.2	241.625	-1.12618	0.296513	-3.7981	0.00014581	0.00079726	C13B9.2	WBGene00015733	C13B9.2	C13B9.2
	flp-5	180.411	1.28691	0.286014	4.49947	6.81e-06	7.51e-05	flp-5	WBGene00001448	flp-5	flp-5		W05H9.4	453.376	-1.05223	0.277265	-3.79504	0.00014762	0.00080532	W05H9.4	WBGene00021051	W05H9.4	W05H9.4
	klp-6	23.2607	3.2678	0.727123	4.49415	6.98e-06	7.68e-05	klp-6	WBGene00002218	klp-6	klp-6		gut-2	845.994	-1.01306	0.266991	-3.79436	0.00014803	0.000806	gut-2	WBGene00001808	gut-2	gut-2
	F49F1.5	113.086	2.15564	0.479742	4.49334	7.01e-06	7.7e-05	F49F1.5	WBGene00018645	F49F1.5	F49F1.5		ced-8	42.2346	-1.91434	0.505542	-3.7867	0.00015266	0.00082565	ced-8	WBGene00000422	ced-8	ced-8
	F27D9.7	79.5983	1.63634	0.364273	4.49207	7.05e-06	7.74e-05	F27D9.7	WBGene00017865	F27D9.7	F27D9.7		F56D1.1	1303.39	-1.03684	0.274028	-3.78371	0.00015451	0.00083351	F56D1.1	WBGene00018959	F56D1.1	F56D1.1
	Y49F6B.8	217.31	1.55426	0.346233	4.48906	7.15e-06	7.84e-05	Y49F6B.8	WBGene00021720	Y49F6B.8	Y49F6B.8		Y62F5A.12	694.848	-1.04589	0.276414	-3.78379	0.00015446	0.00083351	Y62F5A.12	WBGene00077453	Y62F5A.12	Y62F5A.12
	W06G6.10	20.6762	5.06998	1.12956	4.48845	7.17e-06	7.85e-05	W06G6.10	WBGene00012312	W06G6.10	W06G6.10		scbp-2	184.702	-1.26993	0.336574	-3.7731	0.00016123	0.00086292	scbp-2	WBGene00010569	scbp-2	scbp-2
	Y66A7A.4	65.2168	1.88943	0.420948	4.48851	7.17e-06	7.85e-05	Y66A7A.4	WBGene00013424	Y66A7A.4	Y66A7A.4		B0545.4	113.127	-1.24422	0.330298	-3.76697	0.00016524	0.00087847	B0545.4	WBGene00015247	B0545.4	B0545.4
	F47B8.10	1456.95	1.55863	0.347303	4.48781	7.2e-06	7.86e-05	F47B8.10	WBGene00009811	F47B8.10	F47B8.10		vit-1	122932	-1.19188	0.316408	-3.76692	0.00016528	0.00087847	vit-1	WBGene00006925	vit-1	vit-1
	T28H11.7	442.944	1.32914	0.2962	4.48731	7.21e-06	7.87e-05	T28H11.7	WBGene00020905	T28H11.7	T28H11.7		zhit-1	410.326	-1.01639	0.270247	-3.76098	0.00016925	0.00089538	zhit-1	WBGene00016992	zhit-1	zhit-1
	F10D11.4	61.0589	2.00378	0.446594	4.48681	7.23e-06	7.88e-05	F10D11.4	WBGene00008650	F10D11.4	F10D11.4		tbx-36	237.713	-1.16311	0.30958	-3.75706	0.00017192	0.00090612	tbx-36	WBGene00006555	tbx-36	tbx-36
	F35E2.9	286.723	1.46382	0.32648	4.48366	7.34e-06	7.98e-05	F35E2.9	WBGene00009416	try-16	try-16		sex-1	235.563	-1.05371	0.280929	-3.7508	0.00017627	0.00092301	sex-1	WBGene00004786	sex-1	sex-1
	abt-5	249.882	1.69119	0.377178	4.4838	7.33e-06	7.98e-05	abt-5	WBGene00000023	abt-5	abt-5		alkb-7	300.318	-1.03039	0.275331	-3.74237	0.00018229	0.00094955	alkb-7	WBGene00012920	alkb-7	alkb-7
	F10B5.3	18.4773	3.81774	0.852942	4.47597	7.61e-06	8.23e-05	F10B5.3	WBGene00008640	F10B5.3	F10B5.3		C42C1.13	311.751	-1.00599	0.269017	-3.73951	0.00018438	0.00095866	C42C1.13	WBGene00016591	vkmt-1	vkmt-1
	F23B12.1	93.1045	1.8946	0.423429	4.47441	7.66e-06	8.28e-05	F23B12.1	WBGene00009079	F23B12.1	F23B12.1		C50A2.3	132.59	-1.18348	0.317028	-3.73305	0.00018918	0.00097792	C50A2.3	WBGene00016797	C50A2.3	C50A2.3
	egl-43	111.14	1.42055	0.317575	4.47311	7.71e-06	8.31e-05	egl-43	WBGene00001207	egl-43	egl-43		B0416.11	13.8071	-3.31701	0.891138	-3.72222	0.00019748	0.00101033	B0416.11	WBGene00206483	B0416.11	B0416.11
	ttr-27	97.3108	2.06527	0.461821	4.47202	7.75e-06	8.34e-05	ttr-27	WBGene00011284	ttr-27	ttr-27		F25B4.4	319.169	-1.0035	0.269771	-3.71982	0.00019937	0.00101635	F25B4.4	WBGene00017767	F25B4.4	F25B4.4
	W03F11.4	993.005	1.54612	0.345927	4.46949	7.84e-06	8.42e-05	W03F11.4	WBGene00021007	W03F11.4	W03F11.4		acox-1.2	834.869	-1.28812	0.346344	-3.71919	0.00019986	0.00101717	acox-1.2	WBGene00008565	acox-1.2	acox-1.2
	T05F1.5	628.752	1.47813	0.33081	4.46822	7.89e-06	8.46e-05	T05F1.5	WBGene00011491	T05F1.5	T05F1.5		folt-2	6018.03	-1.17815	0.316816	-3.71871	0.00020024	0.00101864	folt-2	WBGene00018138	folt-2	folt-2
	Y49E10.10	321.404	1.5813	0.353924	4.46792	7.9e-06	8.46e-05	Y49E10.10	WBGene00013033	Y49E10.10	Y49E10.10		ZK616.3	269.468	-1.14822	0.309212	-3.71336	0.00020452	0.0010358	ZK616.3	WBGene00022773	ZK616.3	ZK616.3
	Y69A2AR.47	33.7656	2.57981	0.577525	4.467	7.93e-06	8.48e-05	Y69A2AR.47	WBGene00235294	Y69A2AR.47	Y69A2AR.47		F42H10.2	841.963	-1.00103	0.270013	-3.70735	0.00020944	0.00105779	F42H10.2	WBGene00018366	F42H10.2	F42H10.2
	F46F5.11	45.7144	2.52804	0.565996	4.46653	7.95e-06	8.48e-05	F46F5.11	WBGene00018502	F46F5.11	F46F5.11		Y102A5C.2	232.531	-1.00712	0.271799	-3.70539	0.00021107	0.00106508	Y102A5C.2	WBGene00013611	Y102A5C.2	Y102A5C.2
	C46A5.4	29.545	2.66699	0.597167	4.46606	7.97e-06	8.49e-05	C46A5.4	WBGene00016700	C46A5.4	C46A5.4		skr-7	208.624	-1.32225	0.356904	-3.70477	0.00021158	0.00106737	skr-7	WBGene00004813	skr-7	skr-7
	T06A10.107	162.492	1.66968	0.373872	4.4659	7.97e-06	8.49e-05	T06A10.107	WBGene00235300	T06A10.107	T06A10.107		Y66C5A.1	54.1561	-1.554	0.419716	-3.7025	0.00021349	0.00107369	Y66C5A.1	WBGene00044156	Y66C5A.1	Y66C5A.1
	F08H9.2	1721.03	1.50819	0.337748	4.46543	7.99e-06	8.5e-05	F08H9.2	WBGene00008590	F08H9.2	F08H9.2		blos-9	479.861	-1.00348	0.272117	-3.68769	0.0002263	0.00112418	blos-9	WBGene00010767	blos-9	blos-9
	F26H11.4	239.454	1.25802	0.281788	4.46444	8.03e-06	8.53e-05	F26H11.4	WBGene00009182	F26H11.4	F26H11.4		C46E10.8	60.3892	-1.6618	0.452575	-3.67187	0.00024079	0.00117651	C46E10.8	WBGene00016712	C46E10.8	C46E10.8
	F15H9.1	31.7171	2.5263	0.566269	4.46131	8.15e-06	8.63e-05	F15H9.1	WBGene00008870	F15H9.1	F15H9.1		C52A10.3	20.265	-2.69917	0.737878	-3.65802	0.00025417	0.00123091	C52A10.3	WBGene00016864	C52A10.3	C52A10.3
	ZK616.8	142.374	1.52886	0.342762	4.46042	8.18e-06	8.65e-05	ZK616.8	WBGene00022778	ZK616.8	ZK616.8		D2030.11	379.778	-1.00899	0.276001	-3.65574	0.00025644	0.00124012	D2030.11	WBGene00008420	D2030.11	D2030.11
	C04G2.5	153.458	1.50356	0.337104	4.46023	8.19e-06	8.66e-05	C04G2.5	WBGene00007306	C04G2.5	C04G2.5		C16C8.11	278.138	-1.0949	0.29979	-3.65224	0.00025997	0.00125189	C16C8.11	WBGene00015849	C16C8.11	C16C8.11
	C53D6.10	337.903	1.39684	0.313384	4.45727	8.3e-06	8.75e-05	C53D6.10	WBGene00023424	C53D6.10	C53D6.10		T26A5.8	650.684	-1.03507	0.283475	-3.65138	0.00026084	0.0012539	T26A5.8	WBGene00020823	T26A5.8	T26A5.8
	B0334.13	81.0176	2.36318	0.53048	4.45479	8.4e-06	8.83e-05	B0334.13	WBGene00007149	B0334.13	B0334.13		clec-147	100.168	-1.23515	0.339432	-3.63886	0.00027385	0.00130142	clec-147	WBGene00007313	clec-147	clec-147
	ugt-54	169.286	1.47685	0.331513	4.45486	8.39e-06	8.83e-05	ugt-54	WBGene00012013	ugt-54	ugt-54		nep-4	122.52	-1.23684	0.339897	-3.63887	0.00027383	0.00130142	nep-4	WBGene00016896	nep-4	nep-4
	Y73C8B.1	103.012	1.52698	0.342818	4.45419	8.42e-06	8.85e-05	Y73C8B.1	WBGene00022258	Y73C8B.1	Y73C8B.1		B0281.5	93.4262	-1.57846	0.434088	-3.63628	0.00027661	0.00131147	B0281.5	WBGene00015112	B0281.5	B0281.5
	clec-221	49.7396	2.12203	0.476453	4.45381	8.44e-06	8.86e-05	clec-221	WBGene00008916	clec-221	clec-221		dpm-3	436.577	-1.00614	0.276856	-3.63417	0.00027888	0.0013193	dpm-3	WBGene00009219	dpm-3	dpm-3
	F16B4.4	9525.4	1.20099	0.269951	4.4489	8.63e-06	9.04e-05	F16B4.4	WBGene00017506	F16B4.4	F16B4.4		Y42H9B.3	1472.08	-1.02455	0.282172	-3.63094	0.00028239	0.00133183	Y42H9B.3	WBGene00021541	Y42H9B.3	Y42H9B.3
	K02E10.6	94.5989	1.52737	0.343538	4.44599	8.75e-06	9.15e-05	K02E10.6	WBGene00019320	K02E10.6	K02E10.6		F31F6.2	113.984	-1.27815	0.352163	-3.62941	0.00028407	0.00133748	F31F6.2	WBGene00009301	F31F6.2	F31F6.2
	nob-1	229.897	1.23286	0.277415	4.44412	8.83e-06	9.22e-05	nob-1	WBGene00003779	nob-1	nob-1		hus-1	322.083	-1.1154	0.30894	-3.6104	0.00030573	0.00142014	hus-1	WBGene00002042	hus-1	hus-1
	R10H1.1	331.715	1.12383	0.25301	4.44183	8.92e-06	9.3e-05	R10H1.1	WBGene00019998	R10H1.1	R10H1.1		F14D2.15	215.265	-1.15585	0.320405	-3.60748	0.00030918	0.00143199	F14D2.15	WBGene00023427	F14D2.15	F14D2.15
	Y77E11A.14	71.7196	1.89243	0.426434	4.43781	9.09e-06	9.45e-05	Y77E11A.14	WBGene00022314	spp-31	spp-31		R151.16	19.0498	-2.85481	0.792559	-3.60201	0.00031576	0.0014544	R151.16	WBGene00198286	R151.16	R151.16
	K07D4.9	145.569	1.48211	0.334011	4.43729	9.11e-06	9.47e-05	K07D4.9	WBGene00019488	K07D4.9	K07D4.9		Y39B6A.13	260.952	-1.0048	0.278981	-3.60168	0.00031617	0.00145509	Y39B6A.13	WBGene00012675	Y39B6A.13	Y39B6A.13
	K07A1.21	304.44	1.38978	0.313238	4.43682	9.13e-06	9.48e-05	K07A1.21	WBGene00305018	K07A1.21	K07A1.21		best-15	94.1302	-1.20946	0.335916	-3.6005	0.00031761	0.00145974	best-15	WBGene00011258	best-15	best-15
	Y71F9AL.2	251.392	1.39279	0.31399	4.43579	9.17e-06	9.49e-05	Y71F9AL.2	WBGene00022108	Y71F9AL.2	Y71F9AL.2		F31A3.5	220.003	-1.04002	0.289093	-3.59751	0.00032127	0.00147258	F31A3.5	WBGene00017939	F31A3.5	F31A3.5
	ZK550.2	615.487	1.05993	0.238945	4.43587	9.17e-06	9.49e-05	ZK550.2	WBGene00013996	ZK550.2	ZK550.2		C17E4.20	251.984	-1.06247	0.295604	-3.59424	0.00032533	0.00148717	C17E4.20	WBGene00219313	C17E4.20	C17E4.20
	F14F9.4	250.748	1.18169	0.266477	4.43451	9.23e-06	9.52e-05	F14F9.4	WBGene00017467	F14F9.4	F14F9.4		pstk-1	65.1124	-1.42686	0.397381	-3.59067	0.00032983	0.00150287	pstk-1	WBGene00013041	pstk-1	pstk-1
	sfxn-1.4	196.34	1.37513	0.3101	4.43448	9.23e-06	9.52e-05	sfxn-1.4	WBGene00008137	sfxn-1.4	sfxn-1.4		F17A2.13	79.6303	-1.8033	0.503216	-3.58355	0.00033895	0.00153822	F17A2.13	WBGene00008904	F17A2.13	F17A2.13
	ZK355.3	10.9545	6.60487	1.48953	4.43418	9.24e-06	9.53e-05	ZK355.3	WBGene00022713	ZK355.3	ZK355.3		Y46H3C.5	86.0101	-1.3868	0.38719	-3.58171	0.00034135	0.00154784	Y46H3C.5	WBGene00021605	Y46H3C.5	Y46H3C.5
	pitr-5	230.102	1.37392	0.309908	4.43331	9.28e-06	9.56e-05	pitr-5	WBGene00017312	pitr-5	pitr-5		efn-4	122.755	-1.19627	0.334262	-3.57883	0.00034513	0.00156167	efn-4	WBGene00001165	efn-4	efn-4
	F16C3.4	58.9109	2.10312	0.474731	4.43014	9.42e-06	9.66e-05	F16C3.4	WBGene00044243	F16C3.4	F16C3.4		B0212.3	180.187	-1.19017	0.332771	-3.57654	0.00034818	0.00157292	B0212.3	WBGene00015037	B0212.3	B0212.3
	F57H12.6	733.093	3.89453	0.879145	4.4299	9.43e-06	9.67e-05	F57H12.6	WBGene00019021	F57H12.6	F57H12.6		mom-1	82.7294	-1.33213	0.373142	-3.57004	0.00035692	0.00160559	mom-1	WBGene00003394	mom-1	mom-1
	dur-1	512.411	1.65738	0.374169	4.4295	9.45e-06	9.68e-05	dur-1	WBGene00001113	dur-1	dur-1		sod-3	130.816	-1.49305	0.419302	-3.56081	0.00036972	0.00164957	sod-3	WBGene00004932	sod-3	sod-3
	sulp-1	24.9281	3.11538	0.703771	4.4267	9.57e-06	9.78e-05	sulp-1	WBGene00016945	sulp-1	sulp-1		F23D12.10	50.9287	-1.65541	0.465785	-3.55403	0.00037937	0.00168379	F23D12.10	WBGene00045291	F23D12.10	F23D12.10
	ttr-59	803.862	1.36042	0.307345	4.42635	9.58e-06	9.79e-05	ttr-59	WBGene00020339	ttr-59	ttr-59		Y62E10A.2	159.757	-1.19624	0.336809	-3.55169	0.00038276	0.00169482	Y62E10A.2	WBGene00013373	popl-7	popl-7
	T09B4.6	99.4776	1.69813	0.383754	4.42505	9.64e-06	9.83e-05	T09B4.6	WBGene00020380	T09B4.6	T09B4.6		C10A4.6	12.1392	-3.29773	0.928979	-3.54984	0.00038546	0.00170536	C10A4.6	WBGene00015667	C10A4.6	C10A4.6
	hic-1	41.7442	2.12919	0.481347	4.42339	9.72e-06	9.89e-05	hic-1	WBGene00020887	hic-1	hic-1		C34E10.10	398.684	-1.01997	0.287427	-3.54864	0.00038722	0.00171049	C34E10.10	WBGene00016411	C34E10.10	C34E10.10
	Y51H7C.1	752.9	1.03148	0.233238	4.42245	9.76e-06	9.93e-05	Y51H7C.1	WBGene00021779	Y51H7C.1	Y51H7C.1		M151.2	33.4243	-1.89968	0.535334	-3.54858	0.00038731	0.00171049	M151.2	WBGene00019794	M151.2	M151.2
	clec-119	240.675	1.61583	0.365388	4.42224	9.77e-06	9.93e-05	clec-119	WBGene00018575	clec-119	clec-119		C09G4.4	135.101	-1.24743	0.352224	-3.5416	0.00039771	0.00174916	C09G4.4	WBGene00044001	C09G4.4	C09G4.4
	wht-5	244.593	1.58565	0.358553	4.42235	9.76e-06	9.93e-05	wht-5	WBGene00008950	wht-5	wht-5		zhp-4	244.377	-1.08489	0.306703	-3.53726	0.0004043	0.00177628	zhp-4	WBGene00012678	zhp-4	zhp-4
	F45D3.4	2156.91	1.03241	0.233497	4.4215	9.8e-06	9.95e-05	F45D3.4	WBGene00009724	F45D3.4	F45D3.4		F14H12.7	17.873	-2.45742	0.695871	-3.53143	0.00041332	0.0018084	F14H12.7	WBGene00017474	F14H12.7	F14H12.7
	pck-3	342.985	1.42266	0.321755	4.42158	9.8e-06	9.95e-05	pck-3	WBGene00019151	pck-3	pck-3		T05E12.6	1708.04	-1.11189	0.315516	-3.52403	0.00042504	0.00184633	T05E12.6	WBGene00011487	T05E12.6	T05E12.6
	E03H12.7	262.841	1.42482	0.322447	4.41877	9.93e-06	0.00010057	E03H12.7	WBGene00017114	E03H12.7	E03H12.7		C27C12.1	249.249	-1.00764	0.286469	-3.51747	0.00043569	0.00188007	C27C12.1	WBGene00007771	C27C12.1	C27C12.1
	kin-26	112.462	1.5435	0.349388	4.41773	9.97e-06	0.00010099	kin-26	WBGene00002208	kin-26	kin-26		sms-2	189.62	-1.066	0.303369	-3.51387	0.00044164	0.00189789	sms-2	WBGene00004893	sms-2	sms-2
	ipla-5	51.4828	2.13273	0.482838	4.41708	1e-05	0.00010124	ipla-5	WBGene00019229	ipla-5	ipla-5		nhr-181	74.7808	-1.55817	0.443769	-3.51122	0.00044606	0.00191266	nhr-181	WBGene00018189	nhr-181	nhr-181
	F40G12.10	403.66	1.48869	0.337164	4.41534	1.01e-05	0.00010199	F40G12.10	WBGene00009605	F40G12.10	F40G12.10		tbx-33	99.5368	-1.30638	0.372283	-3.5091	0.00044963	0.00192367	tbx-33	WBGene00006552	tbx-33	tbx-33
	F36A4.4	272.594	1.56678	0.354874	4.41502	1.01e-05	0.00010208	F36A4.4	WBGene00018083	F36A4.4	F36A4.4		ska-1	574.92	-1.05065	0.299479	-3.50827	0.00045103	0.00192909	ska-1	WBGene00013725	ska-1	ska-1
	F52B10.3	66.8552	1.71707	0.388931	4.41485	1.01e-05	0.0001021	F52B10.3	WBGene00044304	F52B10.3	F52B10.3		erg-28	139.365	-1.11414	0.317721	-3.50668	0.00045374	0.00193678	erg-28	WBGene00007589	erg-28	erg-28
	ptp-1	290.6	1.12281	0.254577	4.41047	1.03e-05	0.00010394	ptp-1	WBGene00004213	ptp-1	ptp-1		lido-10	77.627	-1.62505	0.463637	-3.50502	0.00045658	0.00194587	lido-10	WBGene00016575	lido-10	lido-10
	nep-26	167.185	1.24481	0.28232	4.40922	1.04e-05	0.00010439	nep-26	WBGene00014171	nep-26	nep-26		C10E2.5	20.7543	-2.77138	0.790841	-3.50434	0.00045773	0.00194939	C10E2.5	WBGene00015675	C10E2.5	C10E2.5
	nas-5	96.6982	1.75469	0.398106	4.40759	1.05e-05	0.00010502	nas-5	WBGene00003524	nas-5	nas-5		Y102E9.5	108.009	-1.2602	0.359995	-3.50061	0.00046419	0.00197144	Y102E9.5	WBGene00044452	Y102E9.5	Y102E9.5
	Y42A5A.3	167.478	1.49912	0.34052	4.40245	1.07e-05	0.00010716	Y42A5A.3	WBGene00012778	Y42A5A.3	Y42A5A.3		nip-2	57.8985	-2.15929	0.618822	-3.48936	0.00048418	0.00203966	nip-2	WBGene00011981	enri-2	enri-2
	nhr-117	113.268	1.449	0.329156	4.40217	1.07e-05	0.00010717	nhr-117	WBGene00003707	nhr-117	nhr-117		C18D11.7	9.40203	-4.01002	1.14989	-3.48732	0.00048789	0.00205154	C18D11.7	WBGene00044232	C18D11.7	C18D11.7
	F36H9.2	19.2675	3.90317	0.886863	4.4011	1.08e-05	0.00010758	F36H9.2	WBGene00018111	F36H9.2	F36H9.2		C14C11.4	72.8911	-1.30628	0.37468	-3.4864	0.00048957	0.00205674	C14C11.4	WBGene00015768	C14C11.4	C14C11.4
	nspb-11	29.1844	3.16381	0.718954	4.40058	1.08e-05	0.00010768	nspb-11	WBGene00009398	nspb-11	nspb-11		bath-19	155.189	-1.15823	0.332835	-3.47989	0.00050162	0.00209422	bath-19	WBGene00019132	bath-19	bath-19
	acd-1	92.2964	2.32093	0.527619	4.39888	1.09e-05	0.0001083	acd-1	WBGene00016064	acd-1	acd-1		C50E3.12	219.229	-1.02641	0.295031	-3.47898	0.00050333	0.00210031	C50E3.12	WBGene00016823	C50E3.12	C50E3.12
	ptr-22	52.1914	2.40744	0.547626	4.39615	1.1e-05	0.00010929	ptr-22	WBGene00004236	ptr-22	ptr-22		W07E6.5	102.01	-1.23634	0.356759	-3.46547	0.00052931	0.00218842	W07E6.5	WBGene00021076	W07E6.5	W07E6.5
	F56C3.9	87.1967	1.79299	0.408122	4.39327	1.12e-05	0.00011038	F56C3.9	WBGene00018946	F56C3.9	F56C3.9		tag-281	190.063	-1.14042	0.329356	-3.46258	0.00053502	0.00220593	tag-281	WBGene00044323	tag-281	tag-281
	nab-1	287.978	1.08622	0.247298	4.39235	1.12e-05	0.00011076	nab-1	WBGene00003516	nab-1	nab-1		F27D4.8	279.187	-1.01249	0.292579	-3.46058	0.00053902	0.00221811	F27D4.8	WBGene00077543	F27D4.8	F27D4.8
	dao-6	21.3115	4.2561	0.96923	4.39122	1.13e-05	0.00011108	dao-6	WBGene00000932	dao-6	dao-6		W02D9.4	274.395	-1.04749	0.303569	-3.45058	0.00055937	0.00229007	W02D9.4	WBGene00012210	W02D9.4	W02D9.4
	C42D8.1	274.484	1.2061	0.274724	4.39024	1.13e-05	0.00011148	C42D8.1	WBGene00016599	C42D8.1	C42D8.1		R11.3	38.6325	-1.65097	0.479097	-3.44599	0.00056896	0.00232236	R11.3	WBGene00011228	R11.3	R11.3
	F35E2.5	60.0969	1.98622	0.452524	4.3892	1.14e-05	0.00011173	F35E2.5	WBGene00009412	F35E2.5	F35E2.5		Y55F3BR.10	132.665	-1.17737	0.3423	-3.43958	0.00058261	0.00236591	Y55F3BR.10	WBGene00044742	Y55F3BR.10	Y55F3BR.10
	F46A9.1	160.708	1.41086	0.321525	4.38803	1.14e-05	0.00011214	F46A9.1	WBGene00009754	F46A9.1	F46A9.1		F28D9.4	120.833	-1.09022	0.317837	-3.43012	0.00060332	0.00242848	F28D9.4	WBGene00009220	F28D9.4	F28D9.4
	ZC412.5	139.507	1.71052	0.389957	4.38643	1.15e-05	0.00011283	ZC412.5	WBGene00013886	ZC412.5	ZC412.5		fox-1	170.173	-1.05445	0.308622	-3.41662	0.00063403	0.00252449	fox-1	WBGene00001484	fox-1	fox-1
	ins-17	196.628	1.16363	0.265498	4.38281	1.17e-05	0.00011439	ins-17	WBGene00002100	ins-17	ins-17		egas-3	8.8128	-3.97282	1.16566	-3.40822	0.00065389	0.00258657	egas-3	WBGene00013480	egas-3	egas-3
	Y73F8A.20	191.827	1.49544	0.341741	4.37594	1.21e-05	0.00011758	Y73F8A.20	WBGene00013526	Y73F8A.20	Y73F8A.20		lido-1	86.5552	-1.28062	0.376087	-3.40511	0.00066137	0.00260944	lido-1	WBGene00015586	lido-1	lido-1
	C06C3.10	35.0609	2.80831	0.641881	4.37512	1.21e-05	0.00011789	C06C3.10	WBGene00044169	C06C3.10	C06C3.10		F48C1.5	470.262	-1.00249	0.294661	-3.40218	0.00066851	0.00263276	F48C1.5	WBGene00018598	F48C1.5	F48C1.5
	T26C12.2	20.8549	3.39391	0.77667	4.36982	1.24e-05	0.00011989	T26C12.2	WBGene00020832	T26C12.2	T26C12.2		hda-5	198.203	-1.0133	0.299453	-3.38382	0.00071484	0.00277775	hda-5	WBGene00009663	hda-5	hda-5
	F37C12.18	254.818	1.38232	0.316596	4.36621	1.26e-05	0.00012144	F37C12.18	WBGene00044005	F37C12.18	F37C12.18		F20D1.22	27.2486	-1.99097	0.588587	-3.38262	0.00071797	0.00278544	F20D1.22	WBGene00304908	F20D1.22	F20D1.22
	pqn-31	229.725	1.46027	0.33453	4.36513	1.27e-05	0.00012194	pqn-31	WBGene00004119	pqn-31	pqn-31		ins-34	75.7143	-1.33493	0.394982	-3.37973	0.00072557	0.00280722	ins-34	WBGene00002117	ins-34	ins-34
	sst-20	247.307	1.56107	0.35766	4.36469	1.27e-05	0.00012205	sst-20	WBGene00006058	sst-20	sst-20		T23F11.4	163.893	-1.07063	0.317133	-3.37597	0.00073555	0.00283806	T23F11.4	WBGene00011956	T23F11.4	T23F11.4
	K01A6.7	17.7075	4.38063	1.00379	4.36408	1.28e-05	0.00012225	K01A6.7	WBGene00045096	K01A6.7	K01A6.7		ser-7	34.5964	-1.74301	0.516491	-3.37472	0.00073891	0.00284908	ser-7	WBGene00004780	ser-7	ser-7
	ttbk-5	243.355	1.42588	0.326973	4.36085	1.3e-05	0.00012358	ttbk-5	WBGene00007305	ttbk-5	ttbk-5		ZK643.2	454.608	-1.03258	0.307198	-3.36128	0.00077582	0.00296708	ZK643.2	WBGene00014034	ZK643.2	ZK643.2
	F07D3.3	44.767	2.15542	0.494314	4.36042	1.3e-05	0.00012363	F07D3.3	WBGene00008556	F07D3.3	F07D3.3		mbr-1	45.8205	-1.51995	0.452517	-3.35887	0.00078262	0.00298836	mbr-1	WBGene00011315	mbr-1	mbr-1
	rnh-1.1	276.19	1.50449	0.345025	4.36052	1.3e-05	0.00012363	rnh-1.1	WBGene00022888	rnh-1.1	rnh-1.1		F08G12.3	88.9725	-1.16996	0.348638	-3.35581	0.00079133	0.00301485	F08G12.3	WBGene00008587	F08G12.3	F08G12.3
	F01G10.5	214.013	1.56065	0.358151	4.35753	1.32e-05	0.00012497	F01G10.5	WBGene00008508	F01G10.5	F01G10.5		F12E12.6	48.5946	-1.67079	0.500693	-3.33696	0.00084701	0.0031876	F12E12.6	WBGene00017407	F12E12.6	F12E12.6
	C25H3.10	312.601	1.36346	0.313008	4.35598	1.32e-05	0.00012565	C25H3.10	WBGene00016119	C25H3.10	C25H3.10		F15A4.2	32.1136	-1.90064	0.571974	-3.32295	0.0008907	0.003321	F15A4.2	WBGene00008838	F15A4.2	F15A4.2
	cdf-2	189.672	1.30055	0.29869	4.35418	1.34e-05	0.00012641	cdf-2	WBGene00011821	cdf-2	cdf-2		F41E6.15	178.811	-1.09997	0.331532	-3.31783	0.00090719	0.00337139	F41E6.15	WBGene00044554	F41E6.15	F41E6.15
	ZC239.6	110.968	1.45018	0.333075	4.35392	1.34e-05	0.00012649	ZC239.6	WBGene00022569	ZC239.6	ZC239.6		B0416.4	168.26	-1.22257	0.369795	-3.30608	0.0009461	0.00348601	B0416.4	WBGene00015180	B0416.4	B0416.4
	cutl-15	122.159	1.96898	0.452676	4.34965	1.36e-05	0.00012833	cutl-15	WBGene00011888	cutl-15	cutl-15		bath-27	173.129	-1.08432	0.328687	-3.29895	0.00097048	0.00355744	bath-27	WBGene00017450	bath-27	bath-27
	F46F5.5	16.7898	3.94211	0.907454	4.34415	1.4e-05	0.00013095	F46F5.5	WBGene00018496	F46F5.5	F46F5.5		fbxc-42	145.421	-1.01808	0.308841	-3.29645	0.00097915	0.0035838	fbxc-42	WBGene00018455	fbxc-42	fbxc-42
	T16G1.7	315.191	1.15833	0.267056	4.33742	1.44e-05	0.00013441	T16G1.7	WBGene00011801	T16G1.7	T16G1.7		C10C6.7	40.5384	-1.61935	0.49245	-3.28835	0.00100776	0.00367188	C10C6.7	WBGene00007515	C10C6.7	C10C6.7
	C52G5.2	820.814	1.32782	0.306186	4.33664	1.45e-05	0.00013467	C52G5.2	WBGene00008260	C52G5.2	C52G5.2		K04H8.3	4.25457	-5.81978	1.77153	-3.28517	0.00101923	0.0037025	K04H8.3	WBGene00010578	K04H8.3	K04H8.3
	Y48G9A.7	70.2944	1.91573	0.441753	4.33666	1.45e-05	0.00013467	Y48G9A.7	WBGene00021701	Y48G9A.7	Y48G9A.7		sir-2.3	36.7546	-1.80631	0.554445	-3.25787	0.00112251	0.00400726	sir-2.3	WBGene00004802	sir-2.3	sir-2.3
	C34G6.3	299.888	1.31342	0.303016	4.33449	1.46e-05	0.00013581	C34G6.3	WBGene00016420	C34G6.3	C34G6.3		cyp-33E2	103.505	-1.06344	0.326695	-3.25515	0.00113331	0.00404074	cyp-33E2	WBGene00018334	cyp-33E2	cyp-33E2
	tag-343	345.558	1.16025	0.267834	4.33196	1.48e-05	0.00013711	tag-343	WBGene00018374	tag-343	tag-343		ZK596.2	143.38	-1.14502	0.351843	-3.25434	0.00113654	0.004048	ZK596.2	WBGene00014007	ZK596.2	ZK596.2
	F20G2.5	42.8508	2.53501	0.585274	4.33132	1.48e-05	0.00013743	F20G2.5	WBGene00008988	F20G2.5	F20G2.5		K09E9.3	187.425	-1.11044	0.341643	-3.25029	0.00115286	0.00409405	K09E9.3	WBGene00010726	K09E9.3	K09E9.3
	ZK1251.3	38.8467	2.22284	0.513532	4.32853	1.5e-05	0.00013888	ZK1251.3	WBGene00014241	ZK1251.3	ZK1251.3		T28C6.3	21.0001	-2.31074	0.713046	-3.24066	0.00119253	0.00421375	T28C6.3	WBGene00012119	T28C6.3	T28C6.3
	T08E11.1	18.1523	4.06969	0.94025	4.3283	1.5e-05	0.00013895	T08E11.1	WBGene00020357	T08E11.1	T08E11.1		F58A4.6	159.811	-1.07992	0.333587	-3.2373	0.00120667	0.00425484	F58A4.6	WBGene00010229	F58A4.6	F58A4.6
	B0041.1	56.097	2.26343	0.523357	4.32484	1.53e-05	0.00014076	B0041.1	WBGene00015006	B0041.1	B0041.1		Y80D3A.9	275.275	-1.04568	0.324693	-3.22051	0.00127963	0.00447243	Y80D3A.9	WBGene00013587	hrg-10	hrg-10
	F23B2.7	117.427	1.72663	0.399246	4.32473	1.53e-05	0.00014076	F23B2.7	WBGene00009075	F23B2.7	F23B2.7		R05H11.1	137.774	-1.04381	0.325201	-3.20975	0.00132849	0.00460866	R05H11.1	WBGene00019907	R05H11.1	R05H11.1
	Y97E10AR.8	31.3777	2.44785	0.566126	4.32386	1.53e-05	0.00014109	Y97E10AR.8	WBGene00044552	Y97E10AR.8	Y97E10AR.8		cyd-1	105.247	-1.09155	0.340426	-3.20643	0.00134391	0.00465645	cyd-1	WBGene00000870	cyd-1	cyd-1
	T02E1.6	465.532	1.3284	0.307405	4.32132	1.55e-05	0.00014257	T02E1.6	WBGene00011378	T02E1.6	T02E1.6		hsd-2	19.8656	-2.62612	0.819283	-3.20538	0.00134884	0.00466875	hsd-2	WBGene00022498	hsd-2	hsd-2
	frk-1	281.586	1.52461	0.352888	4.32037	1.56e-05	0.00014289	frk-1	WBGene00001487	frk-1	frk-1		C26D10.3	79.2498	-1.20823	0.377095	-3.20404	0.00135513	0.00468763	C26D10.3	WBGene00007744	C26D10.3	C26D10.3
	C10C5.3	1116.92	1.44678	0.335305	4.31484	1.6e-05	0.00014555	C10C5.3	WBGene00007507	C10C5.3	C10C5.3		ugt-65	118.823	-1.06828	0.335505	-3.1841	0.00145205	0.00495117	ugt-65	WBGene00008583	ugt-65	ugt-65
	fbxc-48	32.2596	2.56928	0.595565	4.31403	1.6e-05	0.00014596	fbxc-48	WBGene00015615	fbxc-48	fbxc-48		rrn-3.1	96521	-1.90611	0.599883	-3.17747	0.00148565	0.00503735	rrn-3.1	WBGene00004622	rrn-3.1	rrn-3.1
	snf-7	85.5414	1.72846	0.400665	4.31398	1.6e-05	0.00014596	snf-7	WBGene00004906	snf-7	snf-7		C04A11.2	37.6313	-2.16958	0.682959	-3.17674	0.00148941	0.0050481	C04A11.2	WBGene00007286	C04A11.2	C04A11.2
	Y106G6H.13	1005.09	1.35579	0.314397	4.31236	1.62e-05	0.00014688	Y106G6H.13	WBGene00013723	Y106G6H.13	Y106G6H.13		hosl-1	291.716	-1.08705	0.342234	-3.17633	0.00149153	0.00505324	hosl-1	WBGene00016704	hosl-1	hosl-1
	gmeb-3	38.2793	2.51546	0.583314	4.31237	1.62e-05	0.00014688	gmeb-3	WBGene00008092	gmeb-3	gmeb-3		C46H3.2	204.253	-1.01592	0.320805	-3.1668	0.00154128	0.00518964	C46H3.2	WBGene00016725	C46H3.2	C46H3.2
	Y57A10B.7	127.947	1.56329	0.362626	4.31103	1.62e-05	0.00014769	Y57A10B.7	WBGene00013279	Y57A10B.7	Y57A10B.7		C46C2.5	129.069	-1.157	0.365634	-3.16435	0.00155429	0.00522412	C46C2.5	WBGene00008113	C46C2.5	C46C2.5
	cpna-5	207.413	1.31448	0.304931	4.31075	1.63e-05	0.00014779	cpna-5	WBGene00007044	cpna-5	cpna-5		ceh-74	108.621	-1.09367	0.346608	-3.15535	0.00160308	0.00535623	ceh-74	WBGene00013876	ceh-74	ceh-74
	srr-2	16.4908	5.26265	1.22118	4.30947	1.64e-05	0.00014857	srr-2	WBGene00005653	srr-2	srr-2		srv-15	7.7898	-3.79069	1.20247	-3.15241	0.00161929	0.0053938	srv-15	WBGene00005726	srv-15	srv-15
	C34B4.3	37.859	2.27289	0.527559	4.30831	1.65e-05	0.00014927	C34B4.3	WBGene00007908	C34B4.3	C34B4.3		twk-16	46.6564	-1.54005	0.49028	-3.14115	0.00168284	0.00556449	twk-16	WBGene00006670	twk-16	twk-16
	C55B7.10	70.3798	1.93129	0.448494	4.30616	1.66e-05	0.00015049	C55B7.10	WBGene00016946	C55B7.10	C55B7.10		hrg-4	146.52	-1.04657	0.333873	-3.13464	0.00172063	0.00565754	hrg-4	WBGene00009493	hrg-4	hrg-4
	sfxn-1.2	128.791	1.6117	0.374362	4.30519	1.67e-05	0.00015099	sfxn-1.2	WBGene00009513	sfxn-1.2	sfxn-1.2		lim-6	68.9083	-1.17007	0.374085	-3.12781	0.00176115	0.00576394	lim-6	WBGene00002988	lim-6	lim-6
	C18H7.11	218.841	1.58459	0.368462	4.30054	1.7e-05	0.0001537	C18H7.11	WBGene00044457	C18H7.11	C18H7.11		josd-1	129.84	-1.00606	0.322374	-3.12079	0.00180367	0.00587475	josd-1	WBGene00022190	josd-1	josd-1
	hhat-2	54.0481	2.07875	0.483445	4.29986	1.71e-05	0.00015401	hhat-2	WBGene00013312	hhat-2	hhat-2		C07H6.10	53.4889	-1.46926	0.471091	-3.11885	0.00181559	0.00591016	C07H6.10	WBGene00044945	C07H6.10	C07H6.10
	nspd-1	4090.28	1.19261	0.277691	4.29473	1.75e-05	0.00015728	nspd-1	WBGene00022754	nspd-1	nspd-1		Y116F11B.17	5.31932	-5.14957	1.65219	-3.11682	0.00182811	0.00594294	Y116F11B.17	WBGene00189943	Y116F11B.17	Y116F11B.17
	his-31	45.9826	2.02305	0.471362	4.29193	1.77e-05	0.0001591	his-31	WBGene00001905	his-31	his-31		T13B5.9	33.2322	-1.62066	0.521446	-3.10801	0.00188351	0.00609557	T13B5.9	WBGene00020476	T13B5.9	T13B5.9
	Y62F5A.10	94.0925	1.96583	0.458096	4.29131	1.78e-05	0.00015938	Y62F5A.10	WBGene00013388	Y62F5A.10	Y62F5A.10		T02G5.3	51.7344	-1.48883	0.480762	-3.09681	0.00195613	0.00629631	T02G5.3	WBGene00020163	T02G5.3	T02G5.3
	F16C3.2	156.699	1.3183	0.307321	4.28965	1.79e-05	0.0001604	F16C3.2	WBGene00008886	F16C3.2	F16C3.2		Y38F2AR.10	95.08	-1.14303	0.36967	-3.09203	0.00198796	0.006383	Y38F2AR.10	WBGene00021428	Y38F2AR.10	Y38F2AR.10
	R09E10.1	166.755	1.57048	0.366277	4.28769	1.81e-05	0.00016166	R09E10.1	WBGene00011171	R09E10.1	R09E10.1		C16A11.10	143.65	-1.00784	0.328002	-3.07268	0.00212147	0.00670875	C16A11.10	WBGene00185089	C16A11.10	C16A11.10
	dct-15	19.9514	3.73223	0.871116	4.28443	1.83e-05	0.0001637	dct-15	WBGene00012340	dct-15	dct-15		F30A10.13	66.1022	-1.29032	0.420258	-3.07031	0.00213833	0.00675312	F30A10.13	WBGene00044680	F30A10.13	F30A10.13
	elo-8	166.717	1.78429	0.4166	4.28298	1.84e-05	0.00016443	elo-8	WBGene00001246	elo-8	elo-8		W04A8.5	13.959	-2.80153	0.919145	-3.04797	0.00230393	0.00718786	W04A8.5	WBGene00012240	W04A8.5	W04A8.5
	nphp-4	42.437	2.13547	0.498626	4.28271	1.85e-05	0.00016454	nphp-4	WBGene00011261	nphp-4	nphp-4		clec-12	31.1694	-1.72429	0.567052	-3.0408	0.00235947	0.00731841	clec-12	WBGene00012103	clec-12	clec-12
	F28E10.4	164.69	1.62098	0.378568	4.28187	1.85e-05	0.00016492	F28E10.4	WBGene00017902	F28E10.4	F28E10.4		bath-9	38.4638	-1.67032	0.550311	-3.03522	0.00240358	0.00741952	bath-9	WBGene00021725	bath-9	bath-9
	fkh-7	403.16	1.06081	0.247823	4.28053	1.86e-05	0.00016581	fkh-7	WBGene00001439	fkh-7	fkh-7		fbxa-76	83.4332	-1.11222	0.36771	-3.02471	0.00248874	0.00762921	fbxa-76	WBGene00044675	fbxa-76	fbxa-76
	C17C3.3	35.0907	2.67991	0.62624	4.27937	1.87e-05	0.00016659	C17C3.3	WBGene00015889	C17C3.3	C17C3.3		F59A1.13	10.7556	-2.9717	0.98876	-3.00548	0.00265159	0.00802438	F59A1.13	WBGene00010299	F59A1.13	F59A1.13
	T23F2.2	254.666	1.33327	0.311569	4.2792	1.88e-05	0.00016663	T23F2.2	WBGene00020735	T23F2.2	T23F2.2		fbxb-67	70.8513	-1.27385	0.424181	-3.00308	0.00267263	0.0080693	fbxb-67	WBGene00009862	fbxb-67	fbxb-67
	fbxa-135	15.9901	5.26867	1.23148	4.27833	1.88e-05	0.0001672	fbxa-135	WBGene00011539	fbxa-135	fbxa-135		W01A8.8	25.8302	-1.75217	0.585333	-2.99346	0.00275838	0.00827807	W01A8.8	WBGene00044988	W01A8.8	W01A8.8
	klp-17	143.139	1.54339	0.360756	4.2782	1.88e-05	0.0001672	klp-17	WBGene00002227	klp-17	klp-17		Y73B6BL.14	41.2853	-1.53789	0.514816	-2.98726	0.00281491	0.00841642	Y73B6BL.14	WBGene00022237	Y73B6BL.14	Y73B6BL.14
	W03D8.9	1946.84	1.28067	0.299437	4.27692	1.89e-05	0.0001679	W03D8.9	WBGene00020990	W03D8.9	W03D8.9		dhs-27	156.363	-1.02707	0.344413	-2.98208	0.00286297	0.00852554	dhs-27	WBGene00000990	dhs-27	dhs-27
	gln-2	1362.41	1.32034	0.30877	4.27614	1.9e-05	0.00016831	gln-2	WBGene00001603	gln-2	gln-2		pqn-88	39.7533	-1.43812	0.48347	-2.97458	0.00293395	0.00868502	pqn-88	WBGene00004168	pqn-88	pqn-88
	lact-4	667.136	1.13547	0.265608	4.275	1.91e-05	0.00016909	lact-4	WBGene00010877	lact-4	lact-4		acdh-1	23421.3	-1.01314	0.341203	-2.96933	0.00298454	0.00880863	acdh-1	WBGene00016943	acdh-1	acdh-1
	F54F12.1	228.681	1.74557	0.408434	4.27381	1.92e-05	0.00016955	F54F12.1	WBGene00010072	F54F12.1	F54F12.1		ccch-2	4.29395	-5.82645	1.97139	-2.9555	0.00312159	0.0091415	ccch-2	WBGene00009537	ccch-2	ccch-2
	T25B9.5	84.9642	1.79452	0.420485	4.26774	1.97e-05	0.00017351	T25B9.5	WBGene00012011	T25B9.5	T25B9.5		ins-31	4.23126	-5.81823	1.96914	-2.95471	0.0031296	0.00915868	ins-31	WBGene00002114	ins-31	ins-31
	R07C3.17	45.0656	2.32544	0.545265	4.26478	2e-05	0.00017566	R07C3.17	WBGene00269346	R07C3.17	R07C3.17		F30H5.5	6.8055	-3.96791	1.35545	-2.92736	0.0034185	0.00983007	F30H5.5	WBGene00044288	F30H5.5	F30H5.5
	Y55B1AR.4	167.883	1.43014	0.33535	4.26463	2e-05	0.00017566	Y55B1AR.4	WBGene00021908	Y55B1AR.4	Y55B1AR.4									Multiple Output Below			chs-2
	Y70D2A.1	33.4052	2.76251	0.647773	4.26462	2e-05	0.00017566	Y70D2A.1	WBGene00013496	npr-40	npr-40									chs-1	WBGene00000496	chs-1	hxk-3
	sre-50	9.3739	6.37288	1.49455	4.26408	2.01e-05	0.00017592	sre-50	WBGene00016834	sre-50	sre-50									chs-1	WBGene00000497	chs-2	mogs-1
	F22E5.6	16.2576	3.89225	0.913147	4.26246	2.02e-05	0.00017702	F22E5.6	WBGene00017705	F22E5.6	F22E5.6									hxk-1	WBGene00008780	hxk-1	nono-1
	K07F5.6	188.839	1.51239	0.354871	4.2618	2.03e-05	0.00017736	K07F5.6	WBGene00010634	K07F5.6	K07F5.6									hxk-1	WBGene00022306	hxk-3	twk-21
	ZK783.6	59.8389	1.84617	0.433189	4.2618	2.03e-05	0.00017736	ZK783.6	WBGene00044448	ZK783.6	ZK783.6									agl-1	WBGene00008775	mogs-1
	C15F1.2	101.038	2.37131	0.557086	4.25663	2.08e-05	0.00018083	C15F1.2	WBGene00015795	C15F1.2	C15F1.2									agl-1	WBGene00011050	agl-1
	C23H4.6	106.326	1.38412	0.325175	4.25655	2.08e-05	0.00018083	C23H4.6	WBGene00007694	C23H4.6	C23H4.6									psf-1	WBGene00011275	psf-1
	tat-2	465.758	1.17392	0.27582	4.2561	2.08e-05	0.0001811	tat-2	WBGene00019166	tat-2	tat-2									psf-1	WBGene00017778	nono-1
	C36H8.1	536.453	1.49508	0.351388	4.25478	2.09e-05	0.00018198	C36H8.1	WBGene00007987	C36H8.1	C36H8.1									twk-16	WBGene00006670	twk-16
	K08E3.2	9.25202	6.35378	1.49329	4.2549	2.09e-05	0.00018198	K08E3.2	WBGene00010662	K08E3.2	K08E3.2									twk-16	WBGene00006674	twk-21
	F58D2.2	789.805	1.51915	0.357237	4.25251	2.11e-05	0.00018337	F58D2.2	WBGene00010241	F58D2.2	F58D2.2
	C09D4.9	64.6995	1.81657	0.427294	4.25134	2.12e-05	0.00018423	C09D4.9	WBGene00206357	C09D4.9	C09D4.9
	C54G10.1	22.8061	3.35192	0.788761	4.2496	2.14e-05	0.00018548	C54G10.1	WBGene00008319	C54G10.1	C54G10.1
	nlp-30	44.1603	2.77649	0.653486	4.24873	2.15e-05	0.00018601	nlp-30	WBGene00003768	nlp-30	nlp-30
	D1081.19	82.1508	2.06353	0.485747	4.24815	2.16e-05	0.00018631	D1081.19	WBGene00304981	D1081.19	D1081.19
	ZC262.4	25.6592	2.80974	0.661398	4.24818	2.16e-05	0.00018631	ZC262.4	WBGene00022581	ZC262.4	ZC262.4
	mpz-4	282.538	1.53496	0.361351	4.24783	2.16e-05	0.00018648	mpz-4	WBGene00019165	mpz-4	mpz-4
	ZK673.6	72.3697	1.79317	0.422216	4.24703	2.17e-05	0.00018704	ZK673.6	WBGene00014062	ZK673.6	ZK673.6
	trpa-2	92.3751	1.48631	0.350036	4.24615	2.17e-05	0.00018769	trpa-2	WBGene00010873	trpa-2	trpa-2
	ZK1053.2	426.927	1.2781	0.301025	4.24582	2.18e-05	0.00018787	ZK1053.2	WBGene00014197	ZK1053.2	ZK1053.2
	dpy-1	54.0442	2.28805	0.538973	4.2452	2.18e-05	0.00018816	dpy-1	WBGene00001063	dpy-1	dpy-1
	C06A6.7	92.7756	1.56875	0.369749	4.24276	2.21e-05	0.00018968	C06A6.7	WBGene00015511	C06A6.7	C06A6.7
	F15D4.6	32.3986	2.33901	0.551363	4.24224	2.21e-05	0.00019002	F15D4.6	WBGene00008863	F15D4.6	F15D4.6
	fbxa-67	170.952	1.24802	0.294226	4.2417	2.22e-05	0.00019019	fbxa-67	WBGene00020457	fbxa-67	fbxa-67
	ferl-1	35.8637	2.5003	0.589609	4.24061	2.23e-05	0.00019102	ferl-1	WBGene00020262	ferl-1	ferl-1
	T02B11.9	132.402	1.58659	0.374212	4.23983	2.24e-05	0.0001915	T02B11.9	WBGene00044777	T02B11.9	T02B11.9
	M01G12.9	306.359	1.36705	0.322489	4.23905	2.24e-05	0.00019206	M01G12.9	WBGene00010822	M01G12.9	M01G12.9
	best-21	167.367	1.37609	0.324651	4.23868	2.25e-05	0.00019228	best-21	WBGene00013520	best-21	best-21
	C31H1.1	173.104	1.67996	0.396435	4.23767	2.26e-05	0.00019296	C31H1.1	WBGene00016286	C31H1.1	C31H1.1
	F32D1.11	98.4421	2.3646	0.557984	4.23775	2.26e-05	0.00019296	F32D1.11	WBGene00044530	F32D1.11	F32D1.11
	F25B3.5	111.6	1.47721	0.348695	4.23639	2.27e-05	0.00019376	F25B3.5	WBGene00009102	F25B3.5	F25B3.5
	W06G6.20	51.8785	2.23542	0.527708	4.23609	2.27e-05	0.00019392	W06G6.20	WBGene00219308	W06G6.20	W06G6.20
	H13N06.2	75.9762	2.02132	0.477236	4.23546	2.28e-05	0.00019437	H13N06.2	WBGene00010396	H13N06.2	H13N06.2
	Y48G1C.5	269.135	1.39375	0.329161	4.23425	2.29e-05	0.00019532	Y48G1C.5	WBGene00021678	Y48G1C.5	Y48G1C.5
	ZK666.8	60.062	2.01174	0.475287	4.23268	2.31e-05	0.0001963	ZK666.8	WBGene00014048	ZK666.8	ZK666.8
	F56D5.2	44.9312	2.21672	0.523989	4.23046	2.33e-05	0.00019791	F56D5.2	WBGene00010147	F56D5.2	F56D5.2
	F40H3.3	40.4087	2.88612	0.682373	4.22954	2.34e-05	0.00019856	F40H3.3	WBGene00018251	F40H3.3	F40H3.3
	nas-4	56.0669	1.84301	0.43585	4.22854	2.35e-05	0.00019934	nas-4	WBGene00003523	nas-4	nas-4
	F59C6.16	1134.69	1.44289	0.341258	4.22813	2.36e-05	0.0001996	F59C6.16	WBGene00077764	F59C6.16	F59C6.16
	lin-1	241.561	1.12053	0.265034	4.22788	2.36e-05	0.00019972	lin-1	WBGene00002990	lin-1	lin-1
	C54G4.4	32.094	2.79922	0.662152	4.22746	2.36e-05	0.0001999	C54G4.4	WBGene00008314	C54G4.4	C54G4.4
	C18E9.9	977.955	1.04144	0.246384	4.2269	2.37e-05	0.0002002	C18E9.9	WBGene00007689	C18E9.9	C18E9.9
	clhm-1	73.6369	1.65133	0.390687	4.22672	2.37e-05	0.00020026	clhm-1	WBGene00016626	clhm-1	clhm-1
	msp-55	3054.24	1.2188	0.288541	4.224	2.4e-05	0.00020239	msp-55	WBGene00003448	msp-55	msp-55
	F19B6.3	50.5723	2.32805	0.551366	4.22233	2.42e-05	0.00020349	F19B6.3	WBGene00008949	F19B6.3	F19B6.3
	nep-20	135.11	1.60153	0.379316	4.22215	2.42e-05	0.00020354	nep-20	WBGene00020293	nep-20	nep-20
	frpr-14	28.8882	2.59099	0.613825	4.22105	2.43e-05	0.00020404	frpr-14	WBGene00019496	frpr-14	frpr-14
	Y54E2A.5	99.7513	1.57699	0.373639	4.22062	2.44e-05	0.00020433	Y54E2A.5	WBGene00013190	Y54E2A.5	Y54E2A.5
	R05H10.1	82.3212	2.47506	0.586439	4.22048	2.44e-05	0.00020436	R05H10.1	WBGene00011042	R05H10.1	R05H10.1
	scrm-8	132.582	1.66965	0.395745	4.219	2.45e-05	0.0002055	scrm-8	WBGene00019530	scrm-8	scrm-8
	clec-151	410.941	1.42011	0.33674	4.21723	2.47e-05	0.0002065	clec-151	WBGene00008659	clec-151	clec-151
	grl-4	1017.12	1.05124	0.249282	4.21709	2.47e-05	0.00020653	grl-4	WBGene00001713	grl-4	grl-4
	nhr-21	231.808	1.1101	0.263298	4.21613	2.49e-05	0.00020731	nhr-21	WBGene00003620	nhr-21	nhr-21
	ech-9	68.8577	2.05664	0.487826	4.21592	2.49e-05	0.0002074	ech-9	WBGene00001158	ech-9	ech-9
	lgc-6	13.1871	5.88381	1.39739	4.21056	2.55e-05	0.00021072	lgc-6	WBGene00017544	lgc-6	lgc-6
	B0205.10	801.018	1.30489	0.310091	4.20808	2.58e-05	0.00021253	B0205.10	WBGene00015024	B0205.10	B0205.10
	C27D9.2	26.3374	3.20266	0.761052	4.2082	2.57e-05	0.00021253	C27D9.2	WBGene00016164	C27D9.2	C27D9.2
	F10D11.3	136.953	1.66434	0.395817	4.20484	2.61e-05	0.00021498	F10D11.3	WBGene00008649	F10D11.3	F10D11.3
	C14B1.3	406.996	1.02901	0.244752	4.20431	2.62e-05	0.00021537	C14B1.3	WBGene00007574	C14B1.3	C14B1.3
	C08B6.10	239.06	1.36809	0.325419	4.2041	2.62e-05	0.00021537	C08B6.10	WBGene00007430	C08B6.10	C08B6.10
	tag-273	1172.36	1.06065	0.252392	4.2024	2.64e-05	0.00021657	tag-273	WBGene00013289	tag-273	tag-273
	Y37E11AL.2	309.708	1.46602	0.348972	4.20097	2.66e-05	0.00021783	Y37E11AL.2	WBGene00021358	Y37E11AL.2	Y37E11AL.2
	ift-139	35.645	2.23207	0.531417	4.20022	2.67e-05	0.00021824	ift-139	WBGene00022696	ift-139	ift-139
	F46A9.2	186.045	1.61524	0.384655	4.19919	2.68e-05	0.00021913	F46A9.2	WBGene00009755	F46A9.2	F46A9.2
	F42G4.2	252.945	1.53552	0.365885	4.19672	2.71e-05	0.00022122	F42G4.2	WBGene00009641	F42G4.2	F42G4.2
	T03F6.4	49.6181	2.29004	0.545859	4.1953	2.73e-05	0.00022239	T03F6.4	WBGene00011400	T03F6.4	T03F6.4
	F07C3.9	117.738	1.49514	0.356401	4.1951	2.73e-05	0.00022248	F07C3.9	WBGene00017197	F07C3.9	F07C3.9
	F42A9.3	129.646	1.52139	0.362704	4.19458	2.73e-05	0.00022289	F42A9.3	WBGene00018332	F42A9.3	F42A9.3
	lin-44	98.5498	1.51526	0.361431	4.19239	2.76e-05	0.00022442	lin-44	WBGene00003029	lin-44	lin-44
	F56D6.14	41.7988	2.01041	0.479622	4.19166	2.77e-05	0.00022491	F56D6.14	WBGene00044476	F56D6.14	F56D6.14
	F57H12.5	116.783	1.75998	0.420043	4.18999	2.79e-05	0.00022635	F57H12.5	WBGene00019020	F57H12.5	F57H12.5
	T07F12.4	143.988	1.22697	0.292877	4.18938	2.8e-05	0.0002266	T07F12.4	WBGene00020324	T07F12.4	T07F12.4
	F59A7.2	133.079	1.51622	0.361954	4.189	2.8e-05	0.0002268	F59A7.2	WBGene00019090	F59A7.2	F59A7.2
	F40F9.10	21.3846	3.12158	0.745583	4.18676	2.83e-05	0.00022872	F40F9.10	WBGene00009586	F40F9.10	F40F9.10
	abts-3	292.161	1.17147	0.279934	4.1848	2.85e-05	0.00023016	abts-3	WBGene00019018	abts-3	abts-3
	ZK105.13	40.5872	2.06346	0.493337	4.18267	2.88e-05	0.00023188	ZK105.13	WBGene00235114	ZK105.13	ZK105.13
	Y51B9A.7	31.7469	2.64987	0.633885	4.18036	2.91e-05	0.0002337	Y51B9A.7	WBGene00013089	Y51B9A.7	Y51B9A.7
	F02E11.2	38.8372	2.1118	0.505216	4.17999	2.92e-05	0.00023396	F02E11.2	WBGene00017180	F02E11.2	F02E11.2
	hil-3	469.069	1.69166	0.404995	4.17699	2.95e-05	0.00023674	hil-3	WBGene00001854	hil-3	hil-3
	Y32G9B.1	68.0534	2.796	0.669484	4.17635	2.96e-05	0.00023729	Y32G9B.1	WBGene00021309	Y32G9B.1	Y32G9B.1
	F09B9.4	659.759	1.01321	0.242817	4.17275	3.01e-05	0.00024005	F09B9.4	WBGene00008603	F09B9.4	F09B9.4
	oac-9	221.298	1.40013	0.33566	4.17128	3.03e-05	0.00024149	oac-9	WBGene00016753	oac-9	oac-9
	W01B6.6	158.769	1.63217	0.391434	4.16972	3.05e-05	0.00024258	W01B6.6	WBGene00012173	W01B6.6	W01B6.6
	pqn-54	114.372	2.14157	0.513628	4.16951	3.05e-05	0.00024269	pqn-54	WBGene00004139	pqn-54	pqn-54
	T23G11.1	1468.39	1.26102	0.302459	4.16924	3.06e-05	0.00024285	T23G11.1	WBGene00011968	T23G11.1	T23G11.1
	nhl-1	301.436	1.18869	0.28516	4.16849	3.07e-05	0.00024343	nhl-1	WBGene00003597	nhl-1	nhl-1
	ZK930.4	200.692	1.55342	0.372819	4.1667	3.09e-05	0.00024501	ZK930.4	WBGene00014154	ZK930.4	ZK930.4
	F26A10.2	220.836	1.88371	0.4522	4.16567	3.1e-05	0.00024577	F26A10.2	WBGene00017814	F26A10.2	F26A10.2
	pax-3	34.4528	2.24236	0.538322	4.16546	3.11e-05	0.00024588	pax-3	WBGene00003939	pax-3	pax-3
	stn-1	308.735	1.001	0.240328	4.16513	3.11e-05	0.00024613	stn-1	WBGene00006062	stn-1	stn-1
	W02A2.8	196.933	1.5404	0.369849	4.16494	3.11e-05	0.00024621	W02A2.8	WBGene00012191	W02A2.8	W02A2.8
	Y69F12A.1	86.2935	1.68191	0.403923	4.16393	3.13e-05	0.00024684	Y69F12A.1	WBGene00022102	Y69F12A.1	Y69F12A.1
	B0252.5	390.374	1.28767	0.309359	4.16237	3.15e-05	0.00024807	B0252.5	WBGene00015089	B0252.5	B0252.5
	Y6E2A.10	164.624	1.58884	0.381815	4.16127	3.16e-05	0.00024904	Y6E2A.10	WBGene00050915	Y6E2A.10	Y6E2A.10
	hecw-1	183.02	1.37502	0.330679	4.15818	3.21e-05	0.00025185	hecw-1	WBGene00009738	hecw-1	hecw-1
	C35A11.2	52.5811	2.33605	0.561859	4.15771	3.21e-05	0.00025213	C35A11.2	WBGene00016429	C35A11.2	C35A11.2
	ndnf-1	181.329	1.13191	0.272282	4.15711	3.22e-05	0.00025268	ndnf-1	WBGene00021893	ndnf-1	ndnf-1
	F57A10.2	21.9165	3.08506	0.742207	4.1566	3.23e-05	0.0002529	F57A10.2	WBGene00010184	F57A10.2	F57A10.2
	C14A4.8	52.4588	2.08449	0.501686	4.15497	3.25e-05	0.00025459	C14A4.8	WBGene00007559	C14A4.8	C14A4.8
	T08B6.4	1536.66	1.39151	0.334966	4.15418	3.26e-05	0.00025534	T08B6.4	WBGene00020353	T08B6.4	T08B6.4
	kvs-2	33.466	2.23451	0.538028	4.15315	3.28e-05	0.00025589	kvs-2	WBGene00007862	kvs-2	kvs-2
	nas-30	67.1415	2.26389	0.545099	4.15317	3.28e-05	0.00025589	nas-30	WBGene00003548	nas-30	nas-30
	nhr-183	66.7148	1.71802	0.413663	4.15318	3.28e-05	0.00025589	nhr-183	WBGene00018266	nhr-183	nhr-183
	C33H5.13	374.242	1.00949	0.243246	4.15006	3.32e-05	0.00025869	C33H5.13	WBGene00016379	C33H5.13	C33H5.13
	fbxa-209	50.9405	1.83421	0.442054	4.14928	3.34e-05	0.0002594	fbxa-209	WBGene00012533	fbxa-209	fbxa-209
	unc-49	304.888	1.07609	0.259371	4.14883	3.34e-05	0.00025971	unc-49	WBGene00006784	unc-49	unc-49
	T19D12.5	124.933	1.46245	0.352557	4.14812	3.35e-05	0.00026039	T19D12.5	WBGene00020580	T19D12.5	T19D12.5
	lbp-7	1126.23	1.16515	0.280996	4.14651	3.38e-05	0.000262	lbp-7	WBGene00002259	lbp-7	lbp-7
	C34F11.1	88.972	1.67929	0.405057	4.14581	3.39e-05	0.00026244	C34F11.1	WBGene00016413	C34F11.1	C34F11.1
	cut-3	14.6711	5.11954	1.23498	4.14546	3.39e-05	0.00026267	cut-3	WBGene00009041	cut-3	cut-3
	rnst-2	368.78	1.06374	0.256731	4.14343	3.42e-05	0.00026457	rnst-2	WBGene00019624	rnst-2	rnst-2
	C06E4.8	38.5626	2.23316	0.539045	4.1428	3.43e-05	0.00026493	C06E4.8	WBGene00015537	C06E4.8	C06E4.8
	F22B5.5	285.683	1.42195	0.343476	4.13989	3.47e-05	0.00026723	F22B5.5	WBGene00009043	F22B5.5	F22B5.5
	D1086.17	1070.96	1.10848	0.267763	4.13978	3.48e-05	0.00026724	D1086.17	WBGene00045355	D1086.17	D1086.17
	clec-73	884.284	1.34516	0.325273	4.13548	3.54e-05	0.00027131	clec-73	WBGene00021579	clec-73	clec-73
	pals-38	15.2408	4.55395	1.10138	4.13477	3.55e-05	0.00027189	pals-38	WBGene00008302	pals-38	pals-38
	Y97E10AR.2	89.0142	1.55842	0.377039	4.13331	3.58e-05	0.00027326	Y97E10AR.2	WBGene00022397	Y97E10AR.2	Y97E10AR.2
	C05A9.2	170.881	1.2854	0.311006	4.13304	3.58e-05	0.00027343	C05A9.2	WBGene00007317	C05A9.2	C05A9.2
	C49H3.16	69.795	2.71915	0.657917	4.13296	3.58e-05	0.00027343	C49H3.16	WBGene00219436	C49H3.16	C49H3.16
	nhx-9	194.759	1.47235	0.356406	4.1311	3.61e-05	0.00027541	nhx-9	WBGene00003736	nhx-9	nhx-9
	spe-49	67.3684	1.80707	0.437518	4.13027	3.62e-05	0.00027628	spe-49	WBGene00019667	spe-49	spe-49
	nex-3	1222.47	1.00286	0.242835	4.12981	3.63e-05	0.00027662	nex-3	WBGene00003590	nex-3	nex-3
	bgnt-1.4	39.7956	2.33626	0.56588	4.12855	3.65e-05	0.00027773	bgnt-1.4	WBGene00015982	bgnt-1.4	bgnt-1.4
	ckk-1	117.293	1.48391	0.359694	4.12547	3.7e-05	0.00028109	ckk-1	WBGene00000518	ckk-1	ckk-1
	tag-164	398.669	1.29864	0.314915	4.12379	3.73e-05	0.00028265	tag-164	WBGene00006509	tag-164	tag-164
	F21H7.5	1990.45	1.212	0.293955	4.1231	3.74e-05	0.00028337	F21H7.5	WBGene00009031	F21H7.5	F21H7.5
	C54G4.3	258.876	1.18379	0.287199	4.12184	3.76e-05	0.00028467	C54G4.3	WBGene00008313	C54G4.3	C54G4.3
	K11C4.1	298.578	1.5052	0.365215	4.12141	3.77e-05	0.00028507	K11C4.1	WBGene00019642	K11C4.1	K11C4.1
	col-159	13504.4	1.26124	0.306224	4.11868	3.81e-05	0.00028808	col-159	WBGene00000732	col-159	col-159
	clpr-2	20.3621	3.00675	0.730265	4.11734	3.83e-05	0.00028899	clpr-2	WBGene00023410	clpr-2	clpr-2
	ctg-2	385.768	1.05536	0.256327	4.11724	3.83e-05	0.00028899	ctg-2	WBGene00011756	ctg-2	ctg-2
	pqn-26	42.0671	2.51919	0.61221	4.11492	3.87e-05	0.00029139	pqn-26	WBGene00004115	pqn-26	pqn-26
	T11F8.4	138.392	1.68065	0.408546	4.11373	3.89e-05	0.00029199	T11F8.4	WBGene00020435	T11F8.4	T11F8.4
	BE10.1	243.029	1.50681	0.366402	4.11245	3.91e-05	0.00029322	BE10.1	WBGene00007209	BE10.1	BE10.1
	scrm-1	361.522	1.09301	0.265806	4.11207	3.92e-05	0.00029345	scrm-1	WBGene00011935	scrm-1	scrm-1
	Y102A11A.2	119.906	1.49398	0.363449	4.11058	3.95e-05	0.00029492	Y102A11A.2	WBGene00022412	Y102A11A.2	Y102A11A.2
	folr-1	23.1555	2.87773	0.70009	4.11051	3.95e-05	0.00029492	folr-1	WBGene00007648	folr-1	folr-1
	W06D4.3	81.5221	1.69941	0.413624	4.10858	3.98e-05	0.00029699	W06D4.3	WBGene00012297	W06D4.3	W06D4.3
	Y43C5A.7	176.028	1.81111	0.440826	4.10845	3.98e-05	0.00029703	Y43C5A.7	WBGene00044922	Y43C5A.7	Y43C5A.7
	D1014.13	132.107	1.60211	0.390008	4.1079	3.99e-05	0.00029722	D1014.13	WBGene00303233	D1014.13	D1014.13
	stn-2	119.114	1.26179	0.30719	4.10753	4e-05	0.00029757	stn-2	WBGene00017866	stn-2	stn-2
	clec-166	175.588	1.28205	0.31217	4.1069	4.01e-05	0.00029812	clec-166	WBGene00009518	clec-166	clec-166
	ifc-2	7094.58	1.03125	0.251246	4.10452	4.05e-05	0.00030087	ifc-2	WBGene00002056	ifc-2	ifc-2
	B0348.2	22.0332	3.19189	0.777838	4.10354	4.07e-05	0.00030182	B0348.2	WBGene00015152	B0348.2	B0348.2
	F36A2.11	208.609	1.37034	0.334088	4.10174	4.1e-05	0.00030337	F36A2.11	WBGene00009458	F36A2.11	F36A2.11
	Y69A2AR.19	1273.48	1.37128	0.334315	4.10177	4.1e-05	0.00030337	Y69A2AR.19	WBGene00022090	Y69A2AR.19	Y69A2AR.19
	R11E3.1	413.999	1.26429	0.308281	4.10108	4.11e-05	0.00030412	R11E3.1	WBGene00020003	R11E3.1	R11E3.1
	B0205.14	18.371	3.18364	0.776423	4.10039	4.12e-05	0.00030476	B0205.14	WBGene00044646	B0205.14	B0205.14
	Y46B2A.4	81.2384	1.6341	0.398538	4.10024	4.13e-05	0.00030479	Y46B2A.4	WBGene00284850	Y46B2A.4	Y46B2A.4
	npax-2	25.5144	3.4167	0.833307	4.10016	4.13e-05	0.00030479	npax-2	WBGene00018591	npax-2	npax-2
	E03H12.5	1044.56	1.28187	0.312646	4.10005	4.13e-05	0.0003048	E03H12.5	WBGene00017112	E03H12.5	E03H12.5
	ZK686.5	54.1254	1.97235	0.481173	4.09905	4.15e-05	0.00030573	ZK686.5	WBGene00022795	ZK686.5	ZK686.5
	csp-2	87.5779	1.67766	0.40932	4.09865	4.16e-05	0.00030612	csp-2	WBGene00000820	csp-2	csp-2
	nlp-8	147.431	1.30118	0.317487	4.09839	4.16e-05	0.0003062	nlp-8	WBGene00003746	nlp-8	nlp-8
	F28B12.1	74.9067	1.54547	0.377248	4.0967	4.19e-05	0.00030818	F28B12.1	WBGene00017894	F28B12.1	F28B12.1
	gcy-8	16.4859	3.88317	0.948128	4.09562	4.21e-05	0.00030935	gcy-8	WBGene00001535	gcy-8	gcy-8
	T05C12.1	389.642	1.23856	0.302462	4.09494	4.22e-05	0.00030999	T05C12.1	WBGene00011466	T05C12.1	T05C12.1
	C25H3.1	41.942	2.03997	0.498194	4.09473	4.23e-05	0.00031001	C25H3.1	WBGene00016111	C25H3.1	C25H3.1
	flp-8	148.044	1.29355	0.315967	4.09393	4.24e-05	0.0003108	flp-8	WBGene00001451	flp-8	flp-8
	kin-21	106.469	1.51604	0.370449	4.09244	4.27e-05	0.00031228	kin-21	WBGene00002204	kin-21	kin-21
	Y113G7C.1	1129.04	1.40319	0.342902	4.09211	4.27e-05	0.00031257	Y113G7C.1	WBGene00013771	Y113G7C.1	Y113G7C.1
	T25F10.3	305.075	1.05005	0.256795	4.08907	4.33e-05	0.00031602	T25F10.3	WBGene00020806	T25F10.3	T25F10.3
	T21G5.1	242.767	1.3171	0.322111	4.08897	4.33e-05	0.00031603	T21G5.1	WBGene00020659	T21G5.1	T21G5.1
	F54C9.11	162.385	1.24535	0.304587	4.08865	4.34e-05	0.00031619	F54C9.11	WBGene00010045	F54C9.11	F54C9.11
	C36C5.12	71.1041	1.69155	0.413803	4.08782	4.35e-05	0.00031705	C36C5.12	WBGene00016481	C36C5.12	C36C5.12
	swt-5	54.6321	2.33692	0.571812	4.08686	4.37e-05	0.00031794	swt-5	WBGene00010594	swt-5	swt-5
	glc-4	101.444	1.4507	0.355058	4.08582	4.39e-05	0.00031896	glc-4	WBGene00001594	glc-4	glc-4
	T23B3.5	849.686	1.16699	0.285979	4.08067	4.49e-05	0.00032473	T23B3.5	WBGene00020713	T23B3.5	T23B3.5
	rig-5	22.1326	3.19928	0.784086	4.08026	4.5e-05	0.00032516	rig-5	WBGene00004372	rig-5	rig-5
	R02D5.7	214.712	1.29202	0.316697	4.07967	4.51e-05	0.00032557	R02D5.7	WBGene00010980	R02D5.7	R02D5.7
	M03C11.1	58.8755	1.84471	0.452197	4.07944	4.51e-05	0.00032575	M03C11.1	WBGene00010838	M03C11.1	M03C11.1
	phat-4	429.569	1.22609	0.300593	4.0789	4.52e-05	0.00032624	phat-4	WBGene00020237	phat-4	phat-4
	pgph-3	661.576	1.29048	0.316387	4.07879	4.53e-05	0.00032625	pgph-3	WBGene00016892	pgph-3	pgph-3
	B0563.9	19.2325	3.70411	0.908205	4.0785	4.53e-05	0.00032648	B0563.9	WBGene00044687	B0563.9	B0563.9
	B0379.2	276.914	1.39943	0.343189	4.07774	4.55e-05	0.00032717	B0379.2	WBGene00007156	B0379.2	B0379.2
	Y69E1A.8	113.011	1.8263	0.447863	4.0778	4.55e-05	0.00032717	Y69E1A.8	WBGene00013478	Y69E1A.8	Y69E1A.8
	F34D10.9	203.535	1.31955	0.32362	4.07747	4.55e-05	0.00032741	F34D10.9	WBGene00045484	F34D10.9	F34D10.9
	hdl-2	179.086	1.50807	0.369866	4.07733	4.56e-05	0.00032746	hdl-2	WBGene00006409	hdl-2	hdl-2
	T20B6.2	66.1603	2.15062	0.52752	4.07685	4.56e-05	0.00032786	T20B6.2	WBGene00020598	T20B6.2	T20B6.2
	fbxa-30	14.5669	4.54008	1.11377	4.07631	4.58e-05	0.00032821	fbxa-30	WBGene00013837	fbxa-30	fbxa-30
	C17G10.3	191.518	1.33843	0.328422	4.07533	4.59e-05	0.00032932	C17G10.3	WBGene00015917	C17G10.3	C17G10.3
	nep-13	119.911	1.54236	0.378616	4.07367	4.63e-05	0.00033112	nep-13	WBGene00018196	nep-13	nep-13
	ZK1248.5	319.253	1.43031	0.351171	4.07297	4.64e-05	0.00033196	ZK1248.5	WBGene00022876	ZK1248.5	ZK1248.5
	R02E4.3	651.032	3.61735	0.888358	4.07195	4.66e-05	0.00033301	R02E4.3	WBGene00044724	R02E4.3	R02E4.3
	ZC513.3	45.1752	1.90912	0.468891	4.07157	4.67e-05	0.00033341	ZC513.3	WBGene00022628	ZC513.3	ZC513.3
	che-3	78.097	1.48939	0.365821	4.07136	4.67e-05	0.00033357	che-3	WBGene00000485	che-3	che-3
	mltn-2	34.5162	2.3042	0.566108	4.07025	4.7e-05	0.00033503	mltn-2	WBGene00013126	mltn-2	mltn-2
	F33A8.10	40.2543	2.4138	0.593107	4.06976	4.71e-05	0.00033541	F33A8.10	WBGene00009356	srlf-15	srlf-15
	Y51H4A.13	99.3791	1.63644	0.402135	4.06938	4.71e-05	0.00033571	Y51H4A.13	WBGene00013107	Y51H4A.13	Y51H4A.13
	C45B11.2	17.9866	3.32759	0.817782	4.06905	4.72e-05	0.00033605	C45B11.2	WBGene00008105	C45B11.2	C45B11.2
	M88.4	98.3336	1.43587	0.352912	4.06863	4.73e-05	0.00033647	M88.4	WBGene00010907	M88.4	M88.4
	Y116A8C.469	32.078	2.52392	0.620518	4.06744	4.75e-05	0.00033767	Y116A8C.469	WBGene00235305	Y116A8C.469	Y116A8C.469
	F35E12.9	577.583	1.25119	0.307639	4.06708	4.76e-05	0.00033805	F35E12.9	WBGene00009433	F35E12.9	F35E12.9
	K08F4.5	389.832	1.29767	0.319259	4.06464	4.81e-05	0.00034107	K08F4.5	WBGene00010679	K08F4.5	K08F4.5
	nlp-60	19.6897	3.0913	0.760541	4.06461	4.81e-05	0.00034107	nlp-60	WBGene00017236	nlp-60	nlp-60
	F36F12.7	50.3927	1.89817	0.467398	4.06114	4.88e-05	0.00034459	F36F12.7	WBGene00018098	F36F12.7	F36F12.7
	thn-2	713.356	1.07608	0.264991	4.06082	4.89e-05	0.00034489	thn-2	WBGene00009215	thn-2	thn-2
	C18H7.1	13.1212	5.86963	1.4455	4.06064	4.89e-05	0.00034491	C18H7.1	WBGene00015993	C18H7.1	C18H7.1
	ZK507.3	60.434	1.81984	0.448296	4.05947	4.92e-05	0.0003465	ZK507.3	WBGene00013979	ZK507.3	ZK507.3
	gska-3	561.919	1.41967	0.349805	4.05845	4.94e-05	0.00034772	gska-3	WBGene00007977	gskl-2	gskl-2
	T10D4.14	8.34924	6.20792	1.52977	4.05807	4.95e-05	0.000348	T10D4.14	WBGene00044889	T10D4.14	T10D4.14
	nep-6	149.017	1.6904	0.41655	4.0581	4.95e-05	0.000348	nep-6	WBGene00017550	nep-6	nep-6
	ins-20	8.62333	6.25177	1.5407	4.05774	4.96e-05	0.00034835	ins-20	WBGene00002103	ins-20	ins-20
	C05C12.5	467.814	1.23981	0.305599	4.05699	4.97e-05	0.00034932	C05C12.5	WBGene00007337	C05C12.5	C05C12.5
	cest-8	43.5164	2.23247	0.550328	4.05661	4.98e-05	0.00034946	cest-8	WBGene00007691	cest-8	cest-8
	mig-17	117.981	1.3861	0.341715	4.05629	4.99e-05	0.00034979	mig-17	WBGene00003248	mig-17	mig-17
	W01D2.3	139.133	1.32577	0.326851	4.05619	4.99e-05	0.00034979	W01D2.3	WBGene00012180	W01D2.3	W01D2.3
	nlp-4	145.629	1.41325	0.348487	4.0554	5e-05	0.00035055	nlp-4	WBGene00003742	nlp-4	nlp-4
	Y53F4B.19	276.218	1.25136	0.308679	4.05394	5.04e-05	0.00035216	Y53F4B.19	WBGene00013165	Y53F4B.19	Y53F4B.19
	snf-2	172.231	1.47312	0.363648	4.05096	5.1e-05	0.00035639	snf-2	WBGene00004901	snf-2	snf-2
	F26C11.3	8.38106	6.21156	1.53459	4.04769	5.17e-05	0.00036042	F26C11.3	WBGene00009147	F26C11.3	F26C11.3
	C14A6.6	193.106	1.32723	0.328003	4.0464	5.2e-05	0.00036175	C14A6.6	WBGene00007570	C14A6.6	C14A6.6
	T20D4.12	46.9991	2.32556	0.574827	4.04567	5.22e-05	0.00036273	T20D4.12	WBGene00020618	T20D4.12	T20D4.12
	clec-79	681.482	1.24207	0.30702	4.04557	5.22e-05	0.00036273	clec-79	WBGene00018548	clec-79	clec-79
	prmn-1	257.794	1.15401	0.285311	4.04475	5.24e-05	0.00036387	prmn-1	WBGene00008571	prmn-1	prmn-1
	C08F8.6	552.331	1.16341	0.287732	4.04336	5.27e-05	0.00036557	C08F8.6	WBGene00007448	C08F8.6	C08F8.6
	F59B10.3	30.1077	2.85583	0.706425	4.04265	5.29e-05	0.00036639	F59B10.3	WBGene00010319	F59B10.3	F59B10.3
	ZK795.2	451.04	1.29619	0.320709	4.04164	5.31e-05	0.00036767	ZK795.2	WBGene00014082	ZK795.2	ZK795.2
	F21H7.2	338.23	1.32387	0.327771	4.039	5.37e-05	0.00037137	F21H7.2	WBGene00009028	F21H7.2	F21H7.2
	F42G4.6	72.8027	1.69893	0.420684	4.03849	5.38e-05	0.00037187	F42G4.6	WBGene00009643	F42G4.6	F42G4.6
	C33F10.1	2109.18	1.18488	0.29349	4.0372	5.41e-05	0.00037345	C33F10.1	WBGene00016351	C33F10.1	C33F10.1
	irld-1	135.476	1.38693	0.343529	4.03731	5.41e-05	0.00037345	irld-1	WBGene00044529	irld-1	irld-1
	msp-40	5152.05	1.13548	0.281243	4.03736	5.41e-05	0.00037345	msp-40	WBGene00003435	msp-40	msp-40
	F55B11.6	31.5246	2.30531	0.571227	4.03571	5.44e-05	0.00037508	F55B11.6	WBGene00044249	F55B11.6	F55B11.6
	C09B9.4	247.886	1.34595	0.3337	4.03341	5.5e-05	0.00037817	C09B9.4	WBGene00015629	C09B9.4	C09B9.4
	clec-153	197.363	1.59974	0.396716	4.03245	5.52e-05	0.00037957	clec-153	WBGene00008660	clec-153	clec-153
	F26D2.10	213.946	1.60936	0.399121	4.03225	5.52e-05	0.00037957	F26D2.10	WBGene00009149	F26D2.10	F26D2.10
	ptr-10	37.6624	2.85753	0.708663	4.03228	5.52e-05	0.00037957	ptr-10	WBGene00004224	ptr-10	ptr-10
	B0563.10	20.2276	3.21266	0.796995	4.03097	5.55e-05	0.00038118	B0563.10	WBGene00077673	B0563.10	B0563.10
	W03A5.1	118.527	1.63598	0.406016	4.02935	5.59e-05	0.0003832	W03A5.1	WBGene00020966	W03A5.1	W03A5.1
	mam-4	58.7648	2.2698	0.563782	4.02602	5.67e-05	0.00038804	mam-4	WBGene00011836	mam-4	mam-4
	T04C12.33	25.6186	2.90867	0.722489	4.02591	5.68e-05	0.00038807	T04C12.33	WBGene00271444	T04C12.33	T04C12.33
	arrd-4	51.4449	1.9981	0.496843	4.02159	5.78e-05	0.00039445	arrd-4	WBGene00014159	arrd-4	arrd-4
	F10A3.1	8.02863	6.15198	1.52984	4.02133	5.79e-05	0.00039469	F10A3.1	WBGene00008631	clc-32	clc-32
	acc-2	14.5074	4.04543	1.00601	4.02126	5.79e-05	0.00039469	acc-2	WBGene00008280	acc-2	acc-2
	Y39F10C.1	47.0399	1.86138	0.463103	4.01937	5.84e-05	0.00039738	Y39F10C.1	WBGene00021457	Y39F10C.1	Y39F10C.1
	cest-10	570.631	1.02147	0.254242	4.0177	5.88e-05	0.00039947	cest-10	WBGene00016595	cest-10	cest-10
	K08F8.5	112.316	1.45629	0.362489	4.01747	5.88e-05	0.00039965	K08F8.5	WBGene00010682	nsph-1.1	nsph-1.1
	T28F4.3	201.201	1.38151	0.344146	4.01432	5.96e-05	0.00040453	T28F4.3	WBGene00012138	T28F4.3	T28F4.3
	K01D12.10	7.8905	6.12523	1.52625	4.01324	5.99e-05	0.00040605	K01D12.10	WBGene00010469	K01D12.10	K01D12.10
	VY10G11R.1	14.2001	4.43437	1.10509	4.01268	6e-05	0.0004067	VY10G11R.1	WBGene00012159	VY10G11R.1	VY10G11R.1
	Y44A6D.1	13.941	4.01633	1.00124	4.01134	6.04e-05	0.00040803	Y44A6D.1	WBGene00012852	Y44A6D.1	Y44A6D.1
	irld-3	171.635	1.30897	0.326387	4.01048	6.06e-05	0.00040937	irld-3	WBGene00017175	irld-3	irld-3
	Y41D4B.17	30.4243	2.42357	0.604372	4.01007	6.07e-05	0.00040976	Y41D4B.17	WBGene00021519	Y41D4B.17	Y41D4B.17
	clec-218	614.326	1.06759	0.26624	4.00987	6.08e-05	0.00040977	clec-218	WBGene00020938	clec-218	clec-218
	abt-1	224.904	1.41243	0.352565	4.00616	6.17e-05	0.0004151	abt-1	WBGene00000019	abt-1	abt-1
	elo-7	103.323	1.53735	0.383844	4.00514	6.2e-05	0.00041639	elo-7	WBGene00001245	elo-7	elo-7
	C27D6.12	239.748	1.13051	0.282305	4.00459	6.21e-05	0.00041704	C27D6.12	WBGene00044389	pugs-1	pugs-1
	M02B1.2	296.177	1.03415	0.258267	4.00417	6.22e-05	0.00041745	M02B1.2	WBGene00010827	txt-19	txt-19
	F36G9.13	86.8462	1.88575	0.470982	4.00386	6.23e-05	0.00041782	F36G9.13	WBGene00009489	F36G9.13	F36G9.13
	Y58A7A.4	33.5712	2.4012	0.600052	4.00165	6.29e-05	0.00042086	Y58A7A.4	WBGene00021978	Y58A7A.4	Y58A7A.4
	C15H7.4	58.0775	2.00284	0.500585	4.00099	6.31e-05	0.00042164	C15H7.4	WBGene00007611	C15H7.4	C15H7.4
	glr-1	31.7105	2.19744	0.549227	4.00096	6.31e-05	0.00042164	glr-1	WBGene00001612	glr-1	glr-1
	cbp-3	452.225	1.09981	0.274918	4.00052	6.32e-05	0.00042227	cbp-3	WBGene00009595	cbp-3	cbp-3
	grsp-3	165.646	1.53313	0.383293	3.99988	6.34e-05	0.00042325	grsp-3	WBGene00016403	grsp-3	grsp-3
	C08F11.10	294.054	1.30626	0.326591	3.99969	6.34e-05	0.00042341	C08F11.10	WBGene00007457	C08F11.10	C08F11.10
	C36F7.5	152.724	1.35864	0.339771	3.99869	6.37e-05	0.0004247	C36F7.5	WBGene00007986	C36F7.5	C36F7.5
	Y45F10D.6	91.5898	1.44997	0.362643	3.99833	6.38e-05	0.00042519	Y45F10D.6	WBGene00012886	Y45F10D.6	Y45F10D.6
	C14A6.3	25.8006	2.82343	0.706352	3.99719	6.41e-05	0.00042573	C14A6.3	WBGene00007567	C14A6.3	C14A6.3
	F10C1.23	198.847	1.2198	0.305257	3.99599	6.44e-05	0.00042773	F10C1.23	WBGene00271819	F10C1.23	F10C1.23
	Y2H9A.4	71.6024	1.54673	0.387139	3.99528	6.46e-05	0.00042883	Y2H9A.4	WBGene00012381	Y2H9A.4	Y2H9A.4
	T10E10.4	40.0057	2.40358	0.601779	3.99412	6.49e-05	0.00043027	T10E10.4	WBGene00020421	chtb-3	chtb-3
	gpa-17	316.504	1.14439	0.286614	3.99278	6.53e-05	0.00043204	gpa-17	WBGene00022196	gpa-17	gpa-17
	Y71G12B.32	16.7193	3.42438	0.857741	3.99233	6.54e-05	0.00043238	Y71G12B.32	WBGene00044349	Y71G12B.32	Y71G12B.32
	F33D11.2	119.382	1.49753	0.37515	3.99181	6.56e-05	0.00043263	F33D11.2	WBGene00018001	F33D11.2	F33D11.2
	F48E3.8	88.4348	1.94262	0.486651	3.99181	6.56e-05	0.00043263	F48E3.8	WBGene00018607	chts-1	chts-1
	Y57G7A.5	261.199	1.33351	0.334116	3.99115	6.58e-05	0.00043349	Y57G7A.5	WBGene00021968	Y57G7A.5	Y57G7A.5
	F58H1.7	154.688	1.19572	0.299718	3.98948	6.62e-05	0.00043623	F58H1.7	WBGene00010290	F58H1.7	F58H1.7
	decr-1.3	185.811	1.35289	0.339186	3.98864	6.65e-05	0.00043722	decr-1.3	WBGene00011467	decr-1.3	decr-1.3
	T10E9.4	2381.14	1.26001	0.315917	3.98842	6.65e-05	0.00043732	T10E9.4	WBGene00020414	T10E9.4	T10E9.4
	ZK177.9	13.9938	4.02182	1.00901	3.98591	6.72e-05	0.00044078	ZK177.9	WBGene00022674	ZK177.9	ZK177.9
	K06H7.8	120.953	1.54374	0.387322	3.98567	6.73e-05	0.00044106	K06H7.8	WBGene00019459	K06H7.8	K06H7.8
	K08C9.2	870.383	1.16852	0.29333	3.98364	6.79e-05	0.00044381	K08C9.2	WBGene00010651	K08C9.2	K08C9.2
	C15H11.1	173.619	1.4851	0.372822	3.9834	6.79e-05	0.0004441	C15H11.1	WBGene00007613	C15H11.1	C15H11.1
	F28H6.8	11.4878	5.67646	1.42558	3.98186	6.84e-05	0.00044656	F28H6.8	WBGene00044137	F28H6.8	F28H6.8
	C33D9.10	7.88676	6.12632	1.53888	3.98103	6.86e-05	0.00044716	C33D9.10	WBGene00044239	C33D9.10	C33D9.10
	C09G5.7	89.865	1.57485	0.395731	3.97958	6.9e-05	0.00044972	C09G5.7	WBGene00007489	C09G5.7	C09G5.7
	W09C3.8	79.2421	1.50121	0.377247	3.97938	6.91e-05	0.00044993	W09C3.8	WBGene00021115	W09C3.8	W09C3.8
	T01D3.6	4025.34	1.19072	0.299277	3.97865	6.93e-05	0.00045092	T01D3.6	WBGene00011330	T01D3.6	T01D3.6
	bath-46	19.5629	2.97609	0.748027	3.97858	6.93e-05	0.00045092	bath-46	WBGene00020325	bath-46	bath-46
	F01D4.8	26.2916	2.56891	0.64574	3.97824	6.94e-05	0.00045105	F01D4.8	WBGene00008490	F01D4.8	F01D4.8
	tmd-2	260.559	1.05066	0.26411	3.97813	6.95e-05	0.00045109	tmd-2	WBGene00006582	tmd-2	tmd-2
	Y105C5B.17	64.2457	1.74135	0.437849	3.97706	6.98e-05	0.00045225	Y105C5B.17	WBGene00013656	Y105C5B.17	Y105C5B.17
	ZK596.1	232.591	1.20999	0.304391	3.97511	7.03e-05	0.00045493	ZK596.1	WBGene00014006	srlf-30	srlf-30
	C18H2.5	171.076	1.50162	0.377921	3.97338	7.09e-05	0.00045773	C18H2.5	WBGene00015992	C18H2.5	C18H2.5
	F46G11.2	102.912	1.72827	0.43503	3.97277	7.1e-05	0.00045856	F46G11.2	WBGene00018515	F46G11.2	F46G11.2
	daao-1	163.103	1.33787	0.336776	3.97257	7.11e-05	0.00045877	daao-1	WBGene00022076	daao-1	daao-1
	dpy-14	36.5921	2.50723	0.631317	3.97143	7.14e-05	0.00046043	dpy-14	WBGene00001075	dpy-14	dpy-14
	col-146	3375.63	2.86438	0.721301	3.97113	7.15e-05	0.00046083	col-146	WBGene00000719	col-146	col-146
	tag-344	103.668	1.55765	0.392376	3.96978	7.19e-05	0.00046311	tag-344	WBGene00015230	tag-344	tag-344
	ccpp-6	20.2876	3.02472	0.761967	3.96962	7.2e-05	0.00046324	ccpp-6	WBGene00017136	ccpp-6	ccpp-6
	try-7	119.344	1.48391	0.373894	3.9688	7.22e-05	0.00046449	try-7	WBGene00006625	try-7	try-7
	C17B7.12	21.873	2.9076	0.73299	3.96677	7.29e-05	0.00046776	C17B7.12	WBGene00015886	C17B7.12	C17B7.12
	Y116F11B.7	73.9081	1.80024	0.453861	3.9665	7.29e-05	0.0004681	Y116F11B.7	WBGene00013823	Y116F11B.7	Y116F11B.7
	R03H10.7	35.9267	2.57272	0.648628	3.96641	7.3e-05	0.0004681	R03H10.7	WBGene00019859	R03H10.7	R03H10.7
	W08E12.4	7.94097	6.14035	1.54871	3.96481	7.35e-05	0.00047072	W08E12.4	WBGene00021085	W08E12.4	W08E12.4
	C16C8.22	66.4032	1.77472	0.447717	3.96393	7.37e-05	0.00047166	C16C8.22	WBGene00195072	C16C8.22	C16C8.22
	K01D12.5	44.4496	2.33748	0.589711	3.96378	7.38e-05	0.00047168	K01D12.5	WBGene00010464	K01D12.5	K01D12.5
	ZK930.6	100.826	1.53931	0.388581	3.96135	7.45e-05	0.00047532	ZK930.6	WBGene00014156	ZK930.6	ZK930.6
	ttr-21	130.716	1.31273	0.33156	3.95925	7.52e-05	0.00047873	ttr-21	WBGene00008628	ttr-21	ttr-21
	cutl-14	61.1664	1.86733	0.471703	3.95869	7.54e-05	0.00047968	cutl-14	WBGene00015231	cutl-14	cutl-14
	Y71G12B.3	252.169	1.43092	0.361496	3.95832	7.55e-05	0.00048006	Y71G12B.3	WBGene00022143	Y71G12B.3	Y71G12B.3
	best-1	61.52	1.83895	0.464671	3.95753	7.57e-05	0.00048147	best-1	WBGene00007203	best-1	best-1
	nkb-2	373.994	1.30992	0.331012	3.95733	7.58e-05	0.00048169	nkb-2	WBGene00008074	nkb-2	nkb-2
	Y51B9A.5	281.179	1.34658	0.340318	3.95682	7.6e-05	0.00048219	Y51B9A.5	WBGene00013087	Y51B9A.5	Y51B9A.5
	B0334.10	17.4643	3.52855	0.891963	3.95594	7.62e-05	0.00048342	B0334.10	WBGene00007148	B0334.10	B0334.10
	F19F10.3	103.078	1.42824	0.361067	3.95562	7.63e-05	0.0004837	F19F10.3	WBGene00017599	F19F10.3	F19F10.3
	nmgp-1	92.8348	1.43294	0.362248	3.95568	7.63e-05	0.0004837	nmgp-1	WBGene00017437	nmgp-1	nmgp-1
	pqn-74	267.216	1.66587	0.42115	3.95553	7.64e-05	0.00048371	pqn-74	WBGene00004156	pqn-74	pqn-74
	C50E10.1	568.129	1.35502	0.342626	3.95482	7.66e-05	0.00048479	C50E10.1	WBGene00016825	C50E10.1	C50E10.1
	acs-16	131.433	1.41953	0.358975	3.95438	7.67e-05	0.00048549	acs-16	WBGene00018579	acs-16	acs-16
	ugt-33	33.9311	2.23565	0.565795	3.95133	7.77e-05	0.0004908	ugt-33	WBGene00007946	ugt-33	ugt-33
	F22E5.7	8.47623	6.22728	1.57646	3.95017	7.81e-05	0.00049263	F22E5.7	WBGene00017706	F22E5.7	F22E5.7
	R09E10.6	4239.49	1.11208	0.281591	3.94926	7.84e-05	0.00049415	R09E10.6	WBGene00011176	R09E10.6	R09E10.6
	pals-2	8.25588	6.1955	1.56907	3.9485	7.86e-05	0.00049534	pals-2	WBGene00007656	pals-2	pals-2
	nspd-4	1480.71	1.0141	0.256903	3.94738	7.9e-05	0.00049667	nspd-4	WBGene00020715	nspd-4	nspd-4
	F46F5.14	36.3526	2.33557	0.591762	3.9468	7.92e-05	0.00049721	F46F5.14	WBGene00018505	F46F5.14	F46F5.14
	Y38F1A.7	41.3132	1.97318	0.500047	3.94599	7.95e-05	0.00049816	Y38F1A.7	WBGene00012609	Y38F1A.7	Y38F1A.7
	arrd-24	13.0076	4.33724	1.0995	3.94476	7.99e-05	0.00050046	arrd-24	WBGene00009852	arrd-24	arrd-24
	gpa-4	48.8496	1.84641	0.468307	3.94274	8.06e-05	0.00050403	gpa-4	WBGene00001666	gpa-4	gpa-4
	ZK643.6	14.5733	4.10806	1.04255	3.94038	8.14e-05	0.00050882	ZK643.6	WBGene00014037	ZK643.6	ZK643.6
	F54D1.1	245.778	1.38725	0.352185	3.93898	8.18e-05	0.00051123	F54D1.1	WBGene00010046	F54D1.1	F54D1.1
	nlp-21	187.062	1.18049	0.299686	3.93907	8.18e-05	0.00051123	nlp-21	WBGene00003759	nlp-21	nlp-21
	ikb-1	176.677	1.07438	0.27279	3.9385	8.2e-05	0.00051208	ikb-1	WBGene00002069	ikb-1	ikb-1
	T21C12.8	38.3902	2.03678	0.517268	3.93758	8.23e-05	0.00051366	T21C12.8	WBGene00043998	T21C12.8	T21C12.8
	M01B2.13	23.7551	2.56404	0.651365	3.93641	8.27e-05	0.0005158	M01B2.13	WBGene00045338	M01B2.13	M01B2.13
	T07A5.1	366.862	1.56926	0.39867	3.93624	8.28e-05	0.00051598	T07A5.1	WBGene00011554	T07A5.1	T07A5.1
	F36A2.10	966.213	1.15938	0.294719	3.93386	8.36e-05	0.00051976	F36A2.10	WBGene00009457	F36A2.10	F36A2.10
	spe-42	37.5445	2.01916	0.513307	3.93364	8.37e-05	0.00052006	spe-42	WBGene00007117	spe-42	spe-42
	nhr-6	75.124	1.53743	0.391055	3.93149	8.44e-05	0.00052416	nhr-6	WBGene00003605	nhr-6	nhr-6
	F32B6.4	574.438	1.27991	0.325581	3.93117	8.45e-05	0.00052456	F32B6.4	WBGene00009321	F32B6.4	F32B6.4
	F37A8.2	136.997	1.43587	0.36529	3.93077	8.47e-05	0.00052456	F37A8.2	WBGene00009502	F37A8.2	F37A8.2
	F44G3.7	281.814	1.36416	0.347021	3.93106	8.46e-05	0.00052456	F44G3.7	WBGene00009708	F44G3.7	F44G3.7
	cyp-32A1	144.061	1.28027	0.325683	3.93103	8.46e-05	0.00052456	cyp-32A1	WBGene00016147	cyp-32A1	cyp-32A1
	F53B2.5	141.204	1.40075	0.356415	3.93011	8.49e-05	0.00052555	F53B2.5	WBGene00009956	F53B2.5	F53B2.5
	R13A1.3	103.025	1.57838	0.401722	3.92903	8.53e-05	0.00052761	R13A1.3	WBGene00020042	R13A1.3	R13A1.3
	F26G1.10	16.1145	3.88716	0.989913	3.92677	8.61e-05	0.00053182	F26G1.10	WBGene00044663	F26G1.10	F26G1.10
	Y66D12A.3	159.667	1.56017	0.397342	3.92653	8.62e-05	0.00053216	Y66D12A.3	WBGene00013429	Y66D12A.3	Y66D12A.3
	ssp-31	501.466	1.21555	0.309706	3.92485	8.68e-05	0.00053442	ssp-31	WBGene00006048	ssp-31	ssp-31
	W03G9.5	88.9541	1.57777	0.402052	3.92429	8.7e-05	0.00053536	W03G9.5	WBGene00021016	W03G9.5	W03G9.5
	C24H12.6	22.425	2.93671	0.748413	3.92391	8.71e-05	0.00053602	C24H12.6	WBGene00016075	C24H12.6	C24H12.6
	H04J21.1	92.3963	1.90372	0.485201	3.92357	8.72e-05	0.00053659	H04J21.1	WBGene00019150	H04J21.1	H04J21.1
	F57F5.3	21.7509	2.83828	0.723478	3.92311	8.74e-05	0.00053683	F57F5.3	WBGene00010205	F57F5.3	F57F5.3
	K03A11.5	135.047	1.22047	0.311091	3.92319	8.74e-05	0.00053683	K03A11.5	WBGene00010522	K03A11.5	K03A11.5
	far-7	95.0887	1.33948	0.341808	3.91882	8.9e-05	0.00054392	far-7	WBGene00001391	far-7	far-7
	alg-3	972.148	1.26598	0.323459	3.91389	9.08e-05	0.00055355	alg-3	WBGene00011910	alg-3	alg-3
	F56F3.4	347.57	1.15479	0.295407	3.90915	9.26e-05	0.00056271	F56F3.4	WBGene00010155	mstr-2	mstr-2
	cec-8	82.5033	1.40485	0.359685	3.90578	9.39e-05	0.00056858	cec-8	WBGene00021913	cec-8	cec-8
	F44D12.6	96.4031	1.59466	0.408293	3.90567	9.4e-05	0.00056863	F44D12.6	WBGene00009683	F44D12.6	F44D12.6
	Y37F4.1	66.3887	1.65723	0.424368	3.90517	9.42e-05	0.00056944	Y37F4.1	WBGene00021382	Y37F4.1	Y37F4.1
	nekl-1	38.5844	1.9375	0.496248	3.9043	9.45e-05	0.00057124	nekl-1	WBGene00021461	nekl-1	nekl-1
	spe-43	33.6276	2.20819	0.565807	3.90272	9.51e-05	0.00057436	spe-43	WBGene00008623	spe-43	spe-43
	H08M01.1	183.722	1.51829	0.389095	3.90212	9.54e-05	0.00057498	H08M01.1	WBGene00010373	H08M01.1	H08M01.1
	Y66D12A.13	186.182	1.33427	0.342048	3.90083	9.59e-05	0.00057742	Y66D12A.13	WBGene00013439	Y66D12A.13	Y66D12A.13
	ZK616.65	111.49	1.6486	0.42264	3.90071	9.59e-05	0.00057751	ZK616.65	WBGene00235383	ZK616.65	ZK616.65
	R04B5.7	15.0404	3.51191	0.900365	3.90054	9.6e-05	0.0005777	R04B5.7	WBGene00011005	R04B5.7	R04B5.7
	comp-1	241.915	1.33073	0.341534	3.89635	9.77e-05	0.00058631	comp-1	WBGene00018158	comp-1	comp-1
	M02B1.4	257.046	1.40555	0.360815	3.89548	9.8e-05	0.00058782	M02B1.4	WBGene00010829	M02B1.4	M02B1.4
	Y48B6A.5	281.35	1.37697	0.353579	3.89439	9.84e-05	0.00059026	Y48B6A.5	WBGene00012979	Y48B6A.5	Y48B6A.5
	Y47D9A.5	29.7479	2.28789	0.587874	3.89179	9.95e-05	0.00059556	Y47D9A.5	WBGene00021632	Y47D9A.5	Y47D9A.5
	C54G4.2	193.042	1.41986	0.364854	3.89158	9.96e-05	0.00059586	C54G4.2	WBGene00008312	C54G4.2	C54G4.2
	acs-10	536.389	1.18978	0.305939	3.88894	0.00010068	0.0006009	acs-10	WBGene00007082	acs-10	acs-10
	ZK930.7	68.8038	1.67033	0.42977	3.88657	0.00010167	0.00060532	ZK930.7	WBGene00014157	ZK930.7	ZK930.7
	F14F7.5	24.019	2.4911	0.640985	3.88637	0.00010175	0.00060538	F14F7.5	WBGene00008812	F14F7.5	F14F7.5
	F28A10.7	28.5513	2.34718	0.603952	3.88638	0.00010175	0.00060538	F28A10.7	WBGene00017875	F28A10.7	F28A10.7
	C05D9.9	291.599	1.37972	0.355212	3.88423	0.00010265	0.00060903	C05D9.9	WBGene00015476	C05D9.9	C05D9.9
	K09G1.2	96.4437	1.40413	0.36149	3.88429	0.00010263	0.00060903	K09G1.2	WBGene00010728	K09G1.2	K09G1.2
	R03G8.3	142.167	1.27526	0.328354	3.8838	0.00010284	0.00060968	R03G8.3	WBGene00010998	R03G8.3	R03G8.3
	try-5	18.1364	2.96685	0.763894	3.88385	0.00010282	0.00060968	try-5	WBGene00006623	try-5	try-5
	R12A1.3	35.7131	3.30785	0.85181	3.88332	0.00010304	0.00061068	R12A1.3	WBGene00020017	R12A1.3	R12A1.3
	C14A11.2	12.9102	4.32541	1.11432	3.88165	0.00010375	0.00061444	C14A11.2	WBGene00015748	C14A11.2	C14A11.2
	C38C6.5	25.6449	2.43757	0.628077	3.881	0.00010403	0.00061588	C38C6.5	WBGene00007998	C38C6.5	C38C6.5
	pgp-4	101.724	1.29091	0.332638	3.88081	0.00010411	0.00061614	pgp-4	WBGene00003998	pgp-4	pgp-4
	spe-46	361.315	1.12818	0.290726	3.88057	0.00010421	0.00061654	spe-46	WBGene00012296	spe-46	spe-46
	nspd-2	4996.22	1.10517	0.284884	3.87936	0.00010473	0.0006194	nspd-2	WBGene00010633	nspd-2	nspd-2
	Y55D5A.4	72.733	1.68482	0.434374	3.87874	0.000105	0.00062078	Y55D5A.4	WBGene00021918	Y55D5A.4	Y55D5A.4
	Y37H2A.10	13.3964	3.9806	1.02632	3.87852	0.0001051	0.0006209	Y37H2A.10	WBGene00012570	Y37H2A.10	Y37H2A.10
	F38E1.3	153.686	1.28322	0.330925	3.87767	0.00010546	0.0006224	F38E1.3	WBGene00018178	F38E1.3	F38E1.3
	spe-9	62.3327	1.81532	0.468305	3.87637	0.00010603	0.00062531	spe-9	WBGene00004963	spe-9	spe-9
	Y59H11AM.4	62.7344	1.66482	0.429495	3.87622	0.00010609	0.00062548	Y59H11AM.4	WBGene00022008	Y59H11AM.4	Y59H11AM.4
	C01G10.1	137.989	1.44591	0.373053	3.87589	0.00010624	0.00062604	C01G10.1	WBGene00007230	C01G10.1	C01G10.1
	ZK84.2	278.813	1.19827	0.309164	3.87583	0.00010626	0.00062604	ZK84.2	WBGene00022650	ZK84.2	ZK84.2
	C17F3.3	142.487	1.27676	0.329527	3.87453	0.00010683	0.00062897	C17F3.3	WBGene00015908	C17F3.3	C17F3.3
	Y38E10A.14	474.871	1.06008	0.273933	3.86984	0.00010891	0.00063764	Y38E10A.14	WBGene00012592	Y38E10A.14	Y38E10A.14
	C01G5.4	206.051	1.50688	0.38949	3.86886	0.00010935	0.00063933	C01G5.4	WBGene00015306	C01G5.4	C01G5.4
	C23G10.14	45.2993	1.79335	0.463816	3.86652	0.0001104	0.0006446	C23G10.14	WBGene00271647	C23G10.14	C23G10.14
	lips-17	373.889	1.07567	0.278281	3.8654	0.00011091	0.00064735	lips-17	WBGene00019939	lips-17	lips-17
	Y39G8B.9	166.835	1.85199	0.479194	3.8648	0.00011118	0.00064848	Y39G8B.9	WBGene00012728	Y39G8B.9	Y39G8B.9
	C31H1.2	35.1914	2.1515	0.556728	3.86455	0.00011129	0.00064893	C31H1.2	WBGene00016287	C31H1.2	C31H1.2
	pals-5	7.44616	6.04381	1.56404	3.86423	0.00011144	0.00064922	pals-5	WBGene00007659	pals-5	pals-5
	his-3	77.0977	1.96101	0.507607	3.86324	0.00011189	0.0006513	his-3	WBGene00001877	his-3	his-3
	lips-15	729.487	1.07633	0.278689	3.86212	0.00011241	0.00065339	lips-15	WBGene00012585	lips-15	lips-15
	C35D10.3	65.7778	1.71596	0.44485	3.85738	0.00011461	0.00066481	C35D10.3	WBGene00016441	C35D10.3	C35D10.3
	F37A4.4	536.416	1.3304	0.344908	3.85726	0.00011467	0.00066492	F37A4.4	WBGene00018134	F37A4.4	F37A4.4
	C50F2.5	151.859	1.33693	0.346691	3.85626	0.00011514	0.00066649	C50F2.5	WBGene00016839	C50F2.5	C50F2.5
	decr-1.2	222.732	1.34848	0.349705	3.85604	0.00011524	0.00066649	decr-1.2	WBGene00012177	decr-1.2	decr-1.2
	gsp-3	1647.08	1.22003	0.316379	3.85623	0.00011515	0.00066649	gsp-3	WBGene00021113	gsp-3	gsp-3
	R10D12.10	132.871	1.45695	0.37818	3.85253	0.0001169	0.00067445	R10D12.10	WBGene00011191	R10D12.10	R10D12.10
	T05A7.6	796.738	1.19075	0.309111	3.85216	0.00011708	0.000675	T05A7.6	WBGene00020223	T05A7.6	T05A7.6
	C53A5.9	13.8187	3.66295	0.951053	3.85146	0.00011741	0.00067624	C53A5.9	WBGene00008267	C53A5.9	C53A5.9
	K08D8.12	56.3795	1.71826	0.446697	3.84659	0.00011977	0.0006868	K08D8.12	WBGene00194926	K08D8.12	K08D8.12
	C03B8.3	131.791	1.43577	0.373442	3.84469	0.0001207	0.00069139	C03B8.3	WBGene00015386	C03B8.3	C03B8.3
	Y105E8A.27	367.219	1.41535	0.368263	3.8433	0.00012139	0.00069372	Y105E8A.27	WBGene00013684	Y105E8A.27	Y105E8A.27
	W04C9.5	44.7342	1.83486	0.477527	3.84242	0.00012183	0.0006955	W04C9.5	WBGene00021027	W04C9.5	W04C9.5
	fbxa-163	17.763	3.36948	0.876893	3.84252	0.00012178	0.0006955	fbxa-163	WBGene00015598	fbxa-163	fbxa-163
	acs-15	291.321	1.32763	0.345539	3.8422	0.00012194	0.00069579	acs-15	WBGene00019920	acs-15	acs-15
	F25B3.2	13.7636	4.0322	1.04999	3.84024	0.00012291	0.00070053	F25B3.2	WBGene00009099	F25B3.2	F25B3.2
	C32E12.4	345.569	1.0164	0.264758	3.839	0.00012354	0.00070338	C32E12.4	WBGene00016330	C32E12.4	C32E12.4
	W03C9.1	72.0892	1.56042	0.406503	3.83864	0.00012372	0.00070416	W03C9.1	WBGene00012219	W03C9.1	W03C9.1
	wht-4	150.852	1.45065	0.377933	3.83837	0.00012385	0.00070471	wht-4	WBGene00017179	wht-4	wht-4
	R06B10.2	125.741	1.35493	0.353088	3.83738	0.00012436	0.00070733	R06B10.2	WBGene00019913	R06B10.2	R06B10.2
	hpo-39	25.3022	2.3854	0.62188	3.83579	0.00012516	0.00071118	hpo-39	WBGene00022020	hpo-39	hpo-39
	K02D10.2	13.1787	3.90155	1.01725	3.83539	0.00012537	0.00071172	K02D10.2	WBGene00019302	K02D10.2	K02D10.2
	T05F1.8	269.402	1.16435	0.303591	3.83525	0.00012544	0.0007118	T05F1.8	WBGene00011493	T05F1.8	T05F1.8
	F57C12.2	75.8941	1.40586	0.366738	3.83342	0.00012637	0.00071616	F57C12.2	WBGene00019014	F57C12.2	F57C12.2
	M60.7	58.2897	1.80088	0.469887	3.83259	0.0001268	0.00071834	M60.7	WBGene00019782	M60.7	M60.7
	T21D12.7	12.2062	4.83852	1.2629	3.83129	0.00012748	0.00072182	T21D12.7	WBGene00020648	T21D12.7	T21D12.7
	ZC250.5	107.023	1.3922	0.363483	3.83017	0.00012805	0.00072423	ZC250.5	WBGene00045306	ZC250.5	ZC250.5
	Y54G2A.13	282.108	1.25422	0.327506	3.8296	0.00012835	0.00072543	Y54G2A.13	WBGene00021878	Y54G2A.13	Y54G2A.13
	ahr-1	29.2311	2.17373	0.567635	3.82944	0.00012843	0.00072565	ahr-1	WBGene00000096	ahr-1	ahr-1
	gipc-2	4702.05	1.03923	0.271395	3.82922	0.00012855	0.00072607	gipc-2	WBGene00009681	gipc-2	gipc-2
	W07G1.25	12.5877	4.29396	1.12181	3.82771	0.00012934	0.0007298	W07G1.25	WBGene00271643	W07G1.25	W07G1.25
	B0025.5	319.76	1.21832	0.318491	3.82527	0.00013063	0.00073475	B0025.5	WBGene00194700	B0025.5	B0025.5
	dex-1	194.326	1.50192	0.392663	3.82497	0.00013079	0.00073504	dex-1	WBGene00017028	dex-1	dex-1
	msp-3	2757.46	1.07488	0.281087	3.82402	0.00013129	0.00073739	msp-3	WBGene00003424	msp-3	msp-3
	F14F7.4	133.826	1.34051	0.350692	3.82247	0.00013212	0.00074154	F14F7.4	WBGene00008811	F14F7.4	F14F7.4
	F53B3.6	480.693	1.03821	0.271647	3.8219	0.00013243	0.00074284	F53B3.6	WBGene00018744	F53B3.6	F53B3.6
	C14A6.13	211.2	1.26677	0.331649	3.81961	0.00013366	0.00074871	C14A6.13	WBGene00050956	C14A6.13	C14A6.13
	ptp-4	42.7418	1.88676	0.494187	3.81791	0.00013459	0.00075285	ptp-4	WBGene00010558	ptrg-1	ptrg-1
	C31H1.5	444.699	1.28556	0.336845	3.81646	0.00013538	0.00075613	C31H1.5	WBGene00016288	C31H1.5	C31H1.5
	F59A3.8	210.076	1.40089	0.367107	3.81603	0.00013562	0.00075715	F59A3.8	WBGene00019081	F59A3.8	F59A3.8
	kvs-5	455.871	1.05374	0.276163	3.81564	0.00013583	0.0007581	kvs-5	WBGene00021948	kvs-5	kvs-5
	Y67A10A.3	148.339	1.38638	0.36352	3.81376	0.00013687	0.00076338	Y67A10A.3	WBGene00013452	Y67A10A.3	Y67A10A.3
	F13A7.1	855.467	1.116	0.292713	3.8126	0.00013751	0.00076646	F13A7.1	WBGene00008724	F13A7.1	F13A7.1
	T16H12.9	42.0663	1.90561	0.499967	3.81146	0.00013815	0.00076895	T16H12.9	WBGene00011817	T16H12.9	T16H12.9
	spp-9	14.1095	4.06855	1.06748	3.81136	0.0001382	0.00076895	spp-9	WBGene00004994	spp-9	spp-9
	fbxa-3	33.8078	2.15288	0.564922	3.81093	0.00013844	0.00076963	fbxa-3	WBGene00020363	fbxa-3	fbxa-3
	C47E8.1	90.6584	1.62354	0.426072	3.81048	0.0001387	0.00077032	C47E8.1	WBGene00008141	C47E8.1	C47E8.1
	irld-18	84.7225	1.6781	0.440382	3.81056	0.00013865	0.00077032	irld-18	WBGene00013299	irld-18	irld-18
	T20F5.5	161.058	1.22114	0.320485	3.8103	0.0001388	0.0007705	T20F5.5	WBGene00020627	T20F5.5	T20F5.5
	max-1	115.73	1.20176	0.315432	3.80988	0.00013904	0.00077104	max-1	WBGene00003143	max-1	max-1
	unc-36	198.446	1.09423	0.287257	3.80924	0.00013939	0.00077187	unc-36	WBGene00006772	unc-36	unc-36
	let-381	24.3782	2.428	0.637545	3.80837	0.00013989	0.00077314	let-381	WBGene00002601	let-381	let-381
	M70.1	244.894	1.61084	0.423098	3.80726	0.00014052	0.00077582	M70.1	WBGene00019783	M70.1	M70.1
	T13H10.2	17.4066	3.06127	0.804029	3.80741	0.00014043	0.00077582	T13H10.2	WBGene00011762	T13H10.2	T13H10.2
	smz-1	1758.61	1.09739	0.288359	3.80565	0.00014143	0.00077936	smz-1	WBGene00007733	smz-1	smz-1
	C30F12.5	903.045	1.07291	0.281976	3.80495	0.00014183	0.00078079	C30F12.5	WBGene00016264	C30F12.5	C30F12.5
	C33F10.12	459.599	1.1773	0.309429	3.80475	0.00014195	0.00078117	C33F10.12	WBGene00016358	C33F10.12	C33F10.12
	ZK1307.2	41.9168	2.45938	0.646532	3.80396	0.0001424	0.0007829	ZK1307.2	WBGene00014245	ZK1307.2	ZK1307.2
	F07E5.8	78.4205	1.6205	0.426046	3.80357	0.00014263	0.00078364	F07E5.8	WBGene00017213	F07E5.8	F07E5.8
	Y39G10AR.15	145.899	1.56485	0.41145	3.80326	0.0001428	0.00078435	Y39G10AR.15	WBGene00021471	Y39G10AR.15	Y39G10AR.15
	Y38F1A.1	461.542	1.03651	0.272677	3.80124	0.00014397	0.00078925	Y38F1A.1	WBGene00012605	Y38F1A.1	Y38F1A.1
	Y57G11C.499	18.8097	2.99962	0.789334	3.80019	0.00014459	0.00079158	Y57G11C.499	WBGene00077762	Y57G11C.499	Y57G11C.499
	acs-6	391.711	1.1299	0.29739	3.79938	0.00014506	0.00079341	acs-6	WBGene00022849	acs-6	acs-6
	F52C9.5	18.167	2.97426	0.783395	3.79663	0.00014668	0.00080148	F52C9.5	WBGene00018675	F52C9.5	F52C9.5
	T25B9.6	282.28	1.3001	0.342448	3.7965	0.00014675	0.00080163	T25B9.6	WBGene00012012	T25B9.6	T25B9.6
	C49F8.1	208.262	1.03381	0.272394	3.79527	0.00014748	0.00080496	C49F8.1	WBGene00008213	C49F8.1	C49F8.1
	catp-2	15.6138	5.2102	1.37309	3.7945	0.00014794	0.00080579	catp-2	WBGene00015338	catp-2	catp-2
	sorb-1	230.039	1.15042	0.303221	3.79401	0.00014823	0.00080681	sorb-1	WBGene00012891	sorb-1	sorb-1
	C09B9.85	19.1787	2.91432	0.768695	3.79125	0.00014989	0.00081456	C09B9.85	WBGene00220250	C09B9.85	C09B9.85
	ubc-23	127.63	1.21271	0.319903	3.79087	0.00015012	0.00081476	ubc-23	WBGene00006718	ubc-23	ubc-23
	ZK669.3	436.268	1.21026	0.319277	3.79063	0.00015026	0.00081529	ZK669.3	WBGene00014053	ZK669.3	ZK669.3
	ZK354.8	375.778	1.3353	0.352287	3.79037	0.00015043	0.00081591	ZK354.8	WBGene00022709	ZK354.8	ZK354.8
	T23F2.4	22.7619	2.68178	0.707573	3.79011	0.00015058	0.0008165	T23F2.4	WBGene00020737	T23F2.4	T23F2.4
	F38A5.6	110.923	1.46931	0.38788	3.78806	0.00015183	0.00082219	F38A5.6	WBGene00018163	F38A5.6	F38A5.6
	F31F4.1	256.291	1.02968	0.2719	3.78699	0.00015249	0.00082497	F31F4.1	WBGene00017957	F31F4.1	F31F4.1
	Y46B2A.3	25.7156	2.84642	0.752039	3.78494	0.00015374	0.00083072	Y46B2A.3	WBGene00021578	Y46B2A.3	Y46B2A.3
	B0207.1	111.692	1.77175	0.46818	3.78434	0.00015412	0.00083194	B0207.1	WBGene00015026	B0207.1	B0207.1
	C01G12.9	104.011	1.62962	0.430755	3.78317	0.00015485	0.00083454	C01G12.9	WBGene00007249	C01G12.9	C01G12.9
	spp-22	205.205	1.08344	0.286568	3.78075	0.00015635	0.00084133	spp-22	WBGene00044283	spp-22	spp-22
	C35A5.4	90.314	1.65275	0.437299	3.77945	0.00015718	0.00084495	C35A5.4	WBGene00007948	C35A5.4	C35A5.4
	W10G11.1	23.9095	2.63251	0.696592	3.77913	0.00015738	0.00084551	W10G11.1	WBGene00021134	W10G11.1	W10G11.1
	Y51H4A.25	206.506	1.23017	0.325921	3.77445	0.00016036	0.00085907	Y51H4A.25	WBGene00013119	Y51H4A.25	Y51H4A.25
	lpr-7	51.3048	2.87223	0.7612	3.7733	0.0001611	0.00086251	lpr-7	WBGene00020571	lpr-7	lpr-7
	T01D3.1	131.622	1.22489	0.324716	3.77219	0.00016182	0.00086497	T01D3.1	WBGene00011326	bug-1	bug-1
	C17H12.10	41.1288	1.82597	0.484138	3.77159	0.00016221	0.00086651	C17H12.10	WBGene00015935	C17H12.10	C17H12.10
	ugt-52	93.6607	1.39893	0.371074	3.76994	0.00016329	0.00087146	ugt-52	WBGene00018931	ugt-52	ugt-52
	ZK353.4	101.864	1.45421	0.385761	3.76973	0.00016343	0.00087192	ZK353.4	WBGene00022700	ZK353.4	ZK353.4
	nphp-1	22.6181	2.55595	0.67813	3.76912	0.00016383	0.0008735	nphp-1	WBGene00010898	nphp-1	nphp-1
	F36H12.4	211.149	1.32239	0.350936	3.76819	0.00016444	0.00087529	F36H12.4	WBGene00018120	F36H12.4	F36H12.4
	T23B12.8	170.948	1.11946	0.297084	3.76814	0.00016447	0.00087529	T23B12.8	WBGene00020722	gplb-1	gplb-1
	nnt-1	96.6624	1.60346	0.425568	3.76782	0.00016468	0.00087613	nnt-1	WBGene00003778	nnt-1	nnt-1
	F13B6.1	76.4692	1.66405	0.441779	3.7667	0.00016542	0.00087894	F13B6.1	WBGene00017416	F13B6.1	F13B6.1
	C01F6.2	224.431	1.48605	0.394993	3.76222	0.00016841	0.0008929	C01F6.2	WBGene00007222	gldi-10	gldi-10
	sth-1	328.65	1.17938	0.313523	3.7617	0.00016876	0.00089395	sth-1	WBGene00006060	sth-1	sth-1
	mua-3	3603.65	1.00473	0.267132	3.76117	0.00016912	0.00089497	mua-3	WBGene00003482	mua-3	mua-3
	F19B10.4	23.0022	2.64977	0.704737	3.75993	0.00016996	0.00089828	F19B10.4	WBGene00017586	F19B10.4	F19B10.4
	F20D6.1	34.5257	2.27995	0.606403	3.7598	0.00017005	0.0008985	F20D6.1	WBGene00017633	F20D6.1	F20D6.1
	nep-8	213.494	1.39093	0.370041	3.75887	0.00017069	0.000901	nep-8	WBGene00017553	nep-8	nep-8
	F32H2.7	991.041	1.1996	0.319206	3.75807	0.00017123	0.00090303	F32H2.7	WBGene00009344	F32H2.7	F32H2.7
	ilys-4	106.908	1.27964	0.340578	3.75725	0.00017179	0.00090569	ilys-4	WBGene00016958	ilys-4	ilys-4
	F49C12.15	2773.33	1.11634	0.297167	3.75659	0.00017225	0.00090698	F49C12.15	WBGene00009884	F49C12.15	F49C12.15
	bath-25	10.5561	5.56148	1.48061	3.75622	0.0001725	0.00090748	bath-25	WBGene00020859	bath-25	bath-25
	Y119C1B.1	212.117	1.28856	0.343112	3.75551	0.00017299	0.00090932	Y119C1B.1	WBGene00022467	Y119C1B.1	Y119C1B.1
	fut-2	26.8744	2.5359	0.67528	3.75533	0.00017311	0.00090948	fut-2	WBGene00001506	fut-2	fut-2
	T05B4.14	109.28	1.47569	0.39299	3.75503	0.00017332	0.00091008	T05B4.14	WBGene00194894	clc-18	clc-18
	Y116A8C.38	59.9115	1.7979	0.479235	3.75159	0.00017572	0.00092117	Y116A8C.38	WBGene00013811	Y116A8C.38	Y116A8C.38
	ZC395.5	151.369	1.12491	0.29985	3.75157	0.00017573	0.00092117	ZC395.5	WBGene00022597	ZC395.5	ZC395.5
	str-73	6.70106	5.8907	1.57036	3.75118	0.000176	0.00092217	str-73	WBGene00006134	str-73	str-73
	W08E3.4	179.156	1.35113	0.360209	3.75097	0.00017615	0.00092266	W08E3.4	WBGene00012345	W08E3.4	W08E3.4
	F26C11.1	248.246	1.47603	0.393804	3.74813	0.00017816	0.00093146	F26C11.1	WBGene00009146	F26C11.1	F26C11.1
	F59B10.5	69.3533	1.93086	0.515228	3.74758	0.00017855	0.00093321	F59B10.5	WBGene00010321	F59B10.5	F59B10.5
	ptr-17	20.8259	3.55873	0.950059	3.7458	0.00017982	0.00093899	ptr-17	WBGene00004231	ptr-17	ptr-17
	moa-1	442.926	1.31322	0.350623	3.74539	0.00018012	0.00094024	moa-1	WBGene00020116	moa-1	moa-1
	H20E11.2	18.0481	3.02797	0.809076	3.7425	0.0001822	0.00094942	H20E11.2	WBGene00019214	H20E11.2	H20E11.2
	best-25	60.0273	1.76948	0.473162	3.73969	0.00018424	0.00095825	best-25	WBGene00014102	best-25	best-25
	Y38C1AA.7	2649.1	1.18383	0.316672	3.73836	0.00018523	0.00096248	Y38C1AA.7	WBGene00021398	Y38C1AA.7	Y38C1AA.7
	T01B7.13	25.5216	3.13475	0.838619	3.738	0.00018549	0.00096327	T01B7.13	WBGene00206502	T01B7.13	T01B7.13
	ssp-16	844.291	1.14583	0.306595	3.73729	0.00018602	0.0009657	ssp-16	WBGene00006044	ssp-16	ssp-16
	C14C11.1	100.01	1.43179	0.383323	3.73521	0.00018756	0.0009719	C14C11.1	WBGene00015765	C14C11.1	C14C11.1
	tba-5	25.9964	2.27325	0.608953	3.73304	0.00018918	0.00097792	tba-5	WBGene00006531	tba-5	tba-5
	irld-6	77.4172	1.51306	0.405439	3.73189	0.00019005	0.00098091	irld-6	WBGene00009239	irld-6	irld-6
	ZK250.13	86.3428	1.39489	0.373813	3.73151	0.00019033	0.00098209	ZK250.13	WBGene00235352	ZK250.13	ZK250.13
	nmy-3	96.4604	1.4096	0.377778	3.73129	0.0001905	0.00098265	nmy-3	WBGene00012437	nmy-3	nmy-3
	F35G2.5	16.4747	5.29133	1.41825	3.73089	0.0001908	0.00098392	F35G2.5	WBGene00009438	F35G2.5	F35G2.5
	W05B2.2	18.0304	2.93224	0.786355	3.7289	0.00019232	0.00099019	W05B2.2	WBGene00012271	W05B2.2	W05B2.2
	pals-3	16.8273	3.03974	0.815245	3.72862	0.00019253	0.00099019	pals-3	WBGene00007657	pals-3	pals-3
	phy-2	931.773	1.35058	0.362221	3.7286	0.00019254	0.00099019	phy-2	WBGene00004025	phy-2	phy-2
	slc-17.9	42.6067	1.99984	0.536342	3.72866	0.0001925	0.00099019	slc-17.9	WBGene00011643	slc-17.9	slc-17.9
	F36H12.3	338.364	1.14414	0.306976	3.72715	0.00019366	0.0009947	F36H12.3	WBGene00018119	F36H12.3	F36H12.3
	ZK1225.4	263.373	1.44669	0.388485	3.72393	0.00019614	0.00100534	ZK1225.4	WBGene00014238	ZK1225.4	ZK1225.4
	set-30	416.287	1.03241	0.277257	3.72367	0.00019635	0.00100578	set-30	WBGene00022499	set-30	set-30
	tsp-14	268.418	1.24731	0.33515	3.72166	0.00019792	0.00101229	tsp-14	WBGene00006640	tsp-14	tsp-14
	C34F11.2	397.838	1.21719	0.327083	3.72135	0.00019816	0.00101259	C34F11.2	WBGene00016414	C34F11.2	C34F11.2
	H20E11.3	126.181	1.26675	0.340514	3.72012	0.00019913	0.00101635	H20E11.3	WBGene00019215	H20E11.3	H20E11.3
	Y105C5B.18	238.868	1.22004	0.327969	3.71998	0.00019924	0.00101635	Y105C5B.18	WBGene00013657	Y105C5B.18	Y105C5B.18
	R10E9.2	2584.48	1.0607	0.285172	3.71953	0.00019959	0.00101656	R10E9.2	WBGene00011214	R10E9.2	R10E9.2
	F41E7.20	27.6276	3.12629	0.840793	3.71826	0.0002006	0.00101984	F41E7.20	WBGene00219546	F41E7.20	F41E7.20
	bgnt-1.6	17.7864	2.81459	0.75721	3.71706	0.00020156	0.0010241	bgnt-1.6	WBGene00010167	bgnt-1.6	bgnt-1.6
	T10E9.6	84.5643	1.56925	0.422283	3.7161	0.00020232	0.00102736	T10E9.6	WBGene00020416	T10E9.6	T10E9.6
	F36F2.1	175.149	1.07951	0.290521	3.71579	0.00020257	0.00102809	F36F2.1	WBGene00009475	F36F2.1	F36F2.1
	F55G11.1	69.0667	1.73187	0.466087	3.71577	0.00020259	0.00102809	F55G11.1	WBGene00010122	F55G11.1	F55G11.1
	C15F1.1	544.399	1.10006	0.296198	3.71394	0.00020406	0.00103496	C15F1.1	WBGene00015794	C15F1.1	C15F1.1
	daf-37	33.0272	2.05383	0.553429	3.7111	0.00020636	0.00104441	daf-37	WBGene00016246	daf-37	daf-37
	glr-2	46.3714	1.72968	0.466425	3.70838	0.00020859	0.00105475	glr-2	WBGene00001613	glr-2	glr-2
	M04C9.2	6.59923	5.87017	1.58312	3.70797	0.00020893	0.00105616	M04C9.2	WBGene00010857	M04C9.2	M04C9.2
	F31C3.6	160.22	1.07481	0.289877	3.70781	0.00020906	0.00105651	F31C3.6	WBGene00009288	F31C3.6	F31C3.6
	sss-1	2650.51	1.0689	0.288581	3.70399	0.00021223	0.00106936	sss-1	WBGene00006056	sss-1	sss-1
	C36B1.6	76.0124	1.55678	0.420435	3.70278	0.00021325	0.00107352	C36B1.6	WBGene00007973	C36B1.6	C36B1.6
	D2045.5	150.274	1.32493	0.35811	3.69978	0.00021579	0.00108406	D2045.5	WBGene00008423	D2045.5	D2045.5
	Y47H10A.5	232.454	1.22987	0.332539	3.69843	0.00021694	0.00108865	Y47H10A.5	WBGene00012961	Y47H10A.5	Y47H10A.5
	F07G11.4	21.5776	2.62238	0.709086	3.69826	0.00021708	0.00108895	F07G11.4	WBGene00017231	F07G11.4	F07G11.4
	sodh-2	24.1219	2.88761	0.780994	3.69736	0.00021785	0.00109249	sodh-2	WBGene00010791	sodh-2	sodh-2
	best-12	55.4336	1.81567	0.491363	3.69518	0.00021973	0.00110093	best-12	WBGene00008821	best-12	best-12
	C10H11.7	232.637	1.26502	0.342358	3.69503	0.00021986	0.00110124	C10H11.7	WBGene00015696	C10H11.7	C10H11.7
	F21A9.2	86.3661	1.33762	0.36208	3.69426	0.00022053	0.00110309	F21A9.2	WBGene00017651	F21A9.2	F21A9.2
	cnc-10	275.479	1.21198	0.328072	3.69425	0.00022053	0.00110309	cnc-10	WBGene00012152	cnc-10	cnc-10
	npr-17	40.488	1.79741	0.486576	3.694	0.00022076	0.00110345	npr-17	WBGene00015559	npr-17	npr-17
	K08H10.10	23.3093	2.54927	0.69014	3.69385	0.00022089	0.00110378	K08H10.10	WBGene00077491	K08H10.10	K08H10.10
	col-145	1998.66	2.43849	0.66021	3.69351	0.00022118	0.0011047	col-145	WBGene00000718	col-145	col-145
	sdz-8	97.4561	1.34824	0.365033	3.69349	0.0002212	0.0011047	sdz-8	WBGene00008334	sdz-8	sdz-8
	C05C12.4	432.647	1.01028	0.273548	3.69326	0.0002214	0.00110535	C05C12.4	WBGene00007336	C05C12.4	C05C12.4
	irld-14	165.568	1.29973	0.351938	3.69307	0.00022156	0.00110586	irld-14	WBGene00011322	irld-14	irld-14
	C12D8.9	38.1655	2.09402	0.567071	3.6927	0.00022189	0.00110623	C12D8.9	WBGene00007538	C12D8.9	C12D8.9
	C54F6.6	9.96055	5.4716	1.48172	3.69275	0.00022185	0.00110623	C54F6.6	WBGene00016924	C54F6.6	C54F6.6
	Y38E10A.17	2053.41	1.10728	0.29984	3.69291	0.0002217	0.00110623	Y38E10A.17	WBGene00012595	Y38E10A.17	Y38E10A.17
	F46F5.19	20.237	2.61276	0.707662	3.6921	0.00022241	0.00110731	F46F5.19	WBGene00269333	F46F5.19	F46F5.19
	F53C3.6	35.3897	1.96636	0.532592	3.69206	0.00022244	0.00110731	F53C3.6	WBGene00018750	F53C3.6	F53C3.6
	nlp-41	98.9689	1.39215	0.377052	3.69221	0.00022232	0.00110731	nlp-41	WBGene00007316	nlp-41	nlp-41
	dct-9	150.778	1.31805	0.357109	3.69088	0.00022348	0.00111184	dct-9	WBGene00021006	dct-9	dct-9
	fbxa-37	82.252	1.37524	0.372778	3.68917	0.00022499	0.00111833	fbxa-37	WBGene00013845	fbxa-37	fbxa-37
	ZK512.8	477.103	1.05543	0.286198	3.68777	0.00022623	0.00112418	ZK512.8	WBGene00013987	ZK512.8	ZK512.8
	C18E3.1	92.7809	1.44204	0.391194	3.68627	0.00022757	0.00112918	C18E3.1	WBGene00015970	C18E3.1	C18E3.1
	unc-29	54.183	1.59153	0.431818	3.68565	0.00022812	0.00113091	unc-29	WBGene00006765	unc-29	unc-29
	Y53F4B.36	54.1388	1.71247	0.464652	3.68548	0.00022827	0.00113133	Y53F4B.36	WBGene00013175	Y53F4B.36	Y53F4B.36
	pph-2	98.8794	1.56691	0.425166	3.68541	0.00022833	0.00113133	pph-2	WBGene00004084	pph-2	pph-2
	F55B11.7	54.9184	1.81495	0.492487	3.68527	0.00022846	0.00113163	F55B11.7	WBGene00045060	F55B11.7	F55B11.7
	srg-55	6.46157	5.83765	1.58417	3.685	0.00022871	0.0011325	srg-55	WBGene00005212	srg-55	srg-55
	D1022.9	105.744	1.65911	0.450446	3.68327	0.00023026	0.00113855	D1022.9	WBGene00044300	D1022.9	D1022.9
	W06G6.17	42.265	2.29308	0.623049	3.68042	0.00023285	0.00114801	W06G6.17	WBGene00086565	W06G6.17	W06G6.17
	col-186	80.1741	1.60277	0.435503	3.68027	0.00023299	0.00114834	col-186	WBGene00000759	col-186	col-186
	nmr-2	20.6134	2.64696	0.719403	3.67939	0.00023379	0.00115198	nmr-2	WBGene00003775	nmr-2	nmr-2
	B0244.9	195.205	1.32983	0.361547	3.67817	0.00023491	0.00115648	B0244.9	WBGene00015084	B0244.9	B0244.9
	M7.7	164.625	1.41256	0.384082	3.67777	0.00023528	0.00115795	M7.7	WBGene00010883	M7.7	M7.7
	C48E7.6	134.34	1.12102	0.304861	3.67716	0.00023585	0.00115952	C48E7.6	WBGene00016751	C48E7.6	C48E7.6
	ZK863.8	105.653	1.28136	0.348468	3.67713	0.00023587	0.00115952	ZK863.8	WBGene00014125	ZK863.8	ZK863.8
	atz-1	164.082	1.41968	0.386093	3.67703	0.00023597	0.00115964	atz-1	WBGene00009212	atz-1	atz-1
	clec-139	61.2875	1.55817	0.423801	3.67666	0.00023631	0.00116068	clec-139	WBGene00018050	clec-139	clec-139
	F25F2.1	237.623	1.18963	0.32362	3.67602	0.0002369	0.00116192	F25F2.1	WBGene00009115	F25F2.1	F25F2.1
	btb-2	109.812	1.54423	0.420077	3.67607	0.00023686	0.00116192	btb-2	WBGene00020802	btb-2	btb-2
	K08C9.1	408.454	1.32419	0.360558	3.67261	0.00024009	0.00117403	K08C9.1	WBGene00010650	K08C9.1	K08C9.1
	Y69H2.9	102.054	1.27089	0.34619	3.67107	0.00024154	0.00117941	Y69H2.9	WBGene00013484	Y69H2.9	Y69H2.9
	nspe-2	62.1473	1.67426	0.456162	3.67033	0.00024224	0.00118225	nspe-2	WBGene00012604	nspe-2	nspe-2
	F23C8.7	187.869	1.21829	0.332035	3.66916	0.00024334	0.00118594	F23C8.7	WBGene00017736	F23C8.7	F23C8.7
	F13D11.4	167.766	1.63931	0.447112	3.66643	0.00024596	0.0011973	F13D11.4	WBGene00017429	F13D11.4	F13D11.4
	F57A8.6	67.2838	1.5376	0.419523	3.66512	0.00024722	0.00120267	F57A8.6	WBGene00010181	F57A8.6	F57A8.6
	C27D8.1	825.264	1.06402	0.290475	3.66302	0.00024926	0.00121162	C27D8.1	WBGene00007777	C27D8.1	C27D8.1
	C55C3.4	176.307	1.24095	0.338794	3.66285	0.00024943	0.0012121	C55C3.4	WBGene00016954	C55C3.4	C55C3.4
	F10G2.7	13.5901	3.6174	0.987687	3.6625	0.00024977	0.0012134	F10G2.7	WBGene00017366	F10G2.7	F10G2.7
	ZK892.5	169.086	1.14337	0.312196	3.66236	0.0002499	0.00121371	ZK892.5	WBGene00014129	ZK892.5	ZK892.5
	C27D8.2	412.661	1.16595	0.318379	3.66214	0.00025011	0.00121439	C27D8.2	WBGene00007778	C27D8.2	C27D8.2
	F54H12.7	356.543	1.17486	0.320964	3.6604	0.00025182	0.00122162	F54H12.7	WBGene00044633	F54H12.7	F54H12.7
	scl-23	110.142	1.62507	0.443967	3.66033	0.0002519	0.00122164	scl-23	WBGene00015246	scl-23	scl-23
	F48G7.5	61.9673	1.81303	0.495474	3.65919	0.00025301	0.00122635	F48G7.5	WBGene00018616	F48G7.5	F48G7.5
	Y47G6A.13	163.685	1.40441	0.384212	3.6553	0.00025688	0.0012419	Y47G6A.13	WBGene00021639	Y47G6A.13	Y47G6A.13
	hlh-4	11.3182	4.72181	1.29184	3.6551	0.00025709	0.00124255	hlh-4	WBGene00001951	hlh-4	hlh-4
	H38K22.6	76.9796	1.50075	0.410614	3.6549	0.00025728	0.00124303	H38K22.6	WBGene00044911	H38K22.6	H38K22.6
	F49E11.7	78.8387	1.64847	0.451047	3.65476	0.00025742	0.00124311	F49E11.7	WBGene00009893	F49E11.7	F49E11.7
	snt-6	105.48	1.21747	0.333179	3.65411	0.00025808	0.00124556	snt-6	WBGene00004926	snt-6	snt-6
	C07F11.2	24.8995	2.30497	0.63111	3.65226	0.00025994	0.00125189	C07F11.2	WBGene00015570	C07F11.2	C07F11.2
	K12D12.4	58.1719	1.5998	0.438053	3.65208	0.00026013	0.00125189	K12D12.4	WBGene00010786	K12D12.4	K12D12.4
	ZK970.8	138.981	1.26091	0.345253	3.65214	0.00026007	0.00125189	ZK970.8	WBGene00014174	ZK970.8	ZK970.8
	bus-12	34.2697	2.7763	0.760175	3.65218	0.00026002	0.00125189	bus-12	WBGene00010442	bus-12	bus-12
	nlp-14	163.729	1.28532	0.351932	3.65218	0.00026002	0.00125189	nlp-14	WBGene00003752	nlp-14	nlp-14
	linc-82	58.6953	1.87791	0.514216	3.65199	0.00026021	0.00125194	linc-82	WBGene00219570	linc-82	linc-82
	C25E10.17	21.1044	2.58822	0.708818	3.65146	0.00026075	0.00125382	C25E10.17	WBGene00235313	C25E10.17	C25E10.17
	F33D11.7	188.568	1.26192	0.345626	3.65111	0.00026111	0.00125485	F33D11.7	WBGene00018004	F33D11.7	F33D11.7
	R08C7.5	158.83	1.4137	0.387228	3.65081	0.00026142	0.00125596	R08C7.5	WBGene00019949	R08C7.5	R08C7.5
	lact-8	216.363	1.72135	0.471604	3.64999	0.00026225	0.00125891	lact-8	WBGene00012777	lact-8	lact-8
	F11G11.15	71.3167	1.38564	0.379649	3.6498	0.00026245	0.00125948	F11G11.15	WBGene00271822	F11G11.15	F11G11.15
	F31E3.2	47.5197	1.72432	0.472484	3.64947	0.00026278	0.00126072	F31E3.2	WBGene00017950	F31E3.2	F31E3.2
	C07H4.1	154.183	1.06315	0.291442	3.64788	0.00026441	0.00126768	C07H4.1	WBGene00007421	C07H4.1	C07H4.1
	F18A11.2	72.5749	2.12444	0.582491	3.64717	0.00026515	0.00127024	F18A11.2	WBGene00008929	F18A11.2	F18A11.2
	agr-1	65.4644	1.57882	0.432898	3.6471	0.00026521	0.00127024	agr-1	WBGene00018304	agr-1	agr-1
	C34F11.5	667.715	1.16084	0.318308	3.64691	0.00026542	0.00127085	C34F11.5	WBGene00016416	C34F11.5	C34F11.5
	T28H10.2	408.018	1.27089	0.348554	3.64619	0.00026616	0.00127374	T28H10.2	WBGene00012143	T28H10.2	T28H10.2
	Y37E11B.10	815.531	1.21689	0.333925	3.64419	0.00026824	0.00128219	Y37E11B.10	WBGene00021381	Y37E11B.10	Y37E11B.10
	col-125	5702.62	2.57263	0.706539	3.64118	0.0002714	0.00129291	col-125	WBGene00000699	col-125	col-125
	B0361.11	69.5657	1.51363	0.415722	3.64096	0.00027163	0.0012936	B0361.11	WBGene00015165	B0361.11	B0361.11
	C33H5.16	83.8212	1.68324	0.462435	3.63994	0.0002727	0.00129766	C33H5.16	WBGene00016382	C33H5.16	C33H5.16
	F23C8.8	106.69	1.38358	0.380225	3.63885	0.00027386	0.00130142	F23C8.8	WBGene00017737	F23C8.8	F23C8.8
	nhr-136	114.714	1.20671	0.331619	3.63884	0.00027387	0.00130142	nhr-136	WBGene00003726	nhr-136	nhr-136
	C30G7.3	521.968	1.30064	0.357561	3.63752	0.00027527	0.00130678	C30G7.3	WBGene00044177	C30G7.3	C30G7.3
	C45G9.10	9.06599	5.33495	1.46666	3.63749	0.00027531	0.00130678	C45G9.10	WBGene00016681	C45G9.10	C45G9.10
	ttr-28	18.9195	2.70717	0.744518	3.63614	0.00027676	0.00131181	ttr-28	WBGene00011285	ttr-28	ttr-28
	C14C6.2	339.343	1.00783	0.277201	3.63572	0.0002772	0.00131354	C14C6.2	WBGene00015756	C14C6.2	C14C6.2
	ZK809.1	120.752	1.52758	0.420195	3.63541	0.00027754	0.0013148	ZK809.1	WBGene00014085	ZK809.1	ZK809.1
	Y46G5A.22	192.586	1.35339	0.372319	3.63504	0.00027794	0.00131592	Y46G5A.22	WBGene00012912	Y46G5A.22	Y46G5A.22
	Y41E3.19	40.3928	1.88163	0.517705	3.63456	0.00027845	0.00131801	Y41E3.19	WBGene00044979	Y41E3.19	Y41E3.19
	F08G2.5	204.736	1.59734	0.439548	3.63405	0.00027901	0.00131953	F08G2.5	WBGene00008577	F08G2.5	F08G2.5
	F21C3.7	67.038	1.71011	0.470671	3.63334	0.00027978	0.00132281	F21C3.7	WBGene00077548	F21C3.7	F21C3.7
	R07H5.9	50.3132	1.73746	0.478229	3.63311	0.00028002	0.00132359	R07H5.9	WBGene00011129	R07H5.9	R07H5.9
	C27D6.11	291.081	1.30599	0.359737	3.63041	0.00028298	0.00133382	C27D6.11	WBGene00044388	C27D6.11	C27D6.11
	T21D12.12	788.98	1.10249	0.303816	3.62882	0.00028472	0.0013398	T21D12.12	WBGene00020651	T21D12.12	T21D12.12
	C18E9.7	72.0078	1.56779	0.432137	3.62799	0.00028564	0.001343	C18E9.7	WBGene00007687	C18E9.7	C18E9.7
	spe-10	76.8335	1.52689	0.420952	3.62724	0.00028646	0.00134615	spe-10	WBGene00004964	spe-10	spe-10
	gly-1	22.3767	3.0754	0.848319	3.62529	0.00028864	0.00135579	gly-1	WBGene00001626	gly-1	gly-1
	Y116A8C.24	61.5508	1.76453	0.487	3.62326	0.00029091	0.00136514	Y116A8C.24	WBGene00013801	Y116A8C.24	Y116A8C.24
	W02D7.11	10.1953	5.50668	1.5199	3.62305	0.00029114	0.00136587	W02D7.11	WBGene00020946	W02D7.11	W02D7.11
	bus-19	125.359	1.90776	0.526745	3.6218	0.00029256	0.001371	bus-19	WBGene00011590	bus-19	bus-19
	ssq-4	6581.41	1.02455	0.28297	3.62072	0.00029379	0.0013756	ssq-4	WBGene00006053	ssq-4	ssq-4
	T05C12.4	19.8582	2.81789	0.778368	3.62026	0.00029431	0.00137768	T05C12.4	WBGene00011468	T05C12.4	T05C12.4
	W01A8.6	161.312	1.35706	0.374935	3.61946	0.00029522	0.00138041	W01A8.6	WBGene00012168	W01A8.6	W01A8.6
	srg-46	6.51837	5.84759	1.61571	3.61921	0.0002955	0.00138135	srg-46	WBGene00005203	srg-46	srg-46
	gpa-15	24.6057	2.2593	0.624543	3.61753	0.00029743	0.00138845	gpa-15	WBGene00001677	gpa-15	gpa-15
	fbxa-43	13.2373	3.56581	0.986004	3.61643	0.00029869	0.00139358	fbxa-43	WBGene00020638	fbxa-43	fbxa-43
	F47B8.5	15.5842	3.89676	1.07775	3.61565	0.00029959	0.00139699	F47B8.5	WBGene00009806	F47B8.5	F47B8.5
	F29D10.1	65.6408	1.77181	0.490252	3.61409	0.00030141	0.0014043	F29D10.1	WBGene00009250	F29D10.1	F29D10.1
	F55H12.4	4709.09	1.02988	0.285064	3.6128	0.00030291	0.00140935	F55H12.4	WBGene00010135	F55H12.4	F55H12.4
	T08G11.2	199.676	1.22499	0.339103	3.61244	0.00030333	0.00141015	T08G11.2	WBGene00044684	T08G11.2	T08G11.2
	fipr-23	15.2678	5.11861	1.41757	3.61083	0.00030522	0.00141857	fipr-23	WBGene00007990	fipr-23	fipr-23
	lys-10	14.0311	3.70414	1.02649	3.60854	0.00030792	0.0014276	lys-10	WBGene00003099	lys-10	lys-10
	C34H4.2	482.123	1.12056	0.310556	3.60824	0.00030828	0.00142888	C34H4.2	WBGene00016425	C34H4.2	C34H4.2
	gpa-9	24.0302	2.28505	0.633425	3.60746	0.00030921	0.00143199	gpa-9	WBGene00001671	gpa-9	gpa-9
	C45G9.4	66.2478	1.64136	0.455098	3.60662	0.00031022	0.00143431	C45G9.4	WBGene00016675	C45G9.4	C45G9.4
	F08F8.6	48.9477	1.77307	0.491755	3.6056	0.00031143	0.00143854	F08F8.6	WBGene00017271	F08F8.6	F08F8.6
	T19C4.1	56.8123	1.65511	0.459293	3.60361	0.00031383	0.00144745	T19C4.1	WBGene00011838	T19C4.1	T19C4.1
	C50D2.3	118.563	1.33676	0.371002	3.6031	0.00031444	0.00144947	C50D2.3	WBGene00016807	txt-1	txt-1
	F54D8.10	372.82	1.38524	0.384466	3.60304	0.00031452	0.00144947	F54D8.10	WBGene00284847	F54D8.10	F54D8.10
	Y39B6A.29	29.7247	2.09118	0.580375	3.60316	0.00031437	0.00144947	Y39B6A.29	WBGene00012688	Y39B6A.29	Y39B6A.29
	K07G5.4	26.4395	2.14664	0.595972	3.60191	0.00031588	0.00145455	K07G5.4	WBGene00010643	K07G5.4	K07G5.4
	C39H7.1	1625.86	1.005	0.279135	3.60041	0.00031772	0.00145974	C39H7.1	WBGene00016541	ttbk-8.2	ttbk-8.2
	avr-14	87.6702	1.25256	0.347891	3.60043	0.00031769	0.00145974	avr-14	WBGene00000232	avr-14	avr-14
	nas-23	42.4454	2.77868	0.771779	3.60035	0.00031779	0.00145974	nas-23	WBGene00003542	nas-23	nas-23
	F56D2.3	37.2078	3.00896	0.835829	3.59997	0.00031826	0.00146117	F56D2.3	WBGene00018965	F56D2.3	F56D2.3
	Y69H2.10	51.53	1.59026	0.442136	3.59676	0.0003222	0.00147562	Y69H2.10	WBGene00013485	Y69H2.10	Y69H2.10
	Y39E4B.11	102.09	1.47947	0.411362	3.59652	0.0003225	0.00147622	Y39E4B.11	WBGene00012720	Y39E4B.11	Y39E4B.11
	C25F9.2	16.57	2.82913	0.787248	3.5937	0.00032602	0.00148948	C25F9.2	WBGene00007723	C25F9.2	C25F9.2
	F37A4.6	11.1778	4.13727	1.15129	3.59361	0.00032613	0.00148958	F37A4.6	WBGene00018136	F37A4.6	F37A4.6
	C46H11.6	94.8399	1.59843	0.444868	3.59304	0.00032684	0.00149205	C46H11.6	WBGene00016730	C46H11.6	C46H11.6
	ZK688.12	111.754	1.43585	0.399614	3.59308	0.00032679	0.00149205	ZK688.12	WBGene00044763	ZK688.12	ZK688.12
	K09B11.5	112.539	1.53627	0.427629	3.59253	0.00032748	0.00149454	K09B11.5	WBGene00010712	K09B11.5	K09B11.5
	nhr-63	50.1911	1.80326	0.50218	3.59086	0.00032959	0.00150214	nhr-63	WBGene00003653	nhr-63	nhr-63
	Y45F10B.3	204.392	1.12736	0.314275	3.58716	0.0003343	0.00152106	Y45F10B.3	WBGene00012871	Y45F10B.3	Y45F10B.3
	Y54G2A.52	157.43	1.0379	0.28934	3.58711	0.00033436	0.00152106	Y54G2A.52	WBGene00045397	Y54G2A.52	Y54G2A.52
	F52H2.4	76.1198	1.32021	0.368208	3.58549	0.00033645	0.00152889	F52H2.4	WBGene00018716	smvt-1	smvt-1
	F36H1.3	184.22	1.30923	0.365154	3.58541	0.00033654	0.00152892	F36H1.3	WBGene00009492	F36H1.3	F36H1.3
	Y59E9AL.6	1030.6	1.0401	0.290162	3.58454	0.00033767	0.0015328	Y59E9AL.6	WBGene00021996	cylc-1	cylc-1
	ZC434.9	1526.71	1.04754	0.292641	3.57961	0.00034411	0.00155899	ZC434.9	WBGene00013895	ZC434.9	ZC434.9
	F56A11.6	346.949	1.14962	0.321187	3.57931	0.00034451	0.00156009	F56A11.6	WBGene00018926	F56A11.6	F56A11.6
	C28A5.6	431.851	1.13217	0.316326	3.57914	0.00034473	0.00156069	C28A5.6	WBGene00007791	C28A5.6	C28A5.6
	F36D3.8	98.0954	1.57319	0.439682	3.57802	0.00034621	0.00156611	F36D3.8	WBGene00009473	F36D3.8	F36D3.8
	nhr-180	74.6715	1.34926	0.377231	3.57674	0.00034791	0.00157254	nhr-180	WBGene00017961	nhr-180	nhr-180
	C15H11.10	13.1525	3.30963	0.925363	3.57658	0.00034812	0.00157292	C15H11.10	WBGene00007618	C15H11.10	C15H11.10
	K01D12.7	333.115	1.04917	0.293359	3.57639	0.00034837	0.00157336	K01D12.7	WBGene00010466	K01D12.7	K01D12.7
	C09B9.2	426.436	1.12355	0.314304	3.57473	0.00035059	0.00158213	C09B9.2	WBGene00015627	C09B9.2	C09B9.2
	F40E12.2	138.797	1.475	0.412644	3.57451	0.00035089	0.00158306	F40E12.2	WBGene00018235	F40E12.2	F40E12.2
	best-11	36.1619	1.83014	0.512111	3.57371	0.00035195	0.00158702	best-11	WBGene00008186	best-11	best-11
	abhd-14	166.91	1.04473	0.292388	3.5731	0.00035278	0.00158989	abhd-14	WBGene00021927	abhd-14	abhd-14
	fbxb-38	10.8414	4.69937	1.31529	3.57288	0.00035307	0.0015908	fbxb-38	WBGene00016337	fbxb-38	fbxb-38
	C26D10.4	87.0002	1.38071	0.386722	3.5703	0.00035657	0.00160483	C26D10.4	WBGene00007745	C26D10.4	C26D10.4
	F31E8.5	390.521	1.12047	0.313845	3.57014	0.00035679	0.00160541	F31E8.5	WBGene00017955	F31E8.5	F31E8.5
	pfk-1.2	286.333	1.28878	0.361152	3.56853	0.00035899	0.00161317	pfk-1.2	WBGene00008230	pfk-1.2	pfk-1.2
	Y39B6A.9	76.207	1.34296	0.376342	3.56845	0.0003591	0.00161323	Y39B6A.9	WBGene00012671	Y39B6A.9	Y39B6A.9
	zig-5	50.8142	1.61766	0.453347	3.56826	0.00035936	0.00161353	zig-5	WBGene00006982	zig-5	zig-5
	T02E1.7	188.655	1.30854	0.366726	3.56817	0.00035948	0.00161366	T02E1.7	WBGene00011379	T02E1.7	T02E1.7
	T14G10.8	290.49	1.14726	0.321663	3.56667	0.00036154	0.00162077	T14G10.8	WBGene00011777	T14G10.8	T14G10.8
	C24A11.1	346.603	1.09453	0.307061	3.56455	0.00036448	0.00163162	C24A11.1	WBGene00016040	C24A11.1	C24A11.1
	B0310.6	17.3549	3.12281	0.87662	3.56233	0.00036757	0.00164174	B0310.6	WBGene00015142	B0310.6	B0310.6
	col-162	2177.47	2.67634	0.751695	3.56041	0.00037027	0.00165162	col-162	WBGene00000735	col-162	col-162
	pud-3	4003.59	2.13989	0.601616	3.5569	0.00037526	0.0016699	pud-3	WBGene00017501	pud-3	pud-3
	ZC581.7	171.717	1.33595	0.375673	3.55616	0.00037631	0.00167369	ZC581.7	WBGene00022634	ZC581.7	ZC581.7
	nhr-79	153.053	1.07286	0.301705	3.556	0.00037654	0.00167427	nhr-79	WBGene00003669	nhr-79	nhr-79
	fipr-3	159.43	1.61085	0.453062	3.55547	0.0003773	0.00167548	fipr-3	WBGene00009090	fipr-3	fipr-3
	clec-123	668.831	1.17296	0.330086	3.55351	0.00038012	0.00168624	clec-123	WBGene00021288	clec-123	clec-123
	snb-7	54.5401	1.56928	0.441675	3.55302	0.00038083	0.00168803	snb-7	WBGene00014084	snb-7	snb-7
	C38H2.3	153.25	1.00968	0.284274	3.5518	0.00038261	0.00169482	C38H2.3	WBGene00008020	C38H2.3	C38H2.3
	nphp-2	34.3128	1.85439	0.522103	3.55176	0.00038266	0.00169482	nphp-2	WBGene00021304	nphp-2	nphp-2
	K07A1.5	285.231	1.26555	0.356368	3.55125	0.0003834	0.00169721	K07A1.5	WBGene00010612	K07A1.5	K07A1.5
	C01A2.6	11.6807	4.20799	1.18566	3.54908	0.00038658	0.00170867	C01A2.6	WBGene00007218	C01A2.6	C01A2.6
	T12A7.6	76.6115	1.3661	0.384917	3.54907	0.00038659	0.00170867	T12A7.6	WBGene00011727	T12A7.6	T12A7.6
	B0496.6	35.8248	2.00521	0.565033	3.54883	0.00038694	0.00170976	B0496.6	WBGene00015215	B0496.6	B0496.6
	zmp-3	450.648	1.07086	0.301794	3.54832	0.00038769	0.00171175	zmp-3	WBGene00016283	zmp-3	zmp-3
	F26E4.2	169.432	1.00934	0.284465	3.54821	0.00038785	0.00171201	F26E4.2	WBGene00009157	F26E4.2	F26E4.2
	F13E9.15	59.5013	1.81463	0.511482	3.54779	0.00038848	0.00171433	F13E9.15	WBGene00045208	F13E9.15	F13E9.15
	che-11	33.1077	1.9312	0.544478	3.54689	0.00038981	0.00171884	che-11	WBGene00000490	che-11	che-11
	C49C8.1	121.481	1.38101	0.389507	3.54553	0.00039183	0.0017273	C49C8.1	WBGene00016765	C49C8.1	C49C8.1
	nspd-6	684.494	1.0002	0.282234	3.54385	0.00039433	0.00173693	nspd-6	WBGene00043147	nspd-6	nspd-6
	C14B9.3	96.4896	1.39496	0.393764	3.54263	0.00039617	0.0017437	C14B9.3	WBGene00015753	C14B9.3	C14B9.3
	C28D4.4	66.5738	1.67302	0.472298	3.54229	0.00039667	0.001745	C28D4.4	WBGene00007792	C28D4.4	C28D4.4
	K10H10.10	11.7872	3.75862	1.06105	3.54234	0.00039659	0.001745	K10H10.10	WBGene00010765	K10H10.10	K10H10.10
	F53A2.11	8.67043	5.26336	1.48655	3.54066	0.00039913	0.00175493	F53A2.11	WBGene00194870	F53A2.11	F53A2.11
	kmo-2	122.658	1.28571	0.363523	3.5368	0.00040501	0.00177869	kmo-2	WBGene00011088	kmo-2	kmo-2
	str-84	11.1678	4.0651	1.14941	3.5367	0.00040516	0.00177869	str-84	WBGene00006143	str-84	str-84
	F19B10.14	26.2813	2.15138	0.608529	3.53537	0.0004072	0.00178579	F19B10.14	WBGene00271651	F19B10.14	F19B10.14
	C24D10.2	578.769	1.03502	0.292955	3.53305	0.00041079	0.00179849	C24D10.2	WBGene00016054	C24D10.2	C24D10.2
	npr-32	22.6289	2.36046	0.668113	3.53302	0.00041084	0.00179849	npr-32	WBGene00013782	npr-32	npr-32
	uev-2	5.94936	5.7202	1.61984	3.53135	0.00041345	0.00180851	uev-2	WBGene00006731	uev-2	uev-2
	C28G1.11	5.99178	5.732	1.62334	3.531	0.000414	0.00180997	C28G1.11	WBGene00271652	C28G1.11	C28G1.11
	ZK938.11	31.8529	2.13774	0.60559	3.53001	0.00041554	0.00181432	ZK938.11	WBGene00270290	ZK938.11	ZK938.11
	atat-2	71.5551	1.40544	0.398159	3.52984	0.00041581	0.00181461	atat-2	WBGene00021059	atat-2	atat-2
	B0334.6	22.6717	2.30442	0.653216	3.52781	0.00041902	0.00182674	B0334.6	WBGene00007146	npr-41	npr-41
	Y37E3.19	62.2092	1.61348	0.457459	3.52705	0.00042022	0.0018301	Y37E3.19	WBGene00044810	Y37E3.19	Y37E3.19
	M05B5.1	363.262	1.21371	0.34433	3.52486	0.00042371	0.00184199	M05B5.1	WBGene00010869	M05B5.1	M05B5.1
	nspb-6	63.2006	1.95343	0.554298	3.52415	0.00042485	0.00184633	nspb-6	WBGene00019152	nspb-6	nspb-6
	ZK418.7	88.6104	1.24822	0.354324	3.52283	0.00042696	0.00185232	ZK418.7	WBGene00022736	ZK418.7	ZK418.7
	nep-5	63.7365	1.69212	0.480442	3.522	0.0004283	0.00185718	nep-5	WBGene00017393	nep-5	nep-5
	basl-1	227.176	1.29069	0.366622	3.52049	0.00043074	0.00186442	basl-1	WBGene00015467	basl-1	basl-1
	hpo-26	56.5539	1.58486	0.450257	3.5199	0.00043171	0.00186719	hpo-26	WBGene00018492	hpo-26	hpo-26
	F22B3.8	82.1572	1.44109	0.409457	3.51951	0.00043234	0.00186866	F22B3.8	WBGene00009039	F22B3.8	F22B3.8
	pqn-36	66.0014	1.6983	0.482656	3.51866	0.00043373	0.00187352	pqn-36	WBGene00004123	pqn-36	pqn-36
	F54F11.1	10.2972	4.62499	1.3147	3.5179	0.00043498	0.00187845	F54F11.1	WBGene00010069	F54F11.1	F54F11.1
	nekl-4	41.8138	1.66386	0.473094	3.51698	0.00043648	0.00188302	nekl-4	WBGene00017033	nekl-4	nekl-4
	C36E6.8	88.9504	1.39879	0.398027	3.5143	0.00044091	0.0018956	C36E6.8	WBGene00044683	C36E6.8	C36E6.8
	Y53C10A.10	324.871	1.22338	0.348177	3.51365	0.00044199	0.00189856	Y53C10A.10	WBGene00013138	Y53C10A.10	Y53C10A.10
	C55A6.11	41.0002	1.74027	0.495508	3.5121	0.00044459	0.0019073	C55A6.11	WBGene00008340	C55A6.11	C55A6.11
	kgb-2	44.4916	1.66979	0.475453	3.512	0.00044475	0.00190752	kgb-2	WBGene00002188	kgb-2	kgb-2
	R09E10.2	254.22	1.3279	0.37828	3.51037	0.00044748	0.00191727	R09E10.2	WBGene00011172	R09E10.2	R09E10.2
	Y73F8A.12	42.4843	1.71299	0.488077	3.50968	0.00044865	0.00192078	Y73F8A.12	WBGene00013521	Y73F8A.12	Y73F8A.12
	F07A5.2	1350.54	1.04361	0.297505	3.50788	0.0004517	0.00193049	F07A5.2	WBGene00008541	spsp-1	spsp-1
	K06A5.3	115.902	1.2297	0.350687	3.50654	0.00045398	0.00193731	K06A5.3	WBGene00019431	K06A5.3	K06A5.3
	F20H11.4	288.575	1.07749	0.3073	3.50632	0.00045435	0.00193821	F20H11.4	WBGene00017647	F20H11.4	F20H11.4
	F39G3.5	120.893	1.11143	0.317053	3.50551	0.00045574	0.00194286	F39G3.5	WBGene00018210	F39G3.5	F39G3.5
	spe-17	83.1622	1.3199	0.37664	3.50442	0.00045761	0.00194936	spe-17	WBGene00004971	spe-17	spe-17
	col-52	10.6052	4.67847	1.33529	3.50372	0.0004588	0.00195296	col-52	WBGene00000629	col-52	col-52
	nhr-50	110.591	1.15502	0.329741	3.5028	0.00046039	0.00195799	nhr-50	WBGene00003640	nhr-50	nhr-50
	cyn-2	516.106	1.00666	0.287488	3.50159	0.00046249	0.00196523	cyn-2	WBGene00000878	cyn-2	cyn-2
	try-6	55.1287	1.51242	0.432207	3.4993	0.00046649	0.00197871	try-6	WBGene00006624	try-6	try-6
	F56D6.19	102.754	1.43679	0.410661	3.49874	0.00046747	0.00198163	F56D6.19	WBGene00235293	F56D6.19	F56D6.19
	W06G6.9	6.10632	5.75323	1.64512	3.49715	0.00047025	0.00199219	W06G6.9	WBGene00012311	W06G6.9	W06G6.9
[truncated: 594 more rows]

## Sheet: Table 7 ChIP data source
Histone Mark/Chromatin Protein	Source	SRA Number
H3K4me1	Jänes et al. 2018	SRR7164174
[truncated: 12 more rows]

## Sheet: Table 8 IPR genes upregulated
List of IPR genes upregualated in absence of LET-418 (40/80)
[truncated: 40 more rows]
